# Supplementary material for: Klebsiella pneumoniae peptide hijacks a Streptococcus pneumoniae permease to subvert pneumococcal growth and colonization
Source: Commun Biol. 2024 Apr 8;7:425. doi: 10.1038/s42003-024-06113-9 (PMC11001997; doi:10.1038/s42003-024-06113-9)
Supplement: Supplementary file 4 — Supplementary Data 1 [file 42003_2024_6113_MOESM4_ESM.xlsx]

## Sheet: Fig. 1a
time	Peptide	Peptide concentration	mean	sd	sem
0	D39 + IISDVNATDEDRWNA	0 mg/ml	0.1194	0.0327918	0.0146649
0	D39 + IISDVNATDEDRWNA	0.031 mg/ml	0.134	0.014089	0.00630079
0	D39 + IISDVNATDEDRWNA	0.062 mg/ml	0.1242	0.0174126	0.00778717
0	D39 + IISDVNATDEDRWNA	0.125 mg/ml	0.1212	0.0242219	0.0108324
0	D39 + IISDVNATDEDRWNA	0.25 mg/ml	0.1238	0.012112	0.00541664
0	D39 + IISDVNATDEDRWNA	0.5 mg/ml	0.1288	0.0160997	0.0072
0	D39 + SDVNATDEDRWNA	0 mg/ml	0.1176	0.0260154	0.0116344
0	D39 + SDVNATDEDRWNA	0.031 mg/ml	0.1184	0.00634823	0.00283901
0	D39 + SDVNATDEDRWNA	0.062 mg/ml	0.1084	0.00882043	0.00394462
0	D39 + SDVNATDEDRWNA	0.125 mg/ml	0.1058	0.00983362	0.00439773
0	D39 + SDVNATDEDRWNA	0.25 mg/ml	0.1086	0.0108766	0.00486415
0	D39 + SDVNATDEDRWNA	0.5 mg/ml	0.1088	0.0149566	0.0066888
0	D39 + VNATDEDRWNA	0 mg/ml	0.1234	0.0222216	0.00993781
0	D39 + VNATDEDRWNA	0.031 mg/ml	0.1212	0.01499	0.00670373
0	D39 + VNATDEDRWNA	0.062 mg/ml	0.1208	0.0233388	0.0104374
0	D39 + VNATDEDRWNA	0.125 mg/ml	0.112	0.0168077	0.00751665
0	D39 + VNATDEDRWNA	0.25 mg/ml	0.1142	0.0126965	0.00567803
0	D39 + VNATDEDRWNA	0.5 mg/ml	0.116	0.0138384	0.0061887
0.5	D39 + IISDVNATDEDRWNA	0 mg/ml	0.1188	0.0242219	0.0108324
0.5	D39 + IISDVNATDEDRWNA	0.031 mg/ml	0.1334	0.0122801	0.00549181
0.5	D39 + IISDVNATDEDRWNA	0.062 mg/ml	0.1308	0.0157544	0.00704557
0.5	D39 + IISDVNATDEDRWNA	0.125 mg/ml	0.125	0.0125897	0.00563028
0.5	D39 + IISDVNATDEDRWNA	0.25 mg/ml	0.1278	0.010849	0.0048518
0.5	D39 + IISDVNATDEDRWNA	0.5 mg/ml	0.1302	0.0103779	0.00464112
0.5	D39 + SDVNATDEDRWNA	0 mg/ml	0.1204	0.0213846	0.00956347
0.5	D39 + SDVNATDEDRWNA	0.031 mg/ml	0.1208	0.0143771	0.00642962
0.5	D39 + SDVNATDEDRWNA	0.062 mg/ml	0.1162	0.0114324	0.00511273
0.5	D39 + SDVNATDEDRWNA	0.125 mg/ml	0.1128	0.0113446	0.00507346
0.5	D39 + SDVNATDEDRWNA	0.25 mg/ml	0.1148	0.00875785	0.00391663
0.5	D39 + SDVNATDEDRWNA	0.5 mg/ml	0.1144	0.00960729	0.00429651
0.5	D39 + VNATDEDRWNA	0 mg/ml	0.1254	0.0197053	0.00881249
0.5	D39 + VNATDEDRWNA	0.031 mg/ml	0.127	0.0123288	0.00551362
0.5	D39 + VNATDEDRWNA	0.062 mg/ml	0.1236	0.0159937	0.00715262
0.5	D39 + VNATDEDRWNA	0.125 mg/ml	0.1194	0.0138311	0.00618547
0.5	D39 + VNATDEDRWNA	0.25 mg/ml	0.1176	0.00915423	0.0040939
0.5	D39 + VNATDEDRWNA	0.5 mg/ml	0.119	0.00982344	0.00439318
1	D39 + IISDVNATDEDRWNA	0 mg/ml	0.1292	0.0255871	0.0114429
1	D39 + IISDVNATDEDRWNA	0.031 mg/ml	0.1458	0.0139893	0.0062562
1	D39 + IISDVNATDEDRWNA	0.062 mg/ml	0.1434	0.0131643	0.00588727
1	D39 + IISDVNATDEDRWNA	0.125 mg/ml	0.1392	0.0124378	0.00556237
1	D39 + IISDVNATDEDRWNA	0.25 mg/ml	0.1436	0.0108766	0.00486415
1	D39 + IISDVNATDEDRWNA	0.5 mg/ml	0.1432	0.0125579	0.00561605
1	D39 + SDVNATDEDRWNA	0 mg/ml	0.1278	0.0163921	0.00733076
1	D39 + SDVNATDEDRWNA	0.031 mg/ml	0.1334	0.0131643	0.00588727
1	D39 + SDVNATDEDRWNA	0.062 mg/ml	0.1282	0.0100598	0.00449889
1	D39 + SDVNATDEDRWNA	0.125 mg/ml	0.1262	0.0101587	0.00454313
1	D39 + SDVNATDEDRWNA	0.25 mg/ml	0.1296	0.0095551	0.00427317
1	D39 + SDVNATDEDRWNA	0.5 mg/ml	0.1302	0.00909395	0.00406694
1	D39 + VNATDEDRWNA	0 mg/ml	0.1316	0.0163951	0.00733212
1	D39 + VNATDEDRWNA	0.031 mg/ml	0.1326	0.0130882	0.0058532
1	D39 + VNATDEDRWNA	0.062 mg/ml	0.1302	0.0148391	0.00663626
1	D39 + VNATDEDRWNA	0.125 mg/ml	0.1248	0.0126768	0.00566922
1	D39 + VNATDEDRWNA	0.25 mg/ml	0.1264	0.0105499	0.00471805
1	D39 + VNATDEDRWNA	0.5 mg/ml	0.1256	0.0103344	0.00462169
1.5	D39 + IISDVNATDEDRWNA	0 mg/ml	0.1418	0.0251336	0.0112401
1.5	D39 + IISDVNATDEDRWNA	0.031 mg/ml	0.1692	0.0167541	0.00749266
1.5	D39 + IISDVNATDEDRWNA	0.062 mg/ml	0.1662	0.0122963	0.00549909
1.5	D39 + IISDVNATDEDRWNA	0.125 mg/ml	0.1646	0.0143805	0.00643117
1.5	D39 + IISDVNATDEDRWNA	0.25 mg/ml	0.1686	0.0130115	0.00581893
1.5	D39 + IISDVNATDEDRWNA	0.5 mg/ml	0.1678	0.0134611	0.00601997
1.5	D39 + SDVNATDEDRWNA	0 mg/ml	0.1398	0.0155306	0.0069455
1.5	D39 + SDVNATDEDRWNA	0.031 mg/ml	0.1568	0.0161617	0.00722772
1.5	D39 + SDVNATDEDRWNA	0.062 mg/ml	0.148	0.00886002	0.00396232
1.5	D39 + SDVNATDEDRWNA	0.125 mg/ml	0.1476	0.0129345	0.00578446
1.5	D39 + SDVNATDEDRWNA	0.25 mg/ml	0.1508	0.0117771	0.00526688
1.5	D39 + SDVNATDEDRWNA	0.5 mg/ml	0.1498	0.0103537	0.00463033
1.5	D39 + VNATDEDRWNA	0 mg/ml	0.1444	0.0166973	0.00746726
1.5	D39 + VNATDEDRWNA	0.031 mg/ml	0.142	0.0139104	0.00622093
1.5	D39 + VNATDEDRWNA	0.062 mg/ml	0.1372	0.0131415	0.00587707
1.5	D39 + VNATDEDRWNA	0.125 mg/ml	0.1312	0.0127554	0.00570438
1.5	D39 + VNATDEDRWNA	0.25 mg/ml	0.1306	0.00867756	0.00388072
1.5	D39 + VNATDEDRWNA	0.5 mg/ml	0.1298	0.00962808	0.00430581
2	D39 + IISDVNATDEDRWNA	0 mg/ml	0.1606	0.0258322	0.0115525
2	D39 + IISDVNATDEDRWNA	0.031 mg/ml	0.2092	0.0177679	0.00794607
2	D39 + IISDVNATDEDRWNA	0.062 mg/ml	0.2118	0.0170646	0.00763151
2	D39 + IISDVNATDEDRWNA	0.125 mg/ml	0.211	0.0156365	0.00699285
2	D39 + IISDVNATDEDRWNA	0.25 mg/ml	0.214	0.0107471	0.00480625
2	D39 + IISDVNATDEDRWNA	0.5 mg/ml	0.2146	0.0189552	0.00847703
2	D39 + SDVNATDEDRWNA	0 mg/ml	0.1598	0.0152545	0.00682202
2	D39 + SDVNATDEDRWNA	0.031 mg/ml	0.1976	0.0209476	0.00936803
2	D39 + SDVNATDEDRWNA	0.062 mg/ml	0.1846	0.0159937	0.00715262
2	D39 + SDVNATDEDRWNA	0.125 mg/ml	0.1802	0.0130652	0.00584294
2	D39 + SDVNATDEDRWNA	0.25 mg/ml	0.18	0.0126491	0.00565685
2	D39 + SDVNATDEDRWNA	0.5 mg/ml	0.1814	0.0140819	0.00629762
2	D39 + VNATDEDRWNA	0 mg/ml	0.1632	0.0179221	0.00801499
2	D39 + VNATDEDRWNA	0.031 mg/ml	0.1538	0.0128725	0.00575674
2	D39 + VNATDEDRWNA	0.062 mg/ml	0.1472	0.0130077	0.00581722
2	D39 + VNATDEDRWNA	0.125 mg/ml	0.1378	0.012112	0.00541664
2	D39 + VNATDEDRWNA	0.25 mg/ml	0.1362	0.00906642	0.00405463
2	D39 + VNATDEDRWNA	0.5 mg/ml	0.1354	0.00859069	0.00384187
2.5	D39 + IISDVNATDEDRWNA	0 mg/ml	0.1898	0.0271146	0.012126
2.5	D39 + IISDVNATDEDRWNA	0.031 mg/ml	0.267	0.0164165	0.00734166
2.5	D39 + IISDVNATDEDRWNA	0.062 mg/ml	0.2858	0.0216148	0.00966644
2.5	D39 + IISDVNATDEDRWNA	0.125 mg/ml	0.2858	0.0191885	0.00858138
2.5	D39 + IISDVNATDEDRWNA	0.25 mg/ml	0.2936	0.0169499	0.00758024
2.5	D39 + IISDVNATDEDRWNA	0.5 mg/ml	0.2846	0.0290396	0.0129869
2.5	D39 + SDVNATDEDRWNA	0 mg/ml	0.1862	0.0155788	0.00696707
2.5	D39 + SDVNATDEDRWNA	0.031 mg/ml	0.2536	0.0285009	0.012746
2.5	D39 + SDVNATDEDRWNA	0.062 mg/ml	0.2346	0.0253338	0.0113296
2.5	D39 + SDVNATDEDRWNA	0.125 mg/ml	0.2214	0.0137949	0.00616928
2.5	D39 + SDVNATDEDRWNA	0.25 mg/ml	0.2208	0.0180748	0.00808332
2.5	D39 + SDVNATDEDRWNA	0.5 mg/ml	0.219	0.0170147	0.0076092
2.5	D39 + VNATDEDRWNA	0 mg/ml	0.1888	0.018431	0.00824257
2.5	D39 + VNATDEDRWNA	0.031 mg/ml	0.169	0.0109316	0.00488876
2.5	D39 + VNATDEDRWNA	0.062 mg/ml	0.1578	0.0107098	0.00478957
2.5	D39 + VNATDEDRWNA	0.125 mg/ml	0.1448	0.0120706	0.00539815
2.5	D39 + VNATDEDRWNA	0.25 mg/ml	0.1414	0.00801873	0.00358608
2.5	D39 + VNATDEDRWNA	0.5 mg/ml	0.1406	0.0095289	0.00426146
3	D39 + IISDVNATDEDRWNA	0 mg/ml	0.2264	0.0253239	0.0113252
3	D39 + IISDVNATDEDRWNA	0.031 mg/ml	0.352	0.0211305	0.00944987
3	D39 + IISDVNATDEDRWNA	0.062 mg/ml	0.3864	0.0284658	0.0127303
3	D39 + IISDVNATDEDRWNA	0.125 mg/ml	0.3866	0.0207678	0.00928763
3	D39 + IISDVNATDEDRWNA	0.25 mg/ml	0.4026	0.0195269	0.0087327
3	D39 + IISDVNATDEDRWNA	0.5 mg/ml	0.3846	0.0359903	0.0160953
3	D39 + SDVNATDEDRWNA	0 mg/ml	0.227	0.0199625	0.00892749
3	D39 + SDVNATDEDRWNA	0.031 mg/ml	0.3408	0.0378444	0.0169245
3	D39 + SDVNATDEDRWNA	0.062 mg/ml	0.3042	0.032345	0.0144651
3	D39 + SDVNATDEDRWNA	0.125 mg/ml	0.2846	0.0235223	0.0105195
3	D39 + SDVNATDEDRWNA	0.25 mg/ml	0.2742	0.0265179	0.0118592
3	D39 + SDVNATDEDRWNA	0.5 mg/ml	0.2692	0.0276532	0.0123669
3	D39 + VNATDEDRWNA	0 mg/ml	0.2244	0.0194628	0.00870402
3	D39 + VNATDEDRWNA	0.031 mg/ml	0.1906	0.0107378	0.00480208
3	D39 + VNATDEDRWNA	0.062 mg/ml	0.169	0.0110454	0.00493964
3	D39 + VNATDEDRWNA	0.125 mg/ml	0.1528	0.0127554	0.00570438
3	D39 + VNATDEDRWNA	0.25 mg/ml	0.1476	0.00756968	0.00338526
3	D39 + VNATDEDRWNA	0.5 mg/ml	0.1454	0.00901665	0.00403237
3.5	D39 + IISDVNATDEDRWNA	0 mg/ml	0.2816	0.0235542	0.0105338
3.5	D39 + IISDVNATDEDRWNA	0.031 mg/ml	0.4564	0.0230608	0.0103131
3.5	D39 + IISDVNATDEDRWNA	0.062 mg/ml	0.4852	0.0310757	0.0138975
3.5	D39 + IISDVNATDEDRWNA	0.125 mg/ml	0.498	0.0149666	0.00669328
3.5	D39 + IISDVNATDEDRWNA	0.25 mg/ml	0.5162	0.0228845	0.0102343
3.5	D39 + IISDVNATDEDRWNA	0.5 mg/ml	0.4876	0.0245622	0.0109845
3.5	D39 + SDVNATDEDRWNA	0 mg/ml	0.2812	0.0201668	0.00901887
3.5	D39 + SDVNATDEDRWNA	0.031 mg/ml	0.4338	0.0338038	0.0151175
3.5	D39 + SDVNATDEDRWNA	0.062 mg/ml	0.391	0.0378021	0.0169056
3.5	D39 + SDVNATDEDRWNA	0.125 mg/ml	0.3608	0.039073	0.017474
3.5	D39 + SDVNATDEDRWNA	0.25 mg/ml	0.335	0.0333691	0.0149231
3.5	D39 + SDVNATDEDRWNA	0.5 mg/ml	0.3168	0.0325837	0.0145719
3.5	D39 + VNATDEDRWNA	0 mg/ml	0.2756	0.0265387	0.0118684
3.5	D39 + VNATDEDRWNA	0.031 mg/ml	0.223	0.0160468	0.00717635
3.5	D39 + VNATDEDRWNA	0.062 mg/ml	0.185	0.013	0.00581378
3.5	D39 + VNATDEDRWNA	0.125 mg/ml	0.1598	0.0135536	0.00606135
3.5	D39 + VNATDEDRWNA	0.25 mg/ml	0.1536	0.00798749	0.00357211
3.5	D39 + VNATDEDRWNA	0.5 mg/ml	0.148	0.00761577	0.00340588
4	D39 + IISDVNATDEDRWNA	0 mg/ml	0.355	0.0266927	0.0119373
4	D39 + IISDVNATDEDRWNA	0.031 mg/ml	0.5022	0.00785493	0.00351283
4	D39 + IISDVNATDEDRWNA	0.062 mg/ml	0.5146	0.0161338	0.00721526
4	D39 + IISDVNATDEDRWNA	0.125 mg/ml	0.541	0.01251	0.00559464
4	D39 + IISDVNATDEDRWNA	0.25 mg/ml	0.5648	0.0123572	0.0055263
4	D39 + IISDVNATDEDRWNA	0.5 mg/ml	0.5498	0.0103537	0.00463033
4	D39 + SDVNATDEDRWNA	0 mg/ml	0.3596	0.0289707	0.0129561
4	D39 + SDVNATDEDRWNA	0.031 mg/ml	0.4926	0.016562	0.00740675
4	D39 + SDVNATDEDRWNA	0.062 mg/ml	0.4692	0.0257721	0.0115256
4	D39 + SDVNATDEDRWNA	0.125 mg/ml	0.438	0.033444	0.0149566
4	D39 + SDVNATDEDRWNA	0.25 mg/ml	0.4068	0.0480541	0.0214905
4	D39 + SDVNATDEDRWNA	0.5 mg/ml	0.376	0.0397869	0.0177933
4	D39 + VNATDEDRWNA	0 mg/ml	0.3464	0.0315484	0.0141089
4	D39 + VNATDEDRWNA	0.031 mg/ml	0.2582	0.0215337	0.00963016
4	D39 + VNATDEDRWNA	0.062 mg/ml	0.2056	0.0182565	0.00816456
4	D39 + VNATDEDRWNA	0.125 mg/ml	0.1674	0.0152086	0.00680147
4	D39 + VNATDEDRWNA	0.25 mg/ml	0.1574	0.00867756	0.00388072
4	D39 + VNATDEDRWNA	0.5 mg/ml	0.1528	0.00614003	0.00274591
4.5	D39 + IISDVNATDEDRWNA	0 mg/ml	0.4312	0.0265932	0.0118929
4.5	D39 + IISDVNATDEDRWNA	0.031 mg/ml	0.5058	0.0054037	0.00241661
4.5	D39 + IISDVNATDEDRWNA	0.062 mg/ml	0.513	0.0138384	0.0061887
4.5	D39 + IISDVNATDEDRWNA	0.125 mg/ml	0.5422	0.0147885	0.00661362
4.5	D39 + IISDVNATDEDRWNA	0.25 mg/ml	0.565	0.0101242	0.00452769
4.5	D39 + IISDVNATDEDRWNA	0.5 mg/ml	0.5524	0.0074027	0.00331059
4.5	D39 + SDVNATDEDRWNA	0 mg/ml	0.4354	0.0258322	0.0115525
4.5	D39 + SDVNATDEDRWNA	0.031 mg/ml	0.4956	0.0108766	0.00486415
4.5	D39 + SDVNATDEDRWNA	0.062 mg/ml	0.489	0.0148492	0.00664078
4.5	D39 + SDVNATDEDRWNA	0.125 mg/ml	0.486	0.0239687	0.0107191
4.5	D39 + SDVNATDEDRWNA	0.25 mg/ml	0.452	0.0412007	0.0184255
4.5	D39 + SDVNATDEDRWNA	0.5 mg/ml	0.4196	0.0382923	0.0171248
4.5	D39 + VNATDEDRWNA	0 mg/ml	0.4172	0.0295076	0.0131962
4.5	D39 + VNATDEDRWNA	0.031 mg/ml	0.3022	0.0316022	0.0141329
4.5	D39 + VNATDEDRWNA	0.062 mg/ml	0.2262	0.0270407	0.012093
4.5	D39 + VNATDEDRWNA	0.125 mg/ml	0.1744	0.0185284	0.00828613
4.5	D39 + VNATDEDRWNA	0.25 mg/ml	0.1616	0.00958123	0.00428486
4.5	D39 + VNATDEDRWNA	0.5 mg/ml	0.156	0.00604152	0.00270185
5	D39 + IISDVNATDEDRWNA	0 mg/ml	0.4568	0.0193313	0.00864523
5	D39 + IISDVNATDEDRWNA	0.031 mg/ml	0.5002	0.00432435	0.00193391
5	D39 + IISDVNATDEDRWNA	0.062 mg/ml	0.499	0.0121861	0.00544977
5	D39 + IISDVNATDEDRWNA	0.125 mg/ml	0.5334	0.015437	0.00690362
5	D39 + IISDVNATDEDRWNA	0.25 mg/ml	0.5586	0.00904434	0.00404475
5	D39 + IISDVNATDEDRWNA	0.5 mg/ml	0.5468	0.00719027	0.00321559
5	D39 + SDVNATDEDRWNA	0 mg/ml	0.4618	0.0157067	0.00702424
5	D39 + SDVNATDEDRWNA	0.031 mg/ml	0.4868	0.00993479	0.00444297
5	D39 + SDVNATDEDRWNA	0.062 mg/ml	0.4826	0.0149766	0.00669776
5	D39 + SDVNATDEDRWNA	0.125 mg/ml	0.4888	0.0213939	0.00956765
5	D39 + SDVNATDEDRWNA	0.25 mg/ml	0.4718	0.0247225	0.0110562
5	D39 + SDVNATDEDRWNA	0.5 mg/ml	0.4332	0.0212532	0.00950474
5	D39 + VNATDEDRWNA	0 mg/ml	0.4342	0.0214173	0.0095781
5	D39 + VNATDEDRWNA	0.031 mg/ml	0.3518	0.0501268	0.0224174
5	D39 + VNATDEDRWNA	0.062 mg/ml	0.2484	0.0371457	0.016612
5	D39 + VNATDEDRWNA	0.125 mg/ml	0.1796	0.0206228	0.0092228
5	D39 + VNATDEDRWNA	0.25 mg/ml	0.1658	0.00998499	0.00446542
5	D39 + VNATDEDRWNA	0.5 mg/ml	0.1596	0.00730068	0.00326497
5.5	D39 + IISDVNATDEDRWNA	0 mg/ml	0.458	0.0141598	0.00633246
5.5	D39 + IISDVNATDEDRWNA	0.031 mg/ml	0.4838	0.00342053	0.00152971
5.5	D39 + IISDVNATDEDRWNA	0.062 mg/ml	0.4696	0.0110363	0.00493559
5.5	D39 + IISDVNATDEDRWNA	0.125 mg/ml	0.5144	0.0168315	0.00752728
5.5	D39 + IISDVNATDEDRWNA	0.25 mg/ml	0.5474	0.00820366	0.00366879
5.5	D39 + IISDVNATDEDRWNA	0.5 mg/ml	0.5408	0.010895	0.00487237
5.5	D39 + SDVNATDEDRWNA	0 mg/ml	0.4646	0.0131263	0.00587026
5.5	D39 + SDVNATDEDRWNA	0.031 mg/ml	0.4672	0.00719027	0.00321559
5.5	D39 + SDVNATDEDRWNA	0.062 mg/ml	0.462	0.0166733	0.00745654
5.5	D39 + SDVNATDEDRWNA	0.125 mg/ml	0.4758	0.0198293	0.00886792
5.5	D39 + SDVNATDEDRWNA	0.25 mg/ml	0.4618	0.0245296	0.01097
5.5	D39 + SDVNATDEDRWNA	0.5 mg/ml	0.4294	0.0151921	0.00679412
5.5	D39 + VNATDEDRWNA	0 mg/ml	0.4204	0.0378985	0.0169487
5.5	D39 + VNATDEDRWNA	0.031 mg/ml	0.3944	0.0526621	0.0235512
5.5	D39 + VNATDEDRWNA	0.062 mg/ml	0.2736	0.0494095	0.0220966
5.5	D39 + VNATDEDRWNA	0.125 mg/ml	0.1836	0.0248455	0.0111113
5.5	D39 + VNATDEDRWNA	0.25 mg/ml	0.1672	0.0100349	0.00448776
5.5	D39 + VNATDEDRWNA	0.5 mg/ml	0.1612	0.00752994	0.00336749
6	D39 + IISDVNATDEDRWNA	0 mg/ml	0.457	0.0136565	0.00610737
6	D39 + IISDVNATDEDRWNA	0.031 mg/ml	0.4546	0.00968504	0.00433128
6	D39 + IISDVNATDEDRWNA	0.062 mg/ml	0.4158	0.0117346	0.00524786
6	D39 + IISDVNATDEDRWNA	0.125 mg/ml	0.4834	0.0175157	0.00783326
6	D39 + IISDVNATDEDRWNA	0.25 mg/ml	0.526	0.0117686	0.00526308
6	D39 + IISDVNATDEDRWNA	0.5 mg/ml	0.5258	0.0168137	0.00751931
6	D39 + SDVNATDEDRWNA	0 mg/ml	0.4628	0.011649	0.00520961
6	D39 + SDVNATDEDRWNA	0.031 mg/ml	0.4332	0.0108028	0.00483115
6	D39 + SDVNATDEDRWNA	0.062 mg/ml	0.4256	0.0221427	0.00990252
6	D39 + SDVNATDEDRWNA	0.125 mg/ml	0.449	0.0198116	0.00886002
6	D39 + SDVNATDEDRWNA	0.25 mg/ml	0.4484	0.0233517	0.0104432
6	D39 + SDVNATDEDRWNA	0.5 mg/ml	0.4182	0.0140428	0.00628013
6	D39 + VNATDEDRWNA	0 mg/ml	0.4176	0.0423356	0.018933
6	D39 + VNATDEDRWNA	0.031 mg/ml	0.4192	0.0581352	0.0259988
6	D39 + VNATDEDRWNA	0.062 mg/ml	0.3034	0.06563	0.0293506
6	D39 + VNATDEDRWNA	0.125 mg/ml	0.1868	0.0281549	0.0125913
6	D39 + VNATDEDRWNA	0.25 mg/ml	0.1676	0.0114149	0.0051049
6	D39 + VNATDEDRWNA	0.5 mg/ml	0.1618	0.00864292	0.00386523
6.5	D39 + IISDVNATDEDRWNA	0 mg/ml	0.4446	0.00907193	0.00405709
6.5	D39 + IISDVNATDEDRWNA	0.031 mg/ml	0.3896	0.0157734	0.00705408
6.5	D39 + IISDVNATDEDRWNA	0.062 mg/ml	0.332	0.0181246	0.00810555
6.5	D39 + IISDVNATDEDRWNA	0.125 mg/ml	0.4308	0.0272892	0.0122041
6.5	D39 + IISDVNATDEDRWNA	0.25 mg/ml	0.491	0.0159217	0.00712039
6.5	D39 + IISDVNATDEDRWNA	0.5 mg/ml	0.5048	0.0192795	0.00862206
6.5	D39 + SDVNATDEDRWNA	0 mg/ml	0.4482	0.0091214	0.00407922
6.5	D39 + SDVNATDEDRWNA	0.031 mg/ml	0.3724	0.0170088	0.00760658
6.5	D39 + SDVNATDEDRWNA	0.062 mg/ml	0.373	0.0300666	0.0134462
6.5	D39 + SDVNATDEDRWNA	0.125 mg/ml	0.409	0.0212485	0.00950263
6.5	D39 + SDVNATDEDRWNA	0.25 mg/ml	0.4256	0.0211376	0.00945304
6.5	D39 + SDVNATDEDRWNA	0.5 mg/ml	0.4026	0.0146219	0.00653911
6.5	D39 + VNATDEDRWNA	0 mg/ml	0.4112	0.046837	0.0209461
6.5	D39 + VNATDEDRWNA	0.031 mg/ml	0.4262	0.0586575	0.0262324
6.5	D39 + VNATDEDRWNA	0.062 mg/ml	0.326	0.0743236	0.0332385
6.5	D39 + VNATDEDRWNA	0.125 mg/ml	0.1876	0.0310371	0.0138802
6.5	D39 + VNATDEDRWNA	0.25 mg/ml	0.168	0.0124097	0.00554977
6.5	D39 + VNATDEDRWNA	0.5 mg/ml	0.1624	0.00915423	0.0040939
7	D39 + IISDVNATDEDRWNA	0 mg/ml	0.4132	0.00807465	0.00361109
7	D39 + IISDVNATDEDRWNA	0.031 mg/ml	0.3146	0.0126807	0.00567098
7	D39 + IISDVNATDEDRWNA	0.062 mg/ml	0.2644	0.0121984	0.00545527
7	D39 + IISDVNATDEDRWNA	0.125 mg/ml	0.3466	0.0325929	0.014576
7	D39 + IISDVNATDEDRWNA	0.25 mg/ml	0.4454	0.0199449	0.00891964
7	D39 + IISDVNATDEDRWNA	0.5 mg/ml	0.4732	0.0232099	0.0103798
7	D39 + SDVNATDEDRWNA	0 mg/ml	0.4116	0.0114149	0.0051049
7	D39 + SDVNATDEDRWNA	0.031 mg/ml	0.3018	0.012518	0.00559821
7	D39 + SDVNATDEDRWNA	0.062 mg/ml	0.3074	0.0330651	0.0147872
7	D39 + SDVNATDEDRWNA	0.125 mg/ml	0.3512	0.0244581	0.010938
7	D39 + SDVNATDEDRWNA	0.25 mg/ml	0.3952	0.0205597	0.00919456
7	D39 + SDVNATDEDRWNA	0.5 mg/ml	0.3782	0.0181439	0.00811419
7	D39 + VNATDEDRWNA	0 mg/ml	0.389	0.044833	0.0200499
7	D39 + VNATDEDRWNA	0.031 mg/ml	0.424	0.0512445	0.0229172
7	D39 + VNATDEDRWNA	0.062 mg/ml	0.3492	0.0852537	0.0381266
7	D39 + VNATDEDRWNA	0.125 mg/ml	0.1882	0.0362312	0.0162031
7	D39 + VNATDEDRWNA	0.25 mg/ml	0.1668	0.0120291	0.00537959
7	D39 + VNATDEDRWNA	0.5 mg/ml	0.1602	0.00925743	0.00414005
7.5	D39 + IISDVNATDEDRWNA	0 mg/ml	0.3608	0.0102078	0.00456508
7.5	D39 + IISDVNATDEDRWNA	0.031 mg/ml	0.263	0.00570088	0.00254951
7.5	D39 + IISDVNATDEDRWNA	0.062 mg/ml	0.2296	0.00630872	0.00282135
7.5	D39 + IISDVNATDEDRWNA	0.125 mg/ml	0.2718	0.0253022	0.0113155
7.5	D39 + IISDVNATDEDRWNA	0.25 mg/ml	0.386	0.0241039	0.0107796
7.5	D39 + IISDVNATDEDRWNA	0.5 mg/ml	0.4368	0.0277254	0.0123992
7.5	D39 + SDVNATDEDRWNA	0 mg/ml	0.352	0.0143875	0.00643428
7.5	D39 + SDVNATDEDRWNA	0.031 mg/ml	0.2546	0.00646529	0.00289137
7.5	D39 + SDVNATDEDRWNA	0.062 mg/ml	0.2568	0.0254892	0.0113991
7.5	D39 + SDVNATDEDRWNA	0.125 mg/ml	0.2902	0.0204622	0.00915096
7.5	D39 + SDVNATDEDRWNA	0.25 mg/ml	0.3544	0.0208878	0.00934131
7.5	D39 + SDVNATDEDRWNA	0.5 mg/ml	0.3498	0.0237424	0.0106179
7.5	D39 + VNATDEDRWNA	0 mg/ml	0.3468	0.0319484	0.0142878
7.5	D39 + VNATDEDRWNA	0.031 mg/ml	0.4142	0.04281	0.0191452
7.5	D39 + VNATDEDRWNA	0.062 mg/ml	0.3606	0.0833205	0.037262
7.5	D39 + VNATDEDRWNA	0.125 mg/ml	0.188	0.0403485	0.0180444
7.5	D39 + VNATDEDRWNA	0.25 mg/ml	0.1636	0.012341	0.00551906
7.5	D39 + VNATDEDRWNA	0.5 mg/ml	0.1584	0.0101637	0.00454533
8	D39 + IISDVNATDEDRWNA	0 mg/ml	0.3054	0.0139392	0.00623378
8	D39 + IISDVNATDEDRWNA	0.031 mg/ml	0.2354	0.00207364	0.000927362
8	D39 + IISDVNATDEDRWNA	0.062 mg/ml	0.2144	0.00536656	0.0024
8	D39 + IISDVNATDEDRWNA	0.125 mg/ml	0.2292	0.0148391	0.00663626
8	D39 + IISDVNATDEDRWNA	0.25 mg/ml	0.322	0.0254657	0.0113886
8	D39 + IISDVNATDEDRWNA	0.5 mg/ml	0.392	0.0301828	0.0134981
8	D39 + SDVNATDEDRWNA	0 mg/ml	0.2952	0.0147547	0.00659848
8	D39 + SDVNATDEDRWNA	0.031 mg/ml	0.229	0.00452769	0.00202485
8	D39 + SDVNATDEDRWNA	0.062 mg/ml	0.2286	0.0174871	0.00782049
8	D39 + SDVNATDEDRWNA	0.125 mg/ml	0.2474	0.0132966	0.00594643
8	D39 + SDVNATDEDRWNA	0.25 mg/ml	0.313	0.0198997	0.00889944
8	D39 + SDVNATDEDRWNA	0.5 mg/ml	0.3188	0.0264613	0.0118338
8	D39 + VNATDEDRWNA	0 mg/ml	0.3058	0.0212297	0.00949421
8	D39 + VNATDEDRWNA	0.031 mg/ml	0.3876	0.0414705	0.0185462
8	D39 + VNATDEDRWNA	0.062 mg/ml	0.3644	0.073371	0.0328125
8	D39 + VNATDEDRWNA	0.125 mg/ml	0.1876	0.0457744	0.020471
8	D39 + VNATDEDRWNA	0.25 mg/ml	0.1614	0.0117813	0.00526878
8	D39 + VNATDEDRWNA	0.5 mg/ml	0.1564	0.0107378	0.00480208
8.5	D39 + IISDVNATDEDRWNA	0 mg/ml	0.2606	0.0126807	0.00567098
8.5	D39 + IISDVNATDEDRWNA	0.031 mg/ml	0.2214	0.00279285	0.001249
8.5	D39 + IISDVNATDEDRWNA	0.062 mg/ml	0.2068	0.00535724	0.00239583
8.5	D39 + IISDVNATDEDRWNA	0.125 mg/ml	0.209	0.00848528	0.00379473
8.5	D39 + IISDVNATDEDRWNA	0.25 mg/ml	0.2684	0.0218815	0.0097857
8.5	D39 + IISDVNATDEDRWNA	0.5 mg/ml	0.3454	0.031021	0.013873
8.5	D39 + SDVNATDEDRWNA	0 mg/ml	0.254	0.0120416	0.00538516
8.5	D39 + SDVNATDEDRWNA	0.031 mg/ml	0.2158	0.00376829	0.00168523
8.5	D39 + SDVNATDEDRWNA	0.062 mg/ml	0.2138	0.0139176	0.00622415
8.5	D39 + SDVNATDEDRWNA	0.125 mg/ml	0.2218	0.00801249	0.00358329
8.5	D39 + SDVNATDEDRWNA	0.25 mg/ml	0.2742	0.0183221	0.0081939
8.5	D39 + SDVNATDEDRWNA	0.5 mg/ml	0.2896	0.0288236	0.0128903
8.5	D39 + VNATDEDRWNA	0 mg/ml	0.265	0.0147139	0.00658027
8.5	D39 + VNATDEDRWNA	0.031 mg/ml	0.3562	0.046013	0.0205777
8.5	D39 + VNATDEDRWNA	0.062 mg/ml	0.352	0.0560669	0.0250739
8.5	D39 + VNATDEDRWNA	0.125 mg/ml	0.1874	0.0516895	0.0231162
8.5	D39 + VNATDEDRWNA	0.25 mg/ml	0.1582	0.0114761	0.00513225
8.5	D39 + VNATDEDRWNA	0.5 mg/ml	0.1546	0.00973653	0.00435431
9	D39 + IISDVNATDEDRWNA	0 mg/ml	0.2336	0.0120748	0.0054
9	D39 + IISDVNATDEDRWNA	0.031 mg/ml	0.214	0.00406202	0.00181659
9	D39 + IISDVNATDEDRWNA	0.062 mg/ml	0.2022	0.00554076	0.0024779
9	D39 + IISDVNATDEDRWNA	0.125 mg/ml	0.2	0.00616441	0.00275681
9	D39 + IISDVNATDEDRWNA	0.25 mg/ml	0.2334	0.0159781	0.00714563
9	D39 + IISDVNATDEDRWNA	0.5 mg/ml	0.304	0.0295888	0.0132325
9	D39 + SDVNATDEDRWNA	0 mg/ml	0.2294	0.00991464	0.00443396
9	D39 + SDVNATDEDRWNA	0.031 mg/ml	0.2074	0.00461519	0.00206398
9	D39 + SDVNATDEDRWNA	0.062 mg/ml	0.206	0.0125499	0.00561249
9	D39 + SDVNATDEDRWNA	0.125 mg/ml	0.2076	0.00585662	0.00261916
9	D39 + SDVNATDEDRWNA	0.25 mg/ml	0.244	0.0146287	0.00654217
9	D39 + SDVNATDEDRWNA	0.5 mg/ml	0.2648	0.0301944	0.0135033
9	D39 + VNATDEDRWNA	0 mg/ml	0.238	0.0113578	0.00507937
9	D39 + VNATDEDRWNA	0.031 mg/ml	0.3188	0.0431242	0.0192857
9	D39 + VNATDEDRWNA	0.062 mg/ml	0.3368	0.042293	0.018914
9	D39 + VNATDEDRWNA	0.125 mg/ml	0.1876	0.0573916	0.0256663
9	D39 + VNATDEDRWNA	0.25 mg/ml	0.1556	0.010015	0.00447884
9	D39 + VNATDEDRWNA	0.5 mg/ml	0.1538	0.0103537	0.00463033
9.5	D39 + IISDVNATDEDRWNA	0 mg/ml	0.2176	0.0122393	0.00547357
9.5	D39 + IISDVNATDEDRWNA	0.031 mg/ml	0.2094	0.00304959	0.00136382
9.5	D39 + IISDVNATDEDRWNA	0.062 mg/ml	0.1986	0.00602495	0.00269444
9.5	D39 + IISDVNATDEDRWNA	0.125 mg/ml	0.1946	0.00563915	0.0025219
9.5	D39 + IISDVNATDEDRWNA	0.25 mg/ml	0.213	0.0113578	0.00507937
9.5	D39 + IISDVNATDEDRWNA	0.5 mg/ml	0.2712	0.0264518	0.0118296
9.5	D39 + SDVNATDEDRWNA	0 mg/ml	0.2148	0.008228	0.00367967
9.5	D39 + SDVNATDEDRWNA	0.031 mg/ml	0.2024	0.0031305	0.0014
9.5	D39 + SDVNATDEDRWNA	0.062 mg/ml	0.2	0.0113798	0.0050892
9.5	D39 + SDVNATDEDRWNA	0.125 mg/ml	0.199	0.00484768	0.00216795
9.5	D39 + SDVNATDEDRWNA	0.25 mg/ml	0.2222	0.0117346	0.00524786
9.5	D39 + SDVNATDEDRWNA	0.5 mg/ml	0.2432	0.0279142	0.0124836
9.5	D39 + VNATDEDRWNA	0 mg/ml	0.2218	0.00995992	0.00445421
9.5	D39 + VNATDEDRWNA	0.031 mg/ml	0.289	0.0371484	0.0166132
9.5	D39 + VNATDEDRWNA	0.062 mg/ml	0.3214	0.0340118	0.0152105
9.5	D39 + VNATDEDRWNA	0.125 mg/ml	0.1884	0.0619863	0.0277211
9.5	D39 + VNATDEDRWNA	0.25 mg/ml	0.1526	0.00988939	0.00442267
9.5	D39 + VNATDEDRWNA	0.5 mg/ml	0.1518	0.00973139	0.00435201
10	D39 + IISDVNATDEDRWNA	0 mg/ml	0.2082	0.0132552	0.0059279
10	D39 + IISDVNATDEDRWNA	0.031 mg/ml	0.2072	0.00443847	0.00198494
10	D39 + IISDVNATDEDRWNA	0.062 mg/ml	0.1972	0.00605805	0.00270924
10	D39 + IISDVNATDEDRWNA	0.125 mg/ml	0.1912	0.00549545	0.00245764
10	D39 + IISDVNATDEDRWNA	0.25 mg/ml	0.2012	0.00785493	0.00351283
10	D39 + IISDVNATDEDRWNA	0.5 mg/ml	0.2478	0.0225433	0.0100817
10	D39 + SDVNATDEDRWNA	0 mg/ml	0.2066	0.00814248	0.00364143
10	D39 + SDVNATDEDRWNA	0.031 mg/ml	0.1994	0.00427785	0.00191311
10	D39 + SDVNATDEDRWNA	0.062 mg/ml	0.1966	0.0112161	0.00501597
10	D39 + SDVNATDEDRWNA	0.125 mg/ml	0.1936	0.0049295	0.00220454
10	D39 + SDVNATDEDRWNA	0.25 mg/ml	0.2076	0.00920869	0.00411825
10	D39 + SDVNATDEDRWNA	0.5 mg/ml	0.2268	0.025004	0.0111821
10	D39 + VNATDEDRWNA	0 mg/ml	0.2122	0.00762889	0.00341174
10	D39 + VNATDEDRWNA	0.031 mg/ml	0.265	0.0316781	0.0141669
10	D39 + VNATDEDRWNA	0.062 mg/ml	0.308	0.0325346	0.0145499
10	D39 + VNATDEDRWNA	0.125 mg/ml	0.19	0.0690905	0.0308982
10	D39 + VNATDEDRWNA	0.25 mg/ml	0.1502	0.00920326	0.00411582
10	D39 + VNATDEDRWNA	0.5 mg/ml	0.1516	0.00947629	0.00423792
10.5	D39 + IISDVNATDEDRWNA	0 mg/ml	0.2022	0.0120706	0.00539815
10.5	D39 + IISDVNATDEDRWNA	0.031 mg/ml	0.2064	0.00482701	0.0021587
10.5	D39 + IISDVNATDEDRWNA	0.062 mg/ml	0.1946	0.00658027	0.00294279
10.5	D39 + IISDVNATDEDRWNA	0.125 mg/ml	0.1896	0.00585662	0.00261916
10.5	D39 + IISDVNATDEDRWNA	0.25 mg/ml	0.1944	0.00559464	0.002502
10.5	D39 + IISDVNATDEDRWNA	0.5 mg/ml	0.2312	0.0186467	0.00833906
10.5	D39 + SDVNATDEDRWNA	0 mg/ml	0.2008	0.00736206	0.00329242
10.5	D39 + SDVNATDEDRWNA	0.031 mg/ml	0.1978	0.00460435	0.00205913
10.5	D39 + SDVNATDEDRWNA	0.062 mg/ml	0.1936	0.0109225	0.00488467
10.5	D39 + SDVNATDEDRWNA	0.125 mg/ml	0.1908	0.00476445	0.00213073
10.5	D39 + SDVNATDEDRWNA	0.25 mg/ml	0.1976	0.0068775	0.00307571
10.5	D39 + SDVNATDEDRWNA	0.5 mg/ml	0.2136	0.0214196	0.00957914
10.5	D39 + VNATDEDRWNA	0 mg/ml	0.206	0.0100995	0.00451664
10.5	D39 + VNATDEDRWNA	0.031 mg/ml	0.2484	0.0272452	0.0121844
10.5	D39 + VNATDEDRWNA	0.062 mg/ml	0.2986	0.0363359	0.0162499
10.5	D39 + VNATDEDRWNA	0.125 mg/ml	0.191	0.0725086	0.0324268
10.5	D39 + VNATDEDRWNA	0.25 mg/ml	0.1482	0.00914877	0.00409145
10.5	D39 + VNATDEDRWNA	0.5 mg/ml	0.1502	0.00920326	0.00411582
11	D39 + IISDVNATDEDRWNA	0 mg/ml	0.198	0.0110227	0.0049295
11	D39 + IISDVNATDEDRWNA	0.031 mg/ml	0.2054	0.004219	0.0018868
11	D39 + IISDVNATDEDRWNA	0.062 mg/ml	0.1934	0.00642651	0.00287402
11	D39 + IISDVNATDEDRWNA	0.125 mg/ml	0.1882	0.00614003	0.00274591
11	D39 + IISDVNATDEDRWNA	0.25 mg/ml	0.19	0.00458258	0.00204939
11	D39 + IISDVNATDEDRWNA	0.5 mg/ml	0.2196	0.015437	0.00690362
11	D39 + SDVNATDEDRWNA	0 mg/ml	0.197	0.00620484	0.00277489
11	D39 + SDVNATDEDRWNA	0.031 mg/ml	0.1962	0.00443847	0.00198494
11	D39 + SDVNATDEDRWNA	0.062 mg/ml	0.1916	0.0106442	0.00476025
11	D39 + SDVNATDEDRWNA	0.125 mg/ml	0.1886	0.00497996	0.00222711
11	D39 + SDVNATDEDRWNA	0.25 mg/ml	0.191	0.00595819	0.00266458
11	D39 + SDVNATDEDRWNA	0.5 mg/ml	0.2038	0.0180194	0.00805854
11	D39 + VNATDEDRWNA	0 mg/ml	0.1984	0.0131263	0.00587026
11	D39 + VNATDEDRWNA	0.031 mg/ml	0.236	0.0248495	0.0111131
11	D39 + VNATDEDRWNA	0.062 mg/ml	0.2868	0.0382191	0.0170921
11	D39 + VNATDEDRWNA	0.125 mg/ml	0.1952	0.0843487	0.0377219
11	D39 + VNATDEDRWNA	0.25 mg/ml	0.1468	0.00985901	0.00440908
11	D39 + VNATDEDRWNA	0.5 mg/ml	0.1494	0.00928978	0.00415452
11.5	D39 + IISDVNATDEDRWNA	0 mg/ml	0.1962	0.0115845	0.00518073
11.5	D39 + IISDVNATDEDRWNA	0.031 mg/ml	0.205	0.00463681	0.00207364
11.5	D39 + IISDVNATDEDRWNA	0.062 mg/ml	0.1924	0.00642651	0.00287402
11.5	D39 + IISDVNATDEDRWNA	0.125 mg/ml	0.1878	0.00630079	0.0028178
11.5	D39 + IISDVNATDEDRWNA	0.25 mg/ml	0.1874	0.00343511	0.00153623
11.5	D39 + IISDVNATDEDRWNA	0.5 mg/ml	0.2112	0.0129306	0.00578273
11.5	D39 + SDVNATDEDRWNA	0 mg/ml	0.1952	0.00589067	0.00263439
11.5	D39 + SDVNATDEDRWNA	0.031 mg/ml	0.1952	0.00496991	0.00222261
11.5	D39 + SDVNATDEDRWNA	0.062 mg/ml	0.1902	0.0103296	0.00461952
11.5	D39 + SDVNATDEDRWNA	0.125 mg/ml	0.1874	0.00531977	0.00237908
11.5	D39 + SDVNATDEDRWNA	0.25 mg/ml	0.187	0.00524404	0.00234521
11.5	D39 + SDVNATDEDRWNA	0.5 mg/ml	0.196	0.0151493	0.00677495
11.5	D39 + VNATDEDRWNA	0 mg/ml	0.1918	0.020584	0.00920543
11.5	D39 + VNATDEDRWNA	0.031 mg/ml	0.2276	0.0224343	0.0100329
11.5	D39 + VNATDEDRWNA	0.062 mg/ml	0.2756	0.037534	0.0167857
11.5	D39 + VNATDEDRWNA	0.125 mg/ml	0.1942	0.0834248	0.0373087
11.5	D39 + VNATDEDRWNA	0.25 mg/ml	0.1458	0.00983362	0.00439773
11.5	D39 + VNATDEDRWNA	0.5 mg/ml	0.1482	0.00870057	0.00389102
12	D39 + IISDVNATDEDRWNA	0 mg/ml	0.1936	0.011349	0.00507543
12	D39 + IISDVNATDEDRWNA	0.031 mg/ml	0.204	0.00406202	0.00181659
12	D39 + IISDVNATDEDRWNA	0.062 mg/ml	0.1916	0.00709225	0.00317175
12	D39 + IISDVNATDEDRWNA	0.125 mg/ml	0.187	0.00632456	0.00282843
12	D39 + IISDVNATDEDRWNA	0.25 mg/ml	0.186	0.00324037	0.00144914
12	D39 + IISDVNATDEDRWNA	0.5 mg/ml	0.205	0.0100747	0.00450555
12	D39 + SDVNATDEDRWNA	0 mg/ml	0.1926	0.00581378	0.0026
12	D39 + SDVNATDEDRWNA	0.031 mg/ml	0.1944	0.00415933	0.00186011
12	D39 + SDVNATDEDRWNA	0.062 mg/ml	0.1894	0.0101143	0.00452327
12	D39 + SDVNATDEDRWNA	0.125 mg/ml	0.1862	0.00653452	0.00292233
12	D39 + SDVNATDEDRWNA	0.25 mg/ml	0.1842	0.00486826	0.00217715
12	D39 + SDVNATDEDRWNA	0.5 mg/ml	0.1902	0.0126372	0.00565155
12	D39 + VNATDEDRWNA	0 mg/ml	0.187	0.0232809	0.0104115
12	D39 + VNATDEDRWNA	0.031 mg/ml	0.221	0.0212368	0.00949737
12	D39 + VNATDEDRWNA	0.062 mg/ml	0.265	0.0353341	0.0158019
12	D39 + VNATDEDRWNA	0.125 mg/ml	0.1898	0.0777509	0.0347713
12	D39 + VNATDEDRWNA	0.25 mg/ml	0.1438	0.0100349	0.00448776
12	D39 + VNATDEDRWNA	0.5 mg/ml	0.147	0.00894427	0.004
12.5	D39 + IISDVNATDEDRWNA	0 mg/ml	0.1926	0.0115888	0.00518266
12.5	D39 + IISDVNATDEDRWNA	0.031 mg/ml	0.205	0.0034641	0.00154919
12.5	D39 + IISDVNATDEDRWNA	0.062 mg/ml	0.1906	0.00746994	0.00334066
12.5	D39 + IISDVNATDEDRWNA	0.125 mg/ml	0.1864	0.00642651	0.00287402
12.5	D39 + IISDVNATDEDRWNA	0.25 mg/ml	0.1854	0.00320936	0.00143527
12.5	D39 + IISDVNATDEDRWNA	0.5 mg/ml	0.2006	0.00870632	0.00389358
12.5	D39 + SDVNATDEDRWNA	0 mg/ml	0.1916	0.00581378	0.0026
12.5	D39 + SDVNATDEDRWNA	0.031 mg/ml	0.1944	0.00378153	0.00169115
12.5	D39 + SDVNATDEDRWNA	0.062 mg/ml	0.1876	0.0102616	0.00458912
12.5	D39 + SDVNATDEDRWNA	0.125 mg/ml	0.1854	0.00680441	0.00304302
12.5	D39 + SDVNATDEDRWNA	0.25 mg/ml	0.1822	0.00476445	0.00213073
12.5	D39 + SDVNATDEDRWNA	0.5 mg/ml	0.1858	0.0103296	0.00461952
12.5	D39 + VNATDEDRWNA	0 mg/ml	0.184	0.0253377	0.0113314
12.5	D39 + VNATDEDRWNA	0.031 mg/ml	0.2164	0.0203912	0.00911921
12.5	D39 + VNATDEDRWNA	0.062 mg/ml	0.254	0.0297741	0.0133154
12.5	D39 + VNATDEDRWNA	0.125 mg/ml	0.1846	0.0708999	0.0317074
12.5	D39 + VNATDEDRWNA	0.25 mg/ml	0.142	0.0104163	0.00465833
12.5	D39 + VNATDEDRWNA	0.5 mg/ml	0.147	0.00946044	0.00423084
13	D39 + IISDVNATDEDRWNA	0 mg/ml	0.1916	0.0115888	0.00518266
13	D39 + IISDVNATDEDRWNA	0.031 mg/ml	0.204	0.00291548	0.00130384
13	D39 + IISDVNATDEDRWNA	0.062 mg/ml	0.1906	0.00766812	0.00342929
13	D39 + IISDVNATDEDRWNA	0.125 mg/ml	0.1864	0.00673053	0.00300998
13	D39 + IISDVNATDEDRWNA	0.25 mg/ml	0.1852	0.00311448	0.00139284
13	D39 + IISDVNATDEDRWNA	0.5 mg/ml	0.1972	0.00618061	0.00276405
13	D39 + SDVNATDEDRWNA	0 mg/ml	0.1902	0.00584808	0.00261534
13	D39 + SDVNATDEDRWNA	0.031 mg/ml	0.1934	0.00378153	0.00169115
13	D39 + SDVNATDEDRWNA	0.062 mg/ml	0.1882	0.00998499	0.00446542
13	D39 + SDVNATDEDRWNA	0.125 mg/ml	0.1852	0.00637966	0.00285307
13	D39 + SDVNATDEDRWNA	0.25 mg/ml	0.1812	0.00486826	0.00217715
13	D39 + SDVNATDEDRWNA	0.5 mg/ml	0.1822	0.00858487	0.00383927
13	D39 + VNATDEDRWNA	0 mg/ml	0.1818	0.0263856	0.0118
13	D39 + VNATDEDRWNA	0.031 mg/ml	0.2114	0.019321	0.0086406
13	D39 + VNATDEDRWNA	0.062 mg/ml	0.2464	0.0261017	0.011673
13	D39 + VNATDEDRWNA	0.125 mg/ml	0.1802	0.0652204	0.0291674
13	D39 + VNATDEDRWNA	0.25 mg/ml	0.1416	0.00986408	0.00441135
13	D39 + VNATDEDRWNA	0.5 mg/ml	0.1462	0.00925743	0.00414005
13.5	D39 + IISDVNATDEDRWNA	0 mg/ml	0.1904	0.0116748	0.00522111
13.5	D39 + IISDVNATDEDRWNA	0.031 mg/ml	0.2036	0.00279285	0.001249
13.5	D39 + IISDVNATDEDRWNA	0.062 mg/ml	0.1898	0.00732803	0.00327719
13.5	D39 + IISDVNATDEDRWNA	0.125 mg/ml	0.1866	0.00650385	0.00290861
13.5	D39 + IISDVNATDEDRWNA	0.25 mg/ml	0.1848	0.00268328	0.0012
13.5	D39 + IISDVNATDEDRWNA	0.5 mg/ml	0.1948	0.00563028	0.00251794
13.5	D39 + SDVNATDEDRWNA	0 mg/ml	0.1898	0.00580517	0.00259615
13.5	D39 + SDVNATDEDRWNA	0.031 mg/ml	0.1926	0.00378153	0.00169115
13.5	D39 + SDVNATDEDRWNA	0.062 mg/ml	0.1872	0.00998499	0.00446542
13.5	D39 + SDVNATDEDRWNA	0.125 mg/ml	0.185	0.00707107	0.00316228
13.5	D39 + SDVNATDEDRWNA	0.25 mg/ml	0.1804	0.0049295	0.00220454
13.5	D39 + SDVNATDEDRWNA	0.5 mg/ml	0.1794	0.00750333	0.00335559
13.5	D39 + VNATDEDRWNA	0 mg/ml	0.1816	0.0258902	0.0115784
13.5	D39 + VNATDEDRWNA	0.031 mg/ml	0.2078	0.0191233	0.00855219
13.5	D39 + VNATDEDRWNA	0.062 mg/ml	0.239	0.0226605	0.0101341
13.5	D39 + VNATDEDRWNA	0.125 mg/ml	0.1778	0.0612919	0.0274106
13.5	D39 + VNATDEDRWNA	0.25 mg/ml	0.1404	0.0105024	0.00469681
13.5	D39 + VNATDEDRWNA	0.5 mg/ml	0.1452	0.00925743	0.00414005
14	D39 + IISDVNATDEDRWNA	0 mg/ml	0.1898	0.0113004	0.00505371
14	D39 + IISDVNATDEDRWNA	0.031 mg/ml	0.2022	0.00286356	0.00128062
14	D39 + IISDVNATDEDRWNA	0.062 mg/ml	0.1898	0.00804363	0.00359722
14	D39 + IISDVNATDEDRWNA	0.125 mg/ml	0.1868	0.00622093	0.00278209
14	D39 + IISDVNATDEDRWNA	0.25 mg/ml	0.1846	0.00296648	0.00132665
14	D39 + IISDVNATDEDRWNA	0.5 mg/ml	0.1928	0.00465833	0.00208327
14	D39 + SDVNATDEDRWNA	0 mg/ml	0.1884	0.00541295	0.00242074
14	D39 + SDVNATDEDRWNA	0.031 mg/ml	0.1916	0.00378153	0.00169115
14	D39 + SDVNATDEDRWNA	0.062 mg/ml	0.187	0.0106066	0.00474342
14	D39 + SDVNATDEDRWNA	0.125 mg/ml	0.185	0.00771362	0.00344964
14	D39 + SDVNATDEDRWNA	0.25 mg/ml	0.1794	0.00531977	0.00237908
14	D39 + SDVNATDEDRWNA	0.5 mg/ml	0.1774	0.00634823	0.00283901
14	D39 + VNATDEDRWNA	0 mg/ml	0.1812	0.0250938	0.0112223
14	D39 + VNATDEDRWNA	0.031 mg/ml	0.2046	0.0180638	0.00807837
14	D39 + VNATDEDRWNA	0.062 mg/ml	0.2332	0.0195755	0.00875443
14	D39 + VNATDEDRWNA	0.125 mg/ml	0.175	0.058894	0.0263382
14	D39 + VNATDEDRWNA	0.25 mg/ml	0.139	0.0105594	0.00472229
14	D39 + VNATDEDRWNA	0.5 mg/ml	0.145	0.00966954	0.00432435
14.5	D39 + IISDVNATDEDRWNA	0 mg/ml	0.189	0.0109772	0.00490918
14.5	D39 + IISDVNATDEDRWNA	0.031 mg/ml	0.2026	0.00296648	0.00132665
14.5	D39 + IISDVNATDEDRWNA	0.062 mg/ml	0.19	0.00790569	0.00353553
14.5	D39 + IISDVNATDEDRWNA	0.125 mg/ml	0.1866	0.00680441	0.00304302
14.5	D39 + IISDVNATDEDRWNA	0.25 mg/ml	0.185	0.00291548	0.00130384
14.5	D39 + IISDVNATDEDRWNA	0.5 mg/ml	0.1912	0.00420714	0.00188149
14.5	D39 + SDVNATDEDRWNA	0 mg/ml	0.1882	0.00571839	0.00255734
14.5	D39 + SDVNATDEDRWNA	0.031 mg/ml	0.1918	0.00389872	0.00174356
14.5	D39 + SDVNATDEDRWNA	0.062 mg/ml	0.1866	0.0108995	0.00487442
14.5	D39 + SDVNATDEDRWNA	0.125 mg/ml	0.1852	0.00804363	0.00359722
14.5	D39 + SDVNATDEDRWNA	0.25 mg/ml	0.1796	0.00602495	0.00269444
14.5	D39 + SDVNATDEDRWNA	0.5 mg/ml	0.1758	0.00554076	0.0024779
14.5	D39 + VNATDEDRWNA	0 mg/ml	0.1808	0.0247831	0.0110833
14.5	D39 + VNATDEDRWNA	0.031 mg/ml	0.2026	0.0183248	0.00819512
14.5	D39 + VNATDEDRWNA	0.062 mg/ml	0.2278	0.0168731	0.00754586
14.5	D39 + VNATDEDRWNA	0.125 mg/ml	0.173	0.0570044	0.0254931
14.5	D39 + VNATDEDRWNA	0.25 mg/ml	0.1386	0.0107145	0.00479166
14.5	D39 + VNATDEDRWNA	0.5 mg/ml	0.1458	0.00985901	0.00440908
15	D39 + IISDVNATDEDRWNA	0 mg/ml	0.1892	0.0118195	0.00528583
15	D39 + IISDVNATDEDRWNA	0.031 mg/ml	0.2032	0.00327109	0.00146287
15	D39 + IISDVNATDEDRWNA	0.062 mg/ml	0.1896	0.00856154	0.00382884
15	D39 + IISDVNATDEDRWNA	0.125 mg/ml	0.1868	0.00683374	0.00305614
15	D39 + IISDVNATDEDRWNA	0.25 mg/ml	0.1848	0.00319374	0.00142829
15	D39 + IISDVNATDEDRWNA	0.5 mg/ml	0.1898	0.00438178	0.00195959
15	D39 + SDVNATDEDRWNA	0 mg/ml	0.188	0.00608276	0.00272029
15	D39 + SDVNATDEDRWNA	0.031 mg/ml	0.1916	0.00378153	0.00169115
15	D39 + SDVNATDEDRWNA	0.062 mg/ml	0.1866	0.0107842	0.00482286
15	D39 + SDVNATDEDRWNA	0.125 mg/ml	0.185	0.00812404	0.00363318
15	D39 + SDVNATDEDRWNA	0.25 mg/ml	0.1792	0.00605805	0.00270924
15	D39 + SDVNATDEDRWNA	0.5 mg/ml	0.174	0.00514782	0.00230217
15	D39 + VNATDEDRWNA	0 mg/ml	0.1808	0.0259654	0.0116121
15	D39 + VNATDEDRWNA	0.031 mg/ml	0.201	0.0181384	0.00811172
15	D39 + VNATDEDRWNA	0.062 mg/ml	0.2236	0.0155981	0.00697567
15	D39 + VNATDEDRWNA	0.125 mg/ml	0.1714	0.0562699	0.0251647
15	D39 + VNATDEDRWNA	0.25 mg/ml	0.1372	0.0107098	0.00478957
15	D39 + VNATDEDRWNA	0.5 mg/ml	0.1458	0.0104738	0.00468402
15.5	D39 + IISDVNATDEDRWNA	0 mg/ml	0.1882	0.0118195	0.00528583
15.5	D39 + IISDVNATDEDRWNA	0.031 mg/ml	0.2036	0.00336155	0.00150333
15.5	D39 + IISDVNATDEDRWNA	0.062 mg/ml	0.1894	0.00841427	0.00376298
15.5	D39 + IISDVNATDEDRWNA	0.125 mg/ml	0.1872	0.00668581	0.00298998
15.5	D39 + IISDVNATDEDRWNA	0.25 mg/ml	0.185	0.00308221	0.0013784
15.5	D39 + IISDVNATDEDRWNA	0.5 mg/ml	0.189	0.00469042	0.00209762
15.5	D39 + SDVNATDEDRWNA	0 mg/ml	0.1872	0.00597495	0.00267208
15.5	D39 + SDVNATDEDRWNA	0.031 mg/ml	0.192	0.00452769	0.00202485
15.5	D39 + SDVNATDEDRWNA	0.062 mg/ml	0.1864	0.0109909	0.00491528
15.5	D39 + SDVNATDEDRWNA	0.125 mg/ml	0.1854	0.00817313	0.00365513
15.5	D39 + SDVNATDEDRWNA	0.25 mg/ml	0.179	0.00640312	0.00286356
15.5	D39 + SDVNATDEDRWNA	0.5 mg/ml	0.173	0.00452769	0.00202485
15.5	D39 + VNATDEDRWNA	0 mg/ml	0.1804	0.027061	0.0121021
15.5	D39 + VNATDEDRWNA	0.031 mg/ml	0.2002	0.0185122	0.00827889
15.5	D39 + VNATDEDRWNA	0.062 mg/ml	0.2202	0.0142373	0.0063671
15.5	D39 + VNATDEDRWNA	0.125 mg/ml	0.1708	0.0551833	0.0246787
15.5	D39 + VNATDEDRWNA	0.25 mg/ml	0.1372	0.011606	0.00519038
15.5	D39 + VNATDEDRWNA	0.5 mg/ml	0.1468	0.0113886	0.00509313
16	D39 + IISDVNATDEDRWNA	0 mg/ml	0.188	0.0120208	0.00537587
16	D39 + IISDVNATDEDRWNA	0.031 mg/ml	0.2028	0.00486826	0.00217715
16	D39 + IISDVNATDEDRWNA	0.062 mg/ml	0.1886	0.00856154	0.00382884
16	D39 + IISDVNATDEDRWNA	0.125 mg/ml	0.1872	0.00668581	0.00298998
16	D39 + IISDVNATDEDRWNA	0.25 mg/ml	0.1854	0.00288097	0.00128841
16	D39 + IISDVNATDEDRWNA	0.5 mg/ml	0.1882	0.00454973	0.0020347
16	D39 + SDVNATDEDRWNA	0 mg/ml	0.1868	0.00664831	0.00297321
16	D39 + SDVNATDEDRWNA	0.031 mg/ml	0.1912	0.00544977	0.00243721
16	D39 + SDVNATDEDRWNA	0.062 mg/ml	0.1856	0.0107842	0.00482286
16	D39 + SDVNATDEDRWNA	0.125 mg/ml	0.1854	0.00861974	0.00385487
16	D39 + SDVNATDEDRWNA	0.25 mg/ml	0.1792	0.00697854	0.0031209
16	D39 + SDVNATDEDRWNA	0.5 mg/ml	0.172	0.00463681	0.00207364
16	D39 + VNATDEDRWNA	0 mg/ml	0.1802	0.0279589	0.0125036
16	D39 + VNATDEDRWNA	0.031 mg/ml	0.1986	0.0177285	0.00792843
16	D39 + VNATDEDRWNA	0.062 mg/ml	0.216	0.0139284	0.00622896
16	D39 + VNATDEDRWNA	0.125 mg/ml	0.1702	0.0559705	0.0250308
16	D39 + VNATDEDRWNA	0.25 mg/ml	0.1372	0.0114761	0.00513225
16	D39 + VNATDEDRWNA	0.5 mg/ml	0.1458	0.0104259	0.00466262
16.5	D39 + IISDVNATDEDRWNA	0 mg/ml	0.1874	0.0121778	0.0054461
16.5	D39 + IISDVNATDEDRWNA	0.031 mg/ml	0.202	0.00406202	0.00181659
16.5	D39 + IISDVNATDEDRWNA	0.062 mg/ml	0.1888	0.00892749	0.00399249
16.5	D39 + IISDVNATDEDRWNA	0.125 mg/ml	0.1876	0.00709225	0.00317175
16.5	D39 + IISDVNATDEDRWNA	0.25 mg/ml	0.185	0.00316228	0.00141421
16.5	D39 + IISDVNATDEDRWNA	0.5 mg/ml	0.1874	0.00517687	0.00231517
16.5	D39 + SDVNATDEDRWNA	0 mg/ml	0.1862	0.00614003	0.00274591
16.5	D39 + SDVNATDEDRWNA	0.031 mg/ml	0.1908	0.00476445	0.00213073
16.5	D39 + SDVNATDEDRWNA	0.062 mg/ml	0.1854	0.0108995	0.00487442
16.5	D39 + SDVNATDEDRWNA	0.125 mg/ml	0.186	0.00857321	0.00383406
16.5	D39 + SDVNATDEDRWNA	0.25 mg/ml	0.179	0.00731437	0.00327109
16.5	D39 + SDVNATDEDRWNA	0.5 mg/ml	0.1704	0.00439318	0.00196469
16.5	D39 + VNATDEDRWNA	0 mg/ml	0.1832	0.0260519	0.0116508
16.5	D39 + VNATDEDRWNA	0.031 mg/ml	0.1978	0.0175983	0.0078702
16.5	D39 + VNATDEDRWNA	0.062 mg/ml	0.2128	0.0124177	0.00555338
16.5	D39 + VNATDEDRWNA	0.125 mg/ml	0.1692	0.0554184	0.0247839
16.5	D39 + VNATDEDRWNA	0.25 mg/ml	0.137	0.0120208	0.00537587
16.5	D39 + VNATDEDRWNA	0.5 mg/ml	0.1456	0.0103827	0.00464327
17	D39 + IISDVNATDEDRWNA	0 mg/ml	0.187	0.0126095	0.00563915
17	D39 + IISDVNATDEDRWNA	0.031 mg/ml	0.2028	0.00376829	0.00168523
17	D39 + IISDVNATDEDRWNA	0.062 mg/ml	0.1886	0.00915423	0.0040939
17	D39 + IISDVNATDEDRWNA	0.125 mg/ml	0.1874	0.00673053	0.00300998
17	D39 + IISDVNATDEDRWNA	0.25 mg/ml	0.185	0.00308221	0.0013784
17	D39 + IISDVNATDEDRWNA	0.5 mg/ml	0.187	0.00484768	0.00216795
17	D39 + SDVNATDEDRWNA	0 mg/ml	0.1862	0.00694262	0.00310483
17	D39 + SDVNATDEDRWNA	0.031 mg/ml	0.1908	0.00443847	0.00198494
17	D39 + SDVNATDEDRWNA	0.062 mg/ml	0.185	0.0107935	0.00482701
17	D39 + SDVNATDEDRWNA	0.125 mg/ml	0.1852	0.0091214	0.00407922
17	D39 + SDVNATDEDRWNA	0.25 mg/ml	0.1788	0.00749667	0.00335261
17	D39 + SDVNATDEDRWNA	0.5 mg/ml	0.1704	0.004219	0.0018868
17	D39 + VNATDEDRWNA	0 mg/ml	0.1822	0.0247528	0.0110698
17	D39 + VNATDEDRWNA	0.031 mg/ml	0.1976	0.0171697	0.00767854
17	D39 + VNATDEDRWNA	0.062 mg/ml	0.2104	0.0115888	0.00518266
17	D39 + VNATDEDRWNA	0.125 mg/ml	0.1686	0.0564119	0.0252282
17	D39 + VNATDEDRWNA	0.25 mg/ml	0.137	0.0128062	0.00572713
17	D39 + VNATDEDRWNA	0.5 mg/ml	0.1452	0.00967988	0.00432897
17.5	D39 + IISDVNATDEDRWNA	0 mg/ml	0.1868	0.013274	0.00593633
17.5	D39 + IISDVNATDEDRWNA	0.031 mg/ml	0.2028	0.00376829	0.00168523
17.5	D39 + IISDVNATDEDRWNA	0.062 mg/ml	0.188	0.00880341	0.003937
17.5	D39 + IISDVNATDEDRWNA	0.125 mg/ml	0.1874	0.00709225	0.00317175
17.5	D39 + IISDVNATDEDRWNA	0.25 mg/ml	0.1846	0.00336155	0.00150333
17.5	D39 + IISDVNATDEDRWNA	0.5 mg/ml	0.186	0.00552268	0.00246982
17.5	D39 + SDVNATDEDRWNA	0 mg/ml	0.1862	0.0070852	0.0031686
17.5	D39 + SDVNATDEDRWNA	0.031 mg/ml	0.1906	0.00472229	0.00211187
17.5	D39 + SDVNATDEDRWNA	0.062 mg/ml	0.1844	0.011327	0.00506557
17.5	D39 + SDVNATDEDRWNA	0.125 mg/ml	0.1856	0.00873499	0.0039064
17.5	D39 + SDVNATDEDRWNA	0.25 mg/ml	0.179	0.00777817	0.00347851
17.5	D39 + SDVNATDEDRWNA	0.5 mg/ml	0.1692	0.00408656	0.00182757
17.5	D39 + VNATDEDRWNA	0 mg/ml	0.1824	0.0255891	0.0114438
17.5	D39 + VNATDEDRWNA	0.031 mg/ml	0.1962	0.0173695	0.00776788
17.5	D39 + VNATDEDRWNA	0.062 mg/ml	0.2082	0.0107564	0.00481041
17.5	D39 + VNATDEDRWNA	0.125 mg/ml	0.1686	0.0572302	0.0255941
17.5	D39 + VNATDEDRWNA	0.25 mg/ml	0.1368	0.0130077	0.00581722
17.5	D39 + VNATDEDRWNA	0.5 mg/ml	0.1452	0.00952365	0.00425911
18	D39 + IISDVNATDEDRWNA	0 mg/ml	0.1864	0.012661	0.00566216
18	D39 + IISDVNATDEDRWNA	0.031 mg/ml	0.2022	0.00438178	0.00195959
18	D39 + IISDVNATDEDRWNA	0.062 mg/ml	0.1876	0.00915423	0.0040939
18	D39 + IISDVNATDEDRWNA	0.125 mg/ml	0.1874	0.00709225	0.00317175
18	D39 + IISDVNATDEDRWNA	0.25 mg/ml	0.1852	0.00363318	0.00162481
18	D39 + IISDVNATDEDRWNA	0.5 mg/ml	0.186	0.00561249	0.00250998
18	D39 + SDVNATDEDRWNA	0 mg/ml	0.1858	0.00664831	0.00297321
18	D39 + SDVNATDEDRWNA	0.031 mg/ml	0.1904	0.00554977	0.00248193
18	D39 + SDVNATDEDRWNA	0.062 mg/ml	0.184	0.0112027	0.00500999
18	D39 + SDVNATDEDRWNA	0.125 mg/ml	0.1862	0.00852643	0.00381314
18	D39 + SDVNATDEDRWNA	0.25 mg/ml	0.1788	0.00816701	0.0036524
18	D39 + SDVNATDEDRWNA	0.5 mg/ml	0.169	0.00430116	0.00192354
18	D39 + VNATDEDRWNA	0 mg/ml	0.1806	0.0228101	0.010201
18	D39 + VNATDEDRWNA	0.031 mg/ml	0.1962	0.0173839	0.00777432
18	D39 + VNATDEDRWNA	0.062 mg/ml	0.2058	0.01001	0.00447661
18	D39 + VNATDEDRWNA	0.125 mg/ml	0.1696	0.0601689	0.0269084
18	D39 + VNATDEDRWNA	0.25 mg/ml	0.1364	0.0141704	0.00633719
18	D39 + VNATDEDRWNA	0.5 mg/ml	0.1476	0.0111041	0.00496588
18.5	D39 + IISDVNATDEDRWNA	0 mg/ml	0.185	0.0125499	0.00561249
18.5	D39 + IISDVNATDEDRWNA	0.031 mg/ml	0.202	0.00406202	0.00181659
18.5	D39 + IISDVNATDEDRWNA	0.062 mg/ml	0.1876	0.00915423	0.0040939
18.5	D39 + IISDVNATDEDRWNA	0.125 mg/ml	0.1874	0.00709225	0.00317175
18.5	D39 + IISDVNATDEDRWNA	0.25 mg/ml	0.1842	0.00363318	0.00162481
18.5	D39 + IISDVNATDEDRWNA	0.5 mg/ml	0.185	0.00561249	0.00250998
18.5	D39 + SDVNATDEDRWNA	0 mg/ml	0.1848	0.00664831	0.00297321
18.5	D39 + SDVNATDEDRWNA	0.031 mg/ml	0.1896	0.00594138	0.00265707
18.5	D39 + SDVNATDEDRWNA	0.062 mg/ml	0.1842	0.0110091	0.00492341
18.5	D39 + SDVNATDEDRWNA	0.125 mg/ml	0.186	0.00880341	0.003937
18.5	D39 + SDVNATDEDRWNA	0.25 mg/ml	0.1784	0.00820366	0.00366879
18.5	D39 + SDVNATDEDRWNA	0.5 mg/ml	0.168	0.00430116	0.00192354
18.5	D39 + VNATDEDRWNA	0 mg/ml	0.1808	0.0229608	0.0102684
18.5	D39 + VNATDEDRWNA	0.031 mg/ml	0.1952	0.0173839	0.00777432
18.5	D39 + VNATDEDRWNA	0.062 mg/ml	0.2044	0.00976217	0.00436578
18.5	D39 + VNATDEDRWNA	0.125 mg/ml	0.1694	0.0602146	0.0269288
18.5	D39 + VNATDEDRWNA	0.25 mg/ml	0.1358	0.0146867	0.0065681
18.5	D39 + VNATDEDRWNA	0.5 mg/ml	0.1486	0.0118659	0.0053066
19	D39 + IISDVNATDEDRWNA	0 mg/ml	0.185	0.0127083	0.00568331
19	D39 + IISDVNATDEDRWNA	0.031 mg/ml	0.2016	0.00450555	0.00201494
19	D39 + IISDVNATDEDRWNA	0.062 mg/ml	0.1874	0.00928978	0.00415452
19	D39 + IISDVNATDEDRWNA	0.125 mg/ml	0.1878	0.00725948	0.00324654
19	D39 + IISDVNATDEDRWNA	0.25 mg/ml	0.1844	0.00378153	0.00169115
19	D39 + IISDVNATDEDRWNA	0.5 mg/ml	0.1852	0.00563028	0.00251794
19	D39 + SDVNATDEDRWNA	0 mg/ml	0.1842	0.00676018	0.00302324
19	D39 + SDVNATDEDRWNA	0.031 mg/ml	0.1892	0.00554076	0.0024779
19	D39 + SDVNATDEDRWNA	0.062 mg/ml	0.1842	0.0113666	0.00508331
19	D39 + SDVNATDEDRWNA	0.125 mg/ml	0.186	0.00880341	0.003937
19	D39 + SDVNATDEDRWNA	0.25 mg/ml	0.1782	0.00852643	0.00381314
19	D39 + SDVNATDEDRWNA	0.5 mg/ml	0.1676	0.00444972	0.00198997
19	D39 + VNATDEDRWNA	0 mg/ml	0.1772	0.0196774	0.0088
19	D39 + VNATDEDRWNA	0.031 mg/ml	0.1938	0.0171814	0.00768375
19	D39 + VNATDEDRWNA	0.062 mg/ml	0.2028	0.00892749	0.00399249
19	D39 + VNATDEDRWNA	0.125 mg/ml	0.1682	0.0589466	0.0263617
19	D39 + VNATDEDRWNA	0.25 mg/ml	0.1358	0.0156589	0.00700286
19	D39 + VNATDEDRWNA	0.5 mg/ml	0.15	0.0132665	0.00593296
19.5	D39 + IISDVNATDEDRWNA	0 mg/ml	0.1852	0.0130269	0.0058258
19.5	D39 + IISDVNATDEDRWNA	0.031 mg/ml	0.201	0.00463681	0.00207364
19.5	D39 + IISDVNATDEDRWNA	0.062 mg/ml	0.1868	0.00923038	0.00412795
19.5	D39 + IISDVNATDEDRWNA	0.125 mg/ml	0.1882	0.00704982	0.00315278
19.5	D39 + IISDVNATDEDRWNA	0.25 mg/ml	0.1848	0.00396232	0.001772
19.5	D39 + IISDVNATDEDRWNA	0.5 mg/ml	0.1844	0.00589915	0.00263818
19.5	D39 + SDVNATDEDRWNA	0 mg/ml	0.1844	0.00680441	0.00304302
19.5	D39 + SDVNATDEDRWNA	0.031 mg/ml	0.1888	0.0054037	0.00241661
19.5	D39 + SDVNATDEDRWNA	0.062 mg/ml	0.1836	0.0110589	0.00494571
19.5	D39 + SDVNATDEDRWNA	0.125 mg/ml	0.1862	0.00917606	0.00410366
19.5	D39 + SDVNATDEDRWNA	0.25 mg/ml	0.1784	0.00915423	0.0040939
19.5	D39 + SDVNATDEDRWNA	0.5 mg/ml	0.1674	0.00472229	0.00211187
19.5	D39 + VNATDEDRWNA	0 mg/ml	0.1784	0.0195908	0.00876128
19.5	D39 + VNATDEDRWNA	0.031 mg/ml	0.1926	0.017126	0.00765898
19.5	D39 + VNATDEDRWNA	0.062 mg/ml	0.2008	0.00892749	0.00399249
19.5	D39 + VNATDEDRWNA	0.125 mg/ml	0.1682	0.0589466	0.0263617
19.5	D39 + VNATDEDRWNA	0.25 mg/ml	0.136	0.0164012	0.00733485
19.5	D39 + VNATDEDRWNA	0.5 mg/ml	0.152	0.0165982	0.00742294
20	D39 + IISDVNATDEDRWNA	0 mg/ml	0.185	0.0131719	0.00589067
20	D39 + IISDVNATDEDRWNA	0.031 mg/ml	0.2012	0.00460435	0.00205913
20	D39 + IISDVNATDEDRWNA	0.062 mg/ml	0.1872	0.0100349	0.00448776
20	D39 + IISDVNATDEDRWNA	0.125 mg/ml	0.188	0.00703562	0.00314643
20	D39 + IISDVNATDEDRWNA	0.25 mg/ml	0.1848	0.00396232	0.001772
20	D39 + IISDVNATDEDRWNA	0.5 mg/ml	0.1844	0.00589915	0.00263818
20	D39 + SDVNATDEDRWNA	0 mg/ml	0.1836	0.00712741	0.00318748
20	D39 + SDVNATDEDRWNA	0.031 mg/ml	0.1888	0.00576194	0.00257682
20	D39 + SDVNATDEDRWNA	0.062 mg/ml	0.1832	0.0113666	0.00508331
20	D39 + SDVNATDEDRWNA	0.125 mg/ml	0.186	0.00946044	0.00423084
20	D39 + SDVNATDEDRWNA	0.25 mg/ml	0.1786	0.00896103	0.00400749
20	D39 + SDVNATDEDRWNA	0.5 mg/ml	0.1674	0.00472229	0.00211187
20	D39 + VNATDEDRWNA	0 mg/ml	0.177	0.0190394	0.00851469
20	D39 + VNATDEDRWNA	0.031 mg/ml	0.1902	0.0176267	0.00788289
20	D39 + VNATDEDRWNA	0.062 mg/ml	0.1998	0.00864292	0.00386523
20	D39 + VNATDEDRWNA	0.125 mg/ml	0.1676	0.0577867	0.025843
20	D39 + VNATDEDRWNA	0.25 mg/ml	0.1368	0.0170646	0.00763151
20	D39 + VNATDEDRWNA	0.5 mg/ml	0.1568	0.0220273	0.00985089
20.5	D39 + IISDVNATDEDRWNA	0 mg/ml	0.1848	0.0137913	0.00616766
20.5	D39 + IISDVNATDEDRWNA	0.031 mg/ml	0.2008	0.00432435	0.00193391
20.5	D39 + IISDVNATDEDRWNA	0.062 mg/ml	0.187	0.00966954	0.00432435
20.5	D39 + IISDVNATDEDRWNA	0.125 mg/ml	0.1884	0.00709225	0.00317175
20.5	D39 + IISDVNATDEDRWNA	0.25 mg/ml	0.1842	0.00408656	0.00182757
20.5	D39 + IISDVNATDEDRWNA	0.5 mg/ml	0.1838	0.00605805	0.00270924
20.5	D39 + SDVNATDEDRWNA	0 mg/ml	0.1836	0.00712741	0.00318748
20.5	D39 + SDVNATDEDRWNA	0.031 mg/ml	0.1882	0.00554076	0.0024779
20.5	D39 + SDVNATDEDRWNA	0.062 mg/ml	0.1832	0.0113666	0.00508331
20.5	D39 + SDVNATDEDRWNA	0.125 mg/ml	0.1862	0.00917606	0.00410366
20.5	D39 + SDVNATDEDRWNA	0.25 mg/ml	0.1782	0.00947101	0.00423556
20.5	D39 + SDVNATDEDRWNA	0.5 mg/ml	0.1664	0.00472229	0.00211187
20.5	D39 + VNATDEDRWNA	0 mg/ml	0.1762	0.0185796	0.00830903
20.5	D39 + VNATDEDRWNA	0.031 mg/ml	0.1874	0.0190079	0.00850059
20.5	D39 + VNATDEDRWNA	0.062 mg/ml	0.1988	0.00864292	0.00386523
20.5	D39 + VNATDEDRWNA	0.125 mg/ml	0.1666	0.0570202	0.0255002
20.5	D39 + VNATDEDRWNA	0.25 mg/ml	0.1372	0.0181025	0.00809568
20.5	D39 + VNATDEDRWNA	0.5 mg/ml	0.16	0.0277218	0.0123976
21	D39 + IISDVNATDEDRWNA	0 mg/ml	0.1846	0.0125817	0.00562672
21	D39 + IISDVNATDEDRWNA	0.031 mg/ml	0.2006	0.0045607	0.00203961
21	D39 + IISDVNATDEDRWNA	0.062 mg/ml	0.1866	0.00996494	0.00445646
21	D39 + IISDVNATDEDRWNA	0.125 mg/ml	0.1878	0.00701427	0.00313688
21	D39 + IISDVNATDEDRWNA	0.25 mg/ml	0.184	0.00406202	0.00181659
21	D39 + IISDVNATDEDRWNA	0.5 mg/ml	0.1842	0.00645755	0.00288791
21	D39 + SDVNATDEDRWNA	0 mg/ml	0.184	0.00703562	0.00314643
21	D39 + SDVNATDEDRWNA	0.031 mg/ml	0.1882	0.00580517	0.00259615
21	D39 + SDVNATDEDRWNA	0.062 mg/ml	0.1826	0.0110589	0.00494571
21	D39 + SDVNATDEDRWNA	0.125 mg/ml	0.186	0.00930054	0.00415933
21	D39 + SDVNATDEDRWNA	0.25 mg/ml	0.1782	0.00947101	0.00423556
21	D39 + SDVNATDEDRWNA	0.5 mg/ml	0.1668	0.0051672	0.00231084
21	D39 + VNATDEDRWNA	0 mg/ml	0.1776	0.0199825	0.00893644
21	D39 + VNATDEDRWNA	0.031 mg/ml	0.187	0.0190394	0.00851469
21	D39 + VNATDEDRWNA	0.062 mg/ml	0.1974	0.00844393	0.00377624
21	D39 + VNATDEDRWNA	0.125 mg/ml	0.1654	0.0550482	0.0246183
21	D39 + VNATDEDRWNA	0.25 mg/ml	0.1382	0.0196392	0.00878294
21	D39 + VNATDEDRWNA	0.5 mg/ml	0.1632	0.033447	0.0149579
21.5	D39 + IISDVNATDEDRWNA	0 mg/ml	0.1854	0.014188	0.00634508
21.5	D39 + IISDVNATDEDRWNA	0.031 mg/ml	0.2008	0.00506952	0.00226716
21.5	D39 + IISDVNATDEDRWNA	0.062 mg/ml	0.1858	0.00980816	0.00438634
21.5	D39 + IISDVNATDEDRWNA	0.125 mg/ml	0.1882	0.00715542	0.0032
21.5	D39 + IISDVNATDEDRWNA	0.25 mg/ml	0.1838	0.00396232	0.001772
21.5	D39 + IISDVNATDEDRWNA	0.5 mg/ml	0.1834	0.00650385	0.00290861
21.5	D39 + SDVNATDEDRWNA	0 mg/ml	0.1844	0.00770065	0.00344384
21.5	D39 + SDVNATDEDRWNA	0.031 mg/ml	0.1882	0.00580517	0.00259615
21.5	D39 + SDVNATDEDRWNA	0.062 mg/ml	0.1824	0.0111937	0.005006
21.5	D39 + SDVNATDEDRWNA	0.125 mg/ml	0.1864	0.00942338	0.00421426
21.5	D39 + SDVNATDEDRWNA	0.25 mg/ml	0.178	0.00940744	0.00420714
21.5	D39 + SDVNATDEDRWNA	0.5 mg/ml	0.1666	0.00450555	0.00201494
21.5	D39 + VNATDEDRWNA	0 mg/ml	0.179	0.021095	0.00943398
21.5	D39 + VNATDEDRWNA	0.031 mg/ml	0.1842	0.022163	0.00991161
21.5	D39 + VNATDEDRWNA	0.062 mg/ml	0.1962	0.00852643	0.00381314
21.5	D39 + VNATDEDRWNA	0.125 mg/ml	0.1646	0.0536498	0.0239929
21.5	D39 + VNATDEDRWNA	0.25 mg/ml	0.1392	0.0210404	0.00940957
21.5	D39 + VNATDEDRWNA	0.5 mg/ml	0.1674	0.0381222	0.0170488
22	D39 + IISDVNATDEDRWNA	0 mg/ml	0.1854	0.014188	0.00634508
22	D39 + IISDVNATDEDRWNA	0.031 mg/ml	0.2004	0.00378153	0.00169115
22	D39 + IISDVNATDEDRWNA	0.062 mg/ml	0.1858	0.00980816	0.00438634
22	D39 + IISDVNATDEDRWNA	0.125 mg/ml	0.1878	0.00725948	0.00324654
22	D39 + IISDVNATDEDRWNA	0.25 mg/ml	0.1832	0.00363318	0.00162481
22	D39 + IISDVNATDEDRWNA	0.5 mg/ml	0.1834	0.00650385	0.00290861
22	D39 + SDVNATDEDRWNA	0 mg/ml	0.1834	0.00709225	0.00317175
22	D39 + SDVNATDEDRWNA	0.031 mg/ml	0.1876	0.00502991	0.00224944
22	D39 + SDVNATDEDRWNA	0.062 mg/ml	0.1822	0.0114324	0.00511273
22	D39 + SDVNATDEDRWNA	0.125 mg/ml	0.1858	0.00920326	0.00411582
22	D39 + SDVNATDEDRWNA	0.25 mg/ml	0.178	0.00919239	0.00411096
22	D39 + SDVNATDEDRWNA	0.5 mg/ml	0.1658	0.00465833	0.00208327
22	D39 + VNATDEDRWNA	0 mg/ml	0.18	0.0190394	0.00851469
22	D39 + VNATDEDRWNA	0.031 mg/ml	0.1806	0.025314	0.0113208
22	D39 + VNATDEDRWNA	0.062 mg/ml	0.1952	0.00816701	0.0036524
22	D39 + VNATDEDRWNA	0.125 mg/ml	0.1632	0.0525614	0.0235062
22	D39 + VNATDEDRWNA	0.25 mg/ml	0.14	0.0227596	0.0101784
22	D39 + VNATDEDRWNA	0.5 mg/ml	0.1702	0.0414451	0.0185348

## Sheet: Fig. 1b
time	Peptide	mean	sd	n	sem
0	no peptide	0.107333	0.00711939	36	0.00118657
0	VNAS̲̲̲DEDRWNA	0.1065	0.00531977	6	0.00217179
0	VNATDEDRWNA (V11A)	0.114833	0.00832867	6	0.00340016
0	VNATDEDRWS̲̲̲A	0.106833	0.00694022	6	0.00283333
0	VNATDEE̲̲̲RWNA	0.1035	0.00575326	6	0.00234876
0	VNT̲̲̲S̲̲̲DEDRWNA	0.1025	0.00327109	6	0.00133542
0	VNT̲̲̲TDEDRWNA	0.112167	0.00773089	6	0.00315612
0.5	no peptide	0.112528	0.00455748	36	0.00075958
0.5	VNAS̲̲̲DEDRWNA	0.115	0.00428952	6	0.00175119
0.5	VNATDEDRWNA (V11A)	0.113	0.00340588	6	0.00139044
0.5	VNATDEDRWS̲̲̲A	0.1145	0.00350714	6	0.00143178
0.5	VNATDEE̲̲̲RWNA	0.1115	0.00344964	6	0.00140831
0.5	VNT̲̲̲S̲̲̲DEDRWNA	0.112833	0.00194079	6	0.000792324
0.5	VNT̲̲̲TDEDRWNA	0.110667	0.00575036	6	0.00234758
1	no peptide	0.1215	0.00309377	36	0.000515629
1	VNAS̲̲̲DEDRWNA	0.1295	0.00350714	6	0.00143178
1	VNATDEDRWNA (V11A)	0.121333	0.00417931	6	0.0017062
1	VNATDEDRWS̲̲̲A	0.124333	0.00467618	6	0.00190904
1	VNATDEE̲̲̲RWNA	0.1165	0.00361939	6	0.00147761
1	VNT̲̲̲S̲̲̲DEDRWNA	0.127333	0.00388158	6	0.00158465
1	VNT̲̲̲TDEDRWNA	0.119333	0.0042269	6	0.00172562
1.5	no peptide	0.134194	0.00392661	36	0.000654435
1.5	VNAS̲̲̲DEDRWNA	0.1485	0.00816701	6	0.00333417
1.5	VNATDEDRWNA (V11A)	0.1275	0.00653452	6	0.00266771
1.5	VNATDEDRWS̲̲̲A	0.141167	0.00685322	6	0.00279782
1.5	VNATDEE̲̲̲RWNA	0.119333	0.0039833	6	0.00162617
1.5	VNT̲̲̲S̲̲̲DEDRWNA	0.145	0.00379473	6	0.00154919
1.5	VNT̲̲̲TDEDRWNA	0.124	0.00521536	6	0.00212916
2	no peptide	0.152333	0.0055857	36	0.000930949
2	VNAS̲̲̲DEDRWNA	0.177	0.0110995	6	0.00453137
2	VNATDEDRWNA (V11A)	0.133167	0.00730525	6	0.00298236
2	VNATDEDRWS̲̲̲A	0.168167	0.00875024	6	0.00357227
2	VNATDEE̲̲̲RWNA	0.124667	0.00546504	6	0.00223109
2	VNT̲̲̲S̲̲̲DEDRWNA	0.177167	0.00906458	6	0.0037006
2	VNT̲̲̲TDEDRWNA	0.131833	0.00738693	6	0.0030157
2.5	no peptide	0.177389	0.00974321	36	0.00162387
2.5	VNAS̲̲̲DEDRWNA	0.210333	0.0135006	6	0.0055116
2.5	VNATDEDRWNA (V11A)	0.1395	0.00771362	6	0.00314907
2.5	VNATDEDRWS̲̲̲A	0.204667	0.00823812	6	0.0033632
2.5	VNATDEE̲̲̲RWNA	0.129833	0.00691134	6	0.00282154
2.5	VNT̲̲̲S̲̲̲DEDRWNA	0.221833	0.0113387	6	0.00462901
2.5	VNT̲̲̲TDEDRWNA	0.1395	0.0107285	6	0.00437988
3	no peptide	0.211167	0.0149083	36	0.00248472
3	VNAS̲̲̲DEDRWNA	0.255167	0.00780812	6	0.00318765
3	VNATDEDRWNA (V11A)	0.145667	0.0100333	6	0.00409607
3	VNATDEDRWS̲̲̲A	0.252	0.0112783	6	0.00460435
3	VNATDEE̲̲̲RWNA	0.1375	0.00692098	6	0.00282548
3	VNT̲̲̲S̲̲̲DEDRWNA	0.283333	0.0204711	6	0.0083573
3	VNT̲̲̲TDEDRWNA	0.147833	0.0124486	6	0.0050821
3.5	no peptide	0.25325	0.0227224	36	0.00378707
3.5	VNAS̲̲̲DEDRWNA	0.286167	0.0244656	6	0.00998805
3.5	VNATDEDRWNA (V11A)	0.153167	0.0108336	6	0.00442279
3.5	VNATDEDRWS̲̲̲A	0.299333	0.0331703	6	0.0135417
3.5	VNATDEE̲̲̲RWNA	0.1445	0.00861974	6	0.003519
3.5	VNT̲̲̲S̲̲̲DEDRWNA	0.328167	0.0354424	6	0.0144693
3.5	VNT̲̲̲TDEDRWNA	0.154333	0.0150155	6	0.00613007
4	no peptide	0.298861	0.0329061	36	0.00548434
4	VNAS̲̲̲DEDRWNA	0.308667	0.0489517	6	0.0199844
4	VNATDEDRWNA (V11A)	0.160667	0.0108197	6	0.00441714
4	VNATDEDRWS̲̲̲A	0.336167	0.0589556	6	0.0240685
4	VNATDEE̲̲̲RWNA	0.152	0.0102372	6	0.00417931
4	VNT̲̲̲S̲̲̲DEDRWNA	0.3645	0.0650038	6	0.0265377
4	VNT̲̲̲TDEDRWNA	0.160833	0.0173253	6	0.00707303
4.5	no peptide	0.338333	0.0467907	36	0.00779845
4.5	VNAS̲̲̲DEDRWNA	0.327167	0.0770335	6	0.0314488
4.5	VNATDEDRWNA (V11A)	0.165167	0.0118729	6	0.00484711
4.5	VNATDEDRWS̲̲̲A	0.370167	0.0945926	6	0.0386173
4.5	VNATDEE̲̲̲RWNA	0.159	0.0111535	6	0.00455339
4.5	VNT̲̲̲S̲̲̲DEDRWNA	0.393333	0.09375	6	0.0382733
4.5	VNT̲̲̲TDEDRWNA	0.165833	0.0177022	6	0.00722688
5	no peptide	0.361861	0.0580823	36	0.00968038
5	VNAS̲̲̲DEDRWNA	0.343333	0.103328	6	0.0421835
5	VNATDEDRWNA (V11A)	0.169667	0.0106708	6	0.00435635
5	VNATDEDRWS̲̲̲A	0.390667	0.123338	6	0.0503525
5	VNATDEE̲̲̲RWNA	0.165667	0.0132765	6	0.00542013
5	VNT̲̲̲S̲̲̲DEDRWNA	0.409667	0.122611	6	0.0500557
5	VNT̲̲̲TDEDRWNA	0.169667	0.0176144	6	0.00719104
5.5	no peptide	0.369	0.0669759	36	0.0111627
5.5	VNAS̲̲̲DEDRWNA	0.352167	0.121745	6	0.0497021
5.5	VNATDEDRWNA (V11A)	0.173667	0.0105008	6	0.00428693
5.5	VNATDEDRWS̲̲̲A	0.404333	0.149797	6	0.0611543
5.5	VNATDEE̲̲̲RWNA	0.171167	0.0114615	6	0.00467915
5.5	VNT̲̲̲S̲̲̲DEDRWNA	0.422667	0.145939	6	0.0595795
5.5	VNT̲̲̲TDEDRWNA	0.1715	0.0164773	6	0.00672681
6	no peptide	0.369333	0.068532	36	0.011422
6	VNAS̲̲̲DEDRWNA	0.358167	0.135228	6	0.0552065
6	VNATDEDRWNA (V11A)	0.176667	0.0102892	6	0.00420053
6	VNATDEDRWS̲̲̲A	0.405833	0.159635	6	0.0651708
6	VNATDEE̲̲̲RWNA	0.175833	0.0121888	6	0.00497605
6	VNT̲̲̲S̲̲̲DEDRWNA	0.424	0.15547	6	0.0634702
6	VNT̲̲̲TDEDRWNA	0.173667	0.0149488	6	0.00610282
6.5	no peptide	0.367194	0.0671743	36	0.0111957
6.5	VNAS̲̲̲DEDRWNA	0.3625	0.145773	6	0.0595118
6.5	VNATDEDRWNA (V11A)	0.177667	0.00909212	6	0.00371184
6.5	VNATDEDRWS̲̲̲A	0.398667	0.156652	6	0.0639529
6.5	VNATDEE̲̲̲RWNA	0.179	0.0106395	6	0.00434358
6.5	VNT̲̲̲S̲̲̲DEDRWNA	0.415	0.149467	6	0.0610197
6.5	VNT̲̲̲TDEDRWNA	0.1755	0.0137514	6	0.00561397
7	no peptide	0.363111	0.0655394	36	0.0109232
7	VNAS̲̲̲DEDRWNA	0.36	0.145316	6	0.0593251
7	VNATDEDRWNA (V11A)	0.179667	0.00877876	6	0.00358391
7	VNATDEDRWS̲̲̲A	0.3895	0.148453	6	0.0606057
7	VNATDEE̲̲̲RWNA	0.182167	0.0100681	6	0.00411029
7	VNT̲̲̲S̲̲̲DEDRWNA	0.4055	0.142737	6	0.0582722
7	VNT̲̲̲TDEDRWNA	0.1765	0.0130499	6	0.0053276
7.5	no peptide	0.358889	0.0629811	36	0.0104968
7.5	VNAS̲̲̲DEDRWNA	0.354833	0.141586	6	0.0578022
7.5	VNATDEDRWNA (V11A)	0.180833	0.0073598	6	0.00300463
7.5	VNATDEDRWS̲̲̲A	0.379167	0.139349	6	0.056889
7.5	VNATDEE̲̲̲RWNA	0.184167	0.00820772	6	0.00335079
7.5	VNT̲̲̲S̲̲̲DEDRWNA	0.397	0.136581	6	0.055759
7.5	VNT̲̲̲TDEDRWNA	0.1765	0.0114673	6	0.00468152
8	no peptide	0.354917	0.0612323	36	0.0102054
8	VNAS̲̲̲DEDRWNA	0.347333	0.131925	6	0.0538583
8	VNATDEDRWNA (V11A)	0.181667	0.00671317	6	0.00274064
8	VNATDEDRWS̲̲̲A	0.366667	0.126092	6	0.0514766
8	VNATDEE̲̲̲RWNA	0.186667	0.00773736	6	0.00315876
8	VNT̲̲̲S̲̲̲DEDRWNA	0.3875	0.129651	6	0.05293
8	VNT̲̲̲TDEDRWNA	0.176833	0.0116862	6	0.00477086
8.5	no peptide	0.351139	0.0602216	36	0.0100369
8.5	VNAS̲̲̲DEDRWNA	0.3395	0.124436	6	0.0508008
8.5	VNATDEDRWNA (V11A)	0.181833	0.00570672	6	0.00232976
8.5	VNATDEDRWS̲̲̲A	0.3535	0.113304	6	0.0462564
8.5	VNATDEE̲̲̲RWNA	0.187833	0.00783369	6	0.00319809
8.5	VNT̲̲̲S̲̲̲DEDRWNA	0.3775	0.121241	6	0.0494966
8.5	VNT̲̲̲TDEDRWNA	0.176	0.011296	6	0.00461158
9	no peptide	0.347222	0.0592178	36	0.00986964
9	VNAS̲̲̲DEDRWNA	0.331333	0.115649	6	0.0472135
9	VNATDEDRWNA (V11A)	0.181833	0.00556477	6	0.00227181
9	VNATDEDRWS̲̲̲A	0.34	0.0991948	6	0.0404961
9	VNATDEE̲̲̲RWNA	0.188833	0.00749444	6	0.00305959
9	VNT̲̲̲S̲̲̲DEDRWNA	0.365167	0.110774	6	0.0452235
9	VNT̲̲̲TDEDRWNA	0.175333	0.0121106	6	0.00494413
9.5	no peptide	0.342889	0.0585685	36	0.00976142
9.5	VNAS̲̲̲DEDRWNA	0.3225	0.107807	6	0.0440119
9.5	VNATDEDRWNA (V11A)	0.181167	0.00570672	6	0.00232976
9.5	VNATDEDRWS̲̲̲A	0.326333	0.0842916	6	0.0344119
9.5	VNATDEE̲̲̲RWNA	0.189	0.00726636	6	0.00296648
9.5	VNT̲̲̲S̲̲̲DEDRWNA	0.353	0.0987927	6	0.040332
9.5	VNT̲̲̲TDEDRWNA	0.174667	0.0119944	6	0.00489671
10	no peptide	0.337556	0.0589917	36	0.00983196
10	VNAS̲̲̲DEDRWNA	0.311667	0.098032	6	0.0400214
10	VNATDEDRWNA (V11A)	0.180333	0.00557375	6	0.00227547
10	VNATDEDRWS̲̲̲A	0.311833	0.0700098	6	0.0285814
10	VNATDEE̲̲̲RWNA	0.187833	0.00847152	6	0.00345848
10	VNT̲̲̲S̲̲̲DEDRWNA	0.338167	0.0858497	6	0.035048
10	VNT̲̲̲TDEDRWNA	0.1735	0.0130958	6	0.00534634
10.5	no peptide	0.331917	0.0596103	36	0.00993506
10.5	VNAS̲̲̲DEDRWNA	0.3025	0.0884912	6	0.0361264
10.5	VNATDEDRWNA (V11A)	0.18	0.00654217	6	0.00267083
10.5	VNATDEDRWS̲̲̲A	0.296833	0.0549851	6	0.0224476
10.5	VNATDEE̲̲̲RWNA	0.1865	0.00902774	6	0.00368556
10.5	VNT̲̲̲S̲̲̲DEDRWNA	0.324	0.071783	6	0.0293053
10.5	VNT̲̲̲TDEDRWNA	0.171833	0.0137756	6	0.00562386
11	no peptide	0.326056	0.0612125	36	0.0102021
11	VNAS̲̲̲DEDRWNA	0.291833	0.0771399	6	0.0314922
11	VNATDEDRWNA (V11A)	0.178833	0.00793515	6	0.00323951
11	VNATDEDRWS̲̲̲A	0.2835	0.0424111	6	0.0173143
11	VNATDEE̲̲̲RWNA	0.185667	0.0102892	6	0.00420053
11	VNT̲̲̲S̲̲̲DEDRWNA	0.309833	0.0592061	6	0.0241708
11	VNT̲̲̲TDEDRWNA	0.170333	0.0145694	6	0.00594792
11.5	no peptide	0.319972	0.0630983	36	0.0105164
11.5	VNAS̲̲̲DEDRWNA	0.281833	0.0663488	6	0.0270868
11.5	VNATDEDRWNA (V11A)	0.178	0.00846168	6	0.00345447
11.5	VNATDEDRWS̲̲̲A	0.271167	0.0319776	6	0.0130548
11.5	VNATDEE̲̲̲RWNA	0.184667	0.0108012	6	0.00440959
11.5	VNT̲̲̲S̲̲̲DEDRWNA	0.2965	0.0469074	6	0.0191498
11.5	VNT̲̲̲TDEDRWNA	0.169	0.0142548	6	0.00581951
12	no peptide	0.3145	0.0645173	36	0.0107529
12	VNAS̲̲̲DEDRWNA	0.271667	0.0557769	6	0.0227708
12	VNATDEDRWNA (V11A)	0.177667	0.0090701	6	0.00370285
12	VNATDEDRWS̲̲̲A	0.26	0.0232551	6	0.00949386
12	VNATDEE̲̲̲RWNA	0.183167	0.0108151	6	0.00441525
12	VNT̲̲̲S̲̲̲DEDRWNA	0.283833	0.0349309	6	0.0142605
12	VNT̲̲̲TDEDRWNA	0.168333	0.0146105	6	0.00596471
12.5	no peptide	0.308861	0.0661467	36	0.0110244
12.5	VNAS̲̲̲DEDRWNA	0.2615	0.0451697	6	0.0184404
12.5	VNATDEDRWNA (V11A)	0.177	0.010139	6	0.00413924
12.5	VNATDEDRWS̲̲̲A	0.249333	0.018096	6	0.00738768
12.5	VNATDEE̲̲̲RWNA	0.181667	0.0122583	6	0.00500444
12.5	VNT̲̲̲S̲̲̲DEDRWNA	0.271	0.0260154	6	0.0106207
12.5	VNT̲̲̲TDEDRWNA	0.167167	0.015536	6	0.00634254
13	no peptide	0.303611	0.0670707	36	0.0111784
13	VNAS̲̲̲DEDRWNA	0.2525	0.0364733	6	0.0148902
13	VNATDEDRWNA (V11A)	0.176667	0.0116046	6	0.00473756
13	VNATDEDRWS̲̲̲A	0.240833	0.0169873	6	0.00693502
13	VNATDEE̲̲̲RWNA	0.181167	0.0123031	6	0.00502273
13	VNT̲̲̲S̲̲̲DEDRWNA	0.260833	0.017826	6	0.00727744
13	VNT̲̲̲TDEDRWNA	0.166167	0.015613	6	0.00637399
13.5	no peptide	0.298944	0.0677411	36	0.0112902
13.5	VNAS̲̲̲DEDRWNA	0.244167	0.0284494	6	0.0116144
13.5	VNATDEDRWNA (V11A)	0.176333	0.0120111	6	0.00490351
13.5	VNATDEDRWS̲̲̲A	0.233167	0.0180933	6	0.00738655
13.5	VNATDEE̲̲̲RWNA	0.179833	0.0129525	6	0.00528783
13.5	VNT̲̲̲S̲̲̲DEDRWNA	0.251	0.0112428	6	0.00458984
13.5	VNT̲̲̲TDEDRWNA	0.165333	0.0158072	6	0.00645325
14	no peptide	0.294306	0.0676853	36	0.0112809
14	VNAS̲̲̲DEDRWNA	0.2365	0.021436	6	0.00875119
14	VNATDEDRWNA (V11A)	0.176833	0.0128284	6	0.00523715
14	VNATDEDRWS̲̲̲A	0.227	0.0194113	6	0.00792465
14	VNATDEE̲̲̲RWNA	0.179167	0.0135561	6	0.00553424
14	VNT̲̲̲S̲̲̲DEDRWNA	0.242667	0.0067429	6	0.00275278
14	VNT̲̲̲TDEDRWNA	0.165167	0.0165217	6	0.00674496
14.5	no peptide	0.290056	0.0676664	36	0.0112777
14.5	VNAS̲̲̲DEDRWNA	0.2295	0.0163554	6	0.00667708
14.5	VNATDEDRWNA (V11A)	0.176167	0.0137756	6	0.00562386
14.5	VNATDEDRWS̲̲̲A	0.221	0.0207075	6	0.0084538
14.5	VNATDEE̲̲̲RWNA	0.1785	0.0138816	6	0.00566716
14.5	VNT̲̲̲S̲̲̲DEDRWNA	0.2355	0.00589067	6	0.00240486
14.5	VNT̲̲̲TDEDRWNA	0.1645	0.0167183	6	0.0068252
15	no peptide	0.285611	0.0668659	36	0.0111443
15	VNAS̲̲̲DEDRWNA	0.222833	0.0122543	6	0.00500278
15	VNATDEDRWNA (V11A)	0.1765	0.0151228	6	0.00617387
15	VNATDEDRWS̲̲̲A	0.215667	0.0219606	6	0.00896537
15	VNATDEE̲̲̲RWNA	0.178	0.0142127	6	0.0058023
15	VNT̲̲̲S̲̲̲DEDRWNA	0.228333	0.00665332	6	0.00271621
15	VNT̲̲̲TDEDRWNA	0.164333	0.0160831	6	0.00656591
15.5	no peptide	0.282056	0.0666522	36	0.0111087
15.5	VNAS̲̲̲DEDRWNA	0.217667	0.00926643	6	0.003783
15.5	VNATDEDRWNA (V11A)	0.1765	0.0157194	6	0.00641742
15.5	VNATDEDRWS̲̲̲A	0.210833	0.0233445	6	0.00953036
15.5	VNATDEE̲̲̲RWNA	0.178	0.014519	6	0.00592734
15.5	VNT̲̲̲S̲̲̲DEDRWNA	0.222833	0.00858875	6	0.00350634
15.5	VNT̲̲̲TDEDRWNA	0.164	0.0174929	6	0.00714143
16	no peptide	0.278083	0.0658827	36	0.0109805
16	VNAS̲̲̲DEDRWNA	0.2125	0.00747663	6	0.00305232
16	VNATDEDRWNA (V11A)	0.176833	0.0168216	6	0.00686739
16	VNATDEDRWS̲̲̲A	0.206667	0.0239805	6	0.00979002
16	VNATDEE̲̲̲RWNA	0.178167	0.0153025	6	0.00624722
16	VNT̲̲̲S̲̲̲DEDRWNA	0.217667	0.0102502	6	0.00418463
16	VNT̲̲̲TDEDRWNA	0.163833	0.0176115	6	0.00718988
16.5	no peptide	0.274556	0.0645611	36	0.0107602
16.5	VNAS̲̲̲DEDRWNA	0.209	0.00681175	6	0.00278089
16.5	VNATDEDRWNA (V11A)	0.177333	0.0185329	6	0.00756601
16.5	VNATDEDRWS̲̲̲A	0.203167	0.0242109	6	0.00988405
16.5	VNATDEE̲̲̲RWNA	0.178	0.0150466	6	0.00614275
16.5	VNT̲̲̲S̲̲̲DEDRWNA	0.213167	0.011071	6	0.00451971
16.5	VNT̲̲̲TDEDRWNA	0.1645	0.0182839	6	0.00746436
17	no peptide	0.270833	0.0636753	36	0.0106125
17	VNAS̲̲̲DEDRWNA	0.204667	0.00659293	6	0.00269155
17	VNATDEDRWNA (V11A)	0.178167	0.0192189	6	0.00784609
17	VNATDEDRWS̲̲̲A	0.199667	0.0244431	6	0.00997887
17	VNATDEE̲̲̲RWNA	0.177833	0.0152894	6	0.00624188
17	VNT̲̲̲S̲̲̲DEDRWNA	0.209	0.0115065	6	0.00469752
17	VNT̲̲̲TDEDRWNA	0.164667	0.0189174	6	0.00772298
17.5	no peptide	0.267611	0.0618326	36	0.0103054
17.5	VNAS̲̲̲DEDRWNA	0.201167	0.00785918	6	0.0032085
17.5	VNATDEDRWNA (V11A)	0.178667	0.0199466	6	0.00814316
17.5	VNATDEDRWS̲̲̲A	0.196833	0.0237943	6	0.00971396
17.5	VNATDEE̲̲̲RWNA	0.178333	0.0156929	6	0.00640659
17.5	VNT̲̲̲S̲̲̲DEDRWNA	0.2055	0.0120955	6	0.00493795
17.5	VNT̲̲̲TDEDRWNA	0.165167	0.0184328	6	0.00752514
18	no peptide	0.264444	0.0608227	36	0.0101371
18	VNAS̲̲̲DEDRWNA	0.1975	0.00831264	6	0.00339362
18	VNATDEDRWNA (V11A)	0.179167	0.0201337	6	0.00821956
18	VNATDEDRWS̲̲̲A	0.193833	0.0245146	6	0.0100081
18	VNATDEE̲̲̲RWNA	0.1795	0.0160343	6	0.00654599
18	VNT̲̲̲S̲̲̲DEDRWNA	0.202667	0.0122909	6	0.00501775
18	VNT̲̲̲TDEDRWNA	0.165667	0.0191799	6	0.00783014
18.5	no peptide	0.261444	0.0597416	36	0.00995693
18.5	VNAS̲̲̲DEDRWNA	0.195167	0.0084951	6	0.00346811
18.5	VNATDEDRWNA (V11A)	0.1805	0.0221517	6	0.00904341
18.5	VNATDEDRWS̲̲̲A	0.191167	0.0240617	6	0.00982316
18.5	VNATDEE̲̲̲RWNA	0.1805	0.0161833	6	0.00660681
18.5	VNT̲̲̲S̲̲̲DEDRWNA	0.1995	0.0125817	6	0.00513647
18.5	VNT̲̲̲TDEDRWNA	0.166167	0.0197019	6	0.00804329
19	no peptide	0.258389	0.0580504	36	0.00967506
19	VNAS̲̲̲DEDRWNA	0.191833	0.00986745	6	0.00402837
19	VNATDEDRWNA (V11A)	0.181333	0.0226421	6	0.00924362
19	VNATDEDRWS̲̲̲A	0.188833	0.0244411	6	0.00997803
19	VNATDEE̲̲̲RWNA	0.181167	0.016558	6	0.00675977
19	VNT̲̲̲S̲̲̲DEDRWNA	0.196833	0.0132275	6	0.0054001
19	VNT̲̲̲TDEDRWNA	0.167333	0.0205491	6	0.00838915
19.5	no peptide	0.255417	0.0563116	36	0.00938526
19.5	VNAS̲̲̲DEDRWNA	0.189833	0.00974508	6	0.00397841
19.5	VNATDEDRWNA (V11A)	0.182167	0.0229732	6	0.00937876
19.5	VNATDEDRWS̲̲̲A	0.1865	0.0235606	6	0.00961856
19.5	VNATDEE̲̲̲RWNA	0.181667	0.0159708	6	0.00652005
19.5	VNT̲̲̲S̲̲̲DEDRWNA	0.194	0.012506	6	0.00510555
19.5	VNT̲̲̲TDEDRWNA	0.1685	0.0203445	6	0.00830562
20	no peptide	0.252472	0.055069	36	0.00917817
20	VNAS̲̲̲DEDRWNA	0.186667	0.00989276	6	0.0040387
20	VNATDEDRWNA (V11A)	0.182667	0.024484	6	0.00999555
20	VNATDEDRWS̲̲̲A	0.1845	0.0232099	6	0.00947541
20	VNATDEE̲̲̲RWNA	0.182667	0.0161328	6	0.00658618
20	VNT̲̲̲S̲̲̲DEDRWNA	0.192	0.0129769	6	0.0052978
20	VNT̲̲̲TDEDRWNA	0.169	0.0205913	6	0.00840635
20.5	no peptide	0.250056	0.0535115	36	0.00891859
20.5	VNAS̲̲̲DEDRWNA	0.1855	0.0106348	6	0.00434166
20.5	VNATDEDRWNA (V11A)	0.184167	0.0247258	6	0.0100943
20.5	VNATDEDRWS̲̲̲A	0.1835	0.0236538	6	0.0096566
20.5	VNATDEE̲̲̲RWNA	0.184333	0.0162563	6	0.0066366
20.5	VNT̲̲̲S̲̲̲DEDRWNA	0.19	0.012853	6	0.00524722
20.5	VNT̲̲̲TDEDRWNA	0.170333	0.0208103	6	0.00849575
21	no peptide	0.247472	0.0521292	36	0.0086882
21	VNAS̲̲̲DEDRWNA	0.1835	0.0101341	6	0.00413723
21	VNATDEDRWNA (V11A)	0.185333	0.0257811	6	0.0105251
21	VNATDEDRWS̲̲̲A	0.181	0.0229434	6	0.00936661
21	VNATDEE̲̲̲RWNA	0.1855	0.0160094	6	0.0065358
21	VNT̲̲̲S̲̲̲DEDRWNA	0.188167	0.0126241	6	0.00515375
21	VNT̲̲̲TDEDRWNA	0.171	0.0204548	6	0.00835065
21.5	no peptide	0.24475	0.050705	36	0.00845083
21.5	VNAS̲̲̲DEDRWNA	0.181167	0.00996828	6	0.00406953
21.5	VNATDEDRWNA (V11A)	0.1865	0.025446	6	0.0103883
21.5	VNATDEDRWS̲̲̲A	0.178667	0.0225448	6	0.00920386
21.5	VNATDEE̲̲̲RWNA	0.1865	0.0155531	6	0.00634954
21.5	VNT̲̲̲S̲̲̲DEDRWNA	0.1855	0.0120955	6	0.00493795
21.5	VNT̲̲̲TDEDRWNA	0.172	0.0208902	6	0.00852838
22	no peptide	0.241528	0.0490728	36	0.0081788
22	VNAS̲̲̲DEDRWNA	0.179833	0.00982683	6	0.00401179
22	VNATDEDRWNA (V11A)	0.186333	0.0257345	6	0.0105061
22	VNATDEDRWS̲̲̲A	0.1765	0.0218151	6	0.00890599
22	VNATDEE̲̲̲RWNA	0.186167	0.0150654	6	0.00615043
22	VNT̲̲̲S̲̲̲DEDRWNA	0.183	0.0125379	6	0.00511859
22	VNT̲̲̲TDEDRWNA	0.173333	0.020791	6	0.0084879

## Sheet: Fig. 1c
time	Peptide	mean	sd	n	sem
0	AliA ligand	0.119	0.0102176	6	0.00417133
0	AmiA ligand	0.107667	0.0107858	3	0.00622718
0	no peptide	0.108067	0.0127977	15	0.00330435
0	V11A	0.118667	0.0101915	6	0.00416066
0.5	AliA ligand	0.12	0.00874071	6	0.00356838
0.5	AmiA ligand	0.111333	0.00493288	3	0.002848
0.5	no peptide	0.112733	0.0116402	15	0.0030055
0.5	V11A	0.119833	0.0079854	6	0.00326003
1	AliA ligand	0.131667	0.00816497	6	0.00333333
1	AmiA ligand	0.123667	0.00208167	3	0.00120185
1	no peptide	0.125533	0.0119694	15	0.00309049
1	V11A	0.1315	0.00674537	6	0.00275379
1.5	AliA ligand	0.145667	0.00826236	6	0.0033731
1.5	AmiA ligand	0.135	0.00360555	3	0.00208167
1.5	no peptide	0.140333	0.0106077	15	0.0027389
1.5	V11A	0.144833	0.0063692	6	0.00260021
2	AliA ligand	0.169333	0.0095219	6	0.0038873
2	AmiA ligand	0.156	0.00458258	3	0.00264575
2	no peptide	0.165733	0.0100957	15	0.00260671
2	V11A	0.167833	0.00611283	6	0.00249555
2.5	AliA ligand	0.2085	0.00838451	6	0.00342296
2.5	AmiA ligand	0.184667	0.0102144	3	0.00589727
2.5	no peptide	0.198133	0.0114447	15	0.00295501
2.5	V11A	0.197667	0.00546504	6	0.00223109
3	AliA ligand	0.262167	0.0131517	6	0.00536915
3	AmiA ligand	0.225667	0.0207926	3	0.0120046
3	no peptide	0.2388	0.0144726	15	0.00373682
3	V11A	0.223833	0.00649359	6	0.002651
3.5	AliA ligand	0.3345	0.016208	6	0.0066169
3.5	AmiA ligand	0.286667	0.0332616	3	0.0192036
3.5	no peptide	0.287467	0.0182517	15	0.00471256
3.5	V11A	0.2365	0.00622093	6	0.00253969
4	AliA ligand	0.408	0.0177651	6	0.00725259
4	AmiA ligand	0.342333	0.0366652	3	0.0211686
4	no peptide	0.3464	0.0217249	15	0.00560935
4	V11A	0.238333	0.00776316	6	0.0031693
4.5	AliA ligand	0.446	0.0143248	6	0.00584808
4.5	AmiA ligand	0.380333	0.0386566	3	0.0223184
4.5	no peptide	0.375533	0.0122991	15	0.0031756
4.5	V11A	0.230667	0.00823812	6	0.0033632
5	AliA ligand	0.449333	0.0131403	6	0.00536449
5	AmiA ligand	0.403	0.0396106	3	0.0228692
5	no peptide	0.372267	0.0161	15	0.004157
5	V11A	0.222667	0.00697615	6	0.002848
5.5	AliA ligand	0.445833	0.0112679	6	0.00460012
5.5	AmiA ligand	0.398	0.0330606	3	0.0190875
5.5	no peptide	0.361333	0.0177509	15	0.00458327
5.5	V11A	0.217167	0.00608002	6	0.00248216
6	AliA ligand	0.441	0.00748331	6	0.00305505
6	AmiA ligand	0.392333	0.0265016	3	0.0153007
6	no peptide	0.3468	0.0188308	15	0.0048621
6	V11A	0.213167	0.00652431	6	0.00266354
6.5	AliA ligand	0.438833	0.00775672	6	0.00316667
6.5	AmiA ligand	0.390333	0.0285715	3	0.0164958
6.5	no peptide	0.327333	0.0213296	15	0.00550728
6.5	V11A	0.2105	0.00653452	6	0.00266771
7	AliA ligand	0.437	0.00965401	6	0.00394124
7	AmiA ligand	0.393333	0.0245017	3	0.0141461
7	no peptide	0.301667	0.0234206	15	0.00604717
7	V11A	0.209	0.00678233	6	0.00276887
7.5	AliA ligand	0.433	0.010139	6	0.00413924
7.5	AmiA ligand	0.392333	0.0260064	3	0.0150148
7.5	no peptide	0.276267	0.025192	15	0.00650455
7.5	V11A	0.205833	0.00577639	6	0.0023582
8	AliA ligand	0.429167	0.0120402	6	0.0049154
8	AmiA ligand	0.39	0.0255147	3	0.0147309
8	no peptide	0.2528	0.0253918	15	0.00655613
8	V11A	0.203167	0.00611283	6	0.00249555
8.5	AliA ligand	0.4245	0.0113446	6	0.00463141
8.5	AmiA ligand	0.387333	0.0220303	3	0.0127192
8.5	no peptide	0.2348	0.0248745	15	0.00642258
8.5	V11A	0.201333	0.00564506	6	0.00230458
9	AliA ligand	0.418333	0.0118096	6	0.00482125
9	AmiA ligand	0.381	0.0195192	3	0.0112694
9	no peptide	0.221333	0.0244677	15	0.00631752
9	V11A	0.199667	0.00560952	6	0.00229008
9.5	AliA ligand	0.412	0.0131301	6	0.00536035
9.5	AmiA ligand	0.374667	0.0190351	3	0.0109899
9.5	no peptide	0.211267	0.0244963	15	0.00632491
9.5	V11A	0.198333	0.00557375	6	0.00227547
10	AliA ligand	0.403	0.0138275	6	0.00564506
10	AmiA ligand	0.367667	0.0160104	3	0.00924362
10	no peptide	0.204133	0.02421	15	0.00625099
10	V11A	0.1955	0.00602495	6	0.00245967
10.5	AliA ligand	0.393833	0.0164853	6	0.00673011
10.5	AmiA ligand	0.359667	0.0109697	3	0.00633333
10.5	no peptide	0.198133	0.0238413	15	0.00615581
10.5	V11A	0.194	0.00521536	6	0.00212916
11	AliA ligand	0.383	0.0203273	6	0.00829859
11	AmiA ligand	0.351	0.00754983	3	0.0043589
11	no peptide	0.193933	0.0241409	15	0.00623314
11	V11A	0.192333	0.00524087	6	0.00213957
11.5	AliA ligand	0.370167	0.0249513	6	0.0101863
11.5	AmiA ligand	0.338667	0.00971253	3	0.00560753
11.5	no peptide	0.1902	0.0237523	15	0.00613282
11.5	V11A	0.190667	0.00546504	6	0.00223109
12	AliA ligand	0.356	0.0295025	6	0.0120444
12	AmiA ligand	0.325333	0.0146401	3	0.00845248
12	no peptide	0.187333	0.0234663	15	0.00605897
12	V11A	0.1895	0.00535724	6	0.00218708
12.5	AliA ligand	0.3395	0.0348066	6	0.0142097
12.5	AmiA ligand	0.311333	0.0234379	3	0.0135319
12.5	no peptide	0.1852	0.0232139	15	0.00599381
12.5	V11A	0.188	0.00525357	6	0.00214476
13	AliA ligand	0.322667	0.0400483	6	0.0163497
13	AmiA ligand	0.298	0.0355949	3	0.0205508
13	no peptide	0.1836	0.0226236	15	0.0058414
13	V11A	0.186333	0.00527889	6	0.0021551
13.5	AliA ligand	0.3055	0.0446173	6	0.0182149
13.5	AmiA ligand	0.285333	0.0464794	3	0.0268349
13.5	no peptide	0.182867	0.0206289	15	0.00532636
13.5	V11A	0.184833	0.00495648	6	0.00202347
14	AliA ligand	0.288167	0.0477762	6	0.0195046
14	AmiA ligand	0.272	0.0537029	3	0.0310054
14	no peptide	0.181333	0.0206317	15	0.00532708
14	V11A	0.1835	0.00520577	6	0.00212525
14.5	AliA ligand	0.273	0.0484933	6	0.0197973
14.5	AmiA ligand	0.259	0.0564004	3	0.0325628
14.5	no peptide	0.179667	0.0205623	15	0.00530917
14.5	V11A	0.182333	0.00546504	6	0.00223109
15	AliA ligand	0.258333	0.0483846	6	0.0197529
15	AmiA ligand	0.248333	0.0596015	3	0.0344109
15	no peptide	0.178533	0.0210573	15	0.00543697
15	V11A	0.181	0.00497996	6	0.00203306
15.5	AliA ligand	0.245667	0.0470602	6	0.0192123
15.5	AmiA ligand	0.240333	0.0623084	3	0.0359738
15.5	no peptide	0.176867	0.0213571	15	0.00551437
15.5	V11A	0.1795	0.00543139	6	0.00221736
16	AliA ligand	0.233833	0.0441471	6	0.018023
16	AmiA ligand	0.234	0.0660908	3	0.0381576
16	no peptide	0.175867	0.0212867	15	0.0054962
16	V11A	0.1785	0.00543139	6	0.00221736
16.5	AliA ligand	0.223833	0.0408334	6	0.0166702
16.5	AmiA ligand	0.230667	0.0715146	3	0.041289
16.5	no peptide	0.1744	0.0215367	15	0.00556075
16.5	V11A	0.1775	0.00539444	6	0.00220227
17	AliA ligand	0.215167	0.0371667	6	0.0151733
17	AmiA ligand	0.227667	0.0766964	3	0.0442807
17	no peptide	0.1732	0.0208984	15	0.00539594
17	V11A	0.176167	0.00556477	6	0.00227181
17.5	AliA ligand	0.207833	0.0337604	6	0.0137826
17.5	AmiA ligand	0.225667	0.0801519	3	0.0462757
17.5	no peptide	0.172	0.0204869	15	0.0052897
17.5	V11A	0.175	0.00629285	6	0.00256905
18	AliA ligand	0.201167	0.0306882	6	0.0125284
18	AmiA ligand	0.222667	0.08188	3	0.0472734
18	no peptide	0.171333	0.0196166	15	0.00506497
18	V11A	0.173833	0.00570672	6	0.00232976
18.5	AliA ligand	0.196	0.0278137	6	0.0113549
18.5	AmiA ligand	0.218333	0.079576	3	0.0459432
18.5	no peptide	0.170267	0.0195099	15	0.00503745
18.5	V11A	0.173	0.006	6	0.00244949
19	AliA ligand	0.191	0.0248193	6	0.0101325
19	AmiA ligand	0.213667	0.0757386	3	0.0437277
19	no peptide	0.168933	0.019252	15	0.00497084
19	V11A	0.171333	0.00568038	6	0.002319
19.5	AliA ligand	0.187167	0.0222478	6	0.00908265
19.5	AmiA ligand	0.209333	0.0708684	3	0.0409159
19.5	no peptide	0.168333	0.018946	15	0.00489185
19.5	V11A	0.171	0.00589915	6	0.00240832
20	AliA ligand	0.1835	0.0208495	6	0.00851176
20	AmiA ligand	0.203333	0.0647868	3	0.0374047
20	no peptide	0.167333	0.0182196	15	0.00470427
20	V11A	0.1695	0.00595819	6	0.00243242
20.5	AliA ligand	0.1805	0.0191494	6	0.00781771
20.5	AmiA ligand	0.197	0.0581292	3	0.0335609
20.5	no peptide	0.166667	0.0184339	15	0.00475962
20.5	V11A	0.168167	0.00591326	6	0.00241408
21	AliA ligand	0.177833	0.0177698	6	0.0072545
21	AmiA ligand	0.192667	0.0532009	3	0.0307155
21	no peptide	0.166467	0.018803	15	0.00485491
21	V11A	0.167667	0.00618601	6	0.00252543
21.5	AliA ligand	0.176	0.0166613	6	0.00680196
21.5	AmiA ligand	0.189	0.0477598	3	0.0275741
21.5	no peptide	0.165	0.0169073	15	0.00436545
21.5	V11A	0.167	0.00666333	6	0.00272029
22	AliA ligand	0.1735	0.0152807	6	0.00623832
22	AmiA ligand	0.185	0.0434051	3	0.0250599
22	no peptide	0.1642	0.0161917	15	0.00418068
22	V11A	0.166	0.00681175	6	0.00278089

## Sheet: Fig. 1d
time	donor	Peptide	mean	sd	n	sem
0	Donor 1	no peptide	0.119	0.0159792	4	0.00798958
0	Donor 1	V11A	0.131	0.0162481	4	0.00812404
0.5	Donor 1	no peptide	0.11825	0.00788987	4	0.00394493
0.5	Donor 1	V11A	0.1205	0.00412311	4	0.00206155
1	Donor 1	no peptide	0.12175	0.00704154	4	0.00352077
1	Donor 1	V11A	0.11875	0.00221736	4	0.00110868
1.5	Donor 1	no peptide	0.12375	0.00914239	4	0.0045712
1.5	Donor 1	V11A	0.11725	0.00684957	4	0.00342479
2	Donor 1	no peptide	0.127	0.00959166	4	0.00479583
2	Donor 1	V11A	0.117	0.00761577	4	0.00380789
2.5	Donor 1	no peptide	0.128	0.0113431	4	0.00567157
2.5	Donor 1	V11A	0.11625	0.00689807	4	0.00344903
3	Donor 1	no peptide	0.13025	0.0116726	4	0.00583631
3	Donor 1	V11A	0.11675	0.00655108	4	0.00327554
3.5	Donor 1	no peptide	0.1315	0.0120139	4	0.00600694
3.5	Donor 1	V11A	0.1165	0.00506623	4	0.00253311
4	Donor 1	no peptide	0.13325	0.013326	4	0.00666302
4	Donor 1	V11A	0.115	0.00637704	4	0.00318852
4.5	Donor 1	no peptide	0.13575	0.0135247	4	0.00676233
4.5	Donor 1	V11A	0.11475	0.00457347	4	0.00228674
5	Donor 1	no peptide	0.13775	0.0138654	4	0.00693271
5	Donor 1	V11A	0.115	0.00476095	4	0.00238048
5.5	Donor 1	no peptide	0.13875	0.0149304	4	0.0074652
5.5	Donor 1	V11A	0.1145	0.00525991	4	0.00262996
6	Donor 1	no peptide	0.14125	0.0158403	4	0.00792017
6	Donor 1	V11A	0.115	0.00509902	4	0.00254951
6.5	Donor 1	no peptide	0.14425	0.0167407	4	0.00837033
6.5	Donor 1	V11A	0.11475	0.00499166	4	0.00249583
7	Donor 1	no peptide	0.1455	0.0165227	4	0.00826136
7	Donor 1	V11A	0.11525	0.00537742	4	0.00268871
7.5	Donor 1	no peptide	0.1475	0.0186279	4	0.00931397
7.5	Donor 1	V11A	0.11625	0.00543906	4	0.00271953
8	Donor 1	no peptide	0.15	0.018868	4	0.00943398
8	Donor 1	V11A	0.11675	0.00499166	4	0.00249583
8.5	Donor 1	no peptide	0.15225	0.0200562	4	0.0100281
8.5	Donor 1	V11A	0.11675	0.00537742	4	0.00268871
9	Donor 1	no peptide	0.155	0.0215252	4	0.0107626
9	Donor 1	V11A	0.118	0.00535413	4	0.00267706
9.5	Donor 1	no peptide	0.15775	0.0222317	4	0.0111159
9.5	Donor 1	V11A	0.11875	0.00499166	4	0.00249583
10	Donor 1	no peptide	0.16	0.0241247	4	0.0120623
10	Donor 1	V11A	0.12025	0.00531507	4	0.00265754
10.5	Donor 1	no peptide	0.1625	0.0251064	4	0.0125532
10.5	Donor 1	V11A	0.12125	0.0057373	4	0.00286865
11	Donor 1	no peptide	0.16525	0.0253163	4	0.0126582
11	Donor 1	V11A	0.1225	0.00574456	4	0.00287228
11.5	Donor 1	no peptide	0.16875	0.0269985	4	0.0134992
11.5	Donor 1	V11A	0.12375	0.00537742	4	0.00268871
12	Donor 1	no peptide	0.17075	0.0284063	4	0.0142031
12	Donor 1	V11A	0.12475	0.00613052	4	0.00306526
12.5	Donor 1	no peptide	0.17375	0.0305328	4	0.0152664
12.5	Donor 1	V11A	0.1265	0.0058023	4	0.00290115
13	Donor 1	no peptide	0.17575	0.0319205	4	0.0159602
13	Donor 1	V11A	0.1275	0.00675771	4	0.00337886
13.5	Donor 1	no peptide	0.18	0.033116	4	0.016558
13.5	Donor 1	V11A	0.129	0.00627163	4	0.00313581
14	Donor 1	no peptide	0.18225	0.0348461	4	0.017423
14	Donor 1	V11A	0.12975	0.00670199	4	0.00335099
14.5	Donor 1	no peptide	0.187	0.0359351	4	0.0179676
14.5	Donor 1	V11A	0.1325	0.00635085	4	0.00317543
15	Donor 1	no peptide	0.18975	0.0379155	4	0.0189577
15	Donor 1	V11A	0.13375	0.0065	4	0.00325
15.5	Donor 1	no peptide	0.19275	0.0387847	4	0.0193923
15.5	Donor 1	V11A	0.13475	0.00590903	4	0.00295452
16	Donor 1	no peptide	0.1965	0.0411299	4	0.0205649
16	Donor 1	V11A	0.1365	0.00544671	4	0.00272336
16.5	Donor 1	no peptide	0.19925	0.0418678	4	0.0209339
16.5	Donor 1	V11A	0.137	0.00648074	4	0.00324037
17	Donor 1	no peptide	0.20175	0.0435383	4	0.0217691
17	Donor 1	V11A	0.1385	0.00556776	4	0.00278388
17.5	Donor 1	no peptide	0.204	0.0447288	4	0.0223644
17.5	Donor 1	V11A	0.14	0.00588784	4	0.00294392
18	Donor 1	no peptide	0.20625	0.0452134	4	0.0226067
18	Donor 1	V11A	0.14125	0.00590903	4	0.00295452
18.5	Donor 1	no peptide	0.20825	0.0452134	4	0.0226067
18.5	Donor 1	V11A	0.14275	0.00525198	4	0.00262599
19	Donor 1	no peptide	0.2095	0.0456983	4	0.0228491
19	Donor 1	V11A	0.14375	0.00543906	4	0.00271953
19.5	Donor 1	no peptide	0.21075	0.0449472	4	0.0224736
19.5	Donor 1	V11A	0.1445	0.00519615	4	0.00259808
20	Donor 1	no peptide	0.212	0.0438558	4	0.0219279
20	Donor 1	V11A	0.14575	0.00457347	4	0.00228674
20.5	Donor 1	no peptide	0.2125	0.0434243	4	0.0217121
20.5	Donor 1	V11A	0.1465	0.00519615	4	0.00259808
21	Donor 1	no peptide	0.21325	0.0439877	4	0.0219938
21	Donor 1	V11A	0.14725	0.00499166	4	0.00249583
21.5	Donor 1	no peptide	0.2145	0.043062	4	0.021531
21.5	Donor 1	V11A	0.149	0.00559762	4	0.00279881
22	Donor 1	no peptide	0.214	0.0435048	4	0.0217524
22	Donor 1	V11A	0.1495	0.00506623	4	0.00253311
22.5	Donor 1	no peptide	0.21475	0.0416123	4	0.0208061
22.5	Donor 1	V11A	0.15075	0.0055	4	0.00275
23	Donor 1	no peptide	0.21425	0.0408524	4	0.0204262
23	Donor 1	V11A	0.15075	0.00556028	4	0.00278014
23.5	Donor 1	no peptide	0.215	0.0405956	4	0.0202978
23.5	Donor 1	V11A	0.151	0.00547723	4	0.00273861
24	Donor 1	no peptide	0.21475	0.0396348	4	0.0198174
24	Donor 1	V11A	0.15175	0.00471699	4	0.0023585
24.5	Donor 1	no peptide	0.21475	0.038474	4	0.019237
24.5	Donor 1	V11A	0.1525	0.00519615	4	0.00259808
25	Donor 1	no peptide	0.21525	0.0382219	4	0.019111
25	Donor 1	V11A	0.15275	0.00531507	4	0.00265754
25.5	Donor 1	no peptide	0.21575	0.0373307	4	0.0186654
25.5	Donor 1	V11A	0.1535	0.00465475	4	0.00232737
26	Donor 1	no peptide	0.21525	0.0374288	4	0.0187144
26	Donor 1	V11A	0.154	0.00483046	4	0.00241523
26.5	Donor 1	no peptide	0.2155	0.0366288	4	0.0183144
26.5	Donor 1	V11A	0.15325	0.004272	4	0.002136
27	Donor 1	no peptide	0.21625	0.0369177	4	0.0184589
27	Donor 1	V11A	0.1545	0.0043589	4	0.00217945
27.5	Donor 1	no peptide	0.21675	0.0356406	4	0.0178203
27.5	Donor 1	V11A	0.155	0.00408248	4	0.00204124
28	Donor 1	no peptide	0.21775	0.0364817	4	0.0182409
28	Donor 1	V11A	0.15475	0.00457347	4	0.00228674
28.5	Donor 1	no peptide	0.21775	0.0362342	4	0.0181171
28.5	Donor 1	V11A	0.155	0.00408248	4	0.00204124
29	Donor 1	no peptide	0.218	0.0346025	4	0.0173013
29	Donor 1	V11A	0.155	0.00270801	4	0.00135401
29.5	Donor 1	no peptide	0.21925	0.0342479	4	0.0171239
29.5	Donor 1	V11A	0.1555	0.0043589	4	0.00217945
30	Donor 1	no peptide	0.219	0.0329545	4	0.0164773
30	Donor 1	V11A	0.15575	0.00386221	4	0.00193111
30.5	Donor 1	no peptide	0.22075	0.0322632	4	0.0161316
30.5	Donor 1	V11A	0.1565	0.00369685	4	0.00184842
31	Donor 1	no peptide	0.2215	0.0327974	4	0.0163987
31	Donor 1	V11A	0.157	0.0033665	4	0.00168325
31.5	Donor 1	no peptide	0.2215	0.0327974	4	0.0163987
31.5	Donor 1	V11A	0.15675	0.00320156	4	0.00160078
32	Donor 1	no peptide	0.2225	0.032026	4	0.016013
32	Donor 1	V11A	0.1575	0.003	4	0.0015
32.5	Donor 1	no peptide	0.222	0.0315489	4	0.0157745
32.5	Donor 1	V11A	0.15675	0.00320156	4	0.00160078
33	Donor 1	no peptide	0.224	0.0313369	4	0.0156684
33	Donor 1	V11A	0.1585	0.00341565	4	0.00170783
33.5	Donor 1	no peptide	0.2235	0.0315859	4	0.0157929
33.5	Donor 1	V11A	0.1585	0.00310913	4	0.00155456
34	Donor 1	no peptide	0.2245	0.0310966	4	0.0155483
34	Donor 1	V11A	0.1585	0.00251661	4	0.00125831
34.5	Donor 1	no peptide	0.22475	0.0320247	4	0.0160124
34.5	Donor 1	V11A	0.15825	0.00359398	4	0.00179699
35	Donor 1	no peptide	0.22475	0.0317425	4	0.0158712
35	Donor 1	V11A	0.159	0.00270801	4	0.00135401
35.5	Donor 1	no peptide	0.225	0.0321973	4	0.0160987
35.5	Donor 1	V11A	0.1595	0.00310913	4	0.00155456
36	Donor 1	no peptide	0.225	0.0317595	4	0.0158798
36	Donor 1	V11A	0.16	0.00374166	4	0.00187083
36.5	Donor 1	no peptide	0.2265	0.0313103	4	0.0156551
36.5	Donor 1	V11A	0.15975	0.00298608	4	0.00149304
37	Donor 1	no peptide	0.2255	0.0315542	4	0.0157771
37	Donor 1	V11A	0.15975	0.00262996	4	0.00131498
37.5	Donor 1	no peptide	0.225	0.0315066	4	0.0157533
37.5	Donor 1	V11A	0.1595	0.00251661	4	0.00125831
38	Donor 1	no peptide	0.22575	0.0311595	4	0.0155798
38	Donor 1	V11A	0.16	0.00216025	4	0.00108012
38.5	Donor 1	no peptide	0.22625	0.0317004	4	0.0158502
38.5	Donor 1	V11A	0.1605	0.00331662	4	0.00165831
39	Donor 1	no peptide	0.22575	0.0331097	4	0.0165548
39	Donor 1	V11A	0.1605	0.00341565	4	0.00170783
39.5	Donor 1	no peptide	0.227	0.0312943	4	0.0156472
39.5	Donor 1	V11A	0.1615	0.00331662	4	0.00165831
40	Donor 1	no peptide	0.2265	0.0331512	4	0.0165756
40	Donor 1	V11A	0.16075	0.00287228	4	0.00143614
40.5	Donor 1	no peptide	0.2265	0.0324397	4	0.0162198
40.5	Donor 1	V11A	0.161	0.00294392	4	0.00147196
41	Donor 1	no peptide	0.2265	0.0334913	4	0.0167456
41	Donor 1	V11A	0.1605	0.00264575	4	0.00132288
41.5	Donor 1	no peptide	0.22675	0.0333004	4	0.0166502
41.5	Donor 1	V11A	0.161	0.00316228	4	0.00158114
42	Donor 1	no peptide	0.227	0.0336452	4	0.0168226
42	Donor 1	V11A	0.16125	0.0025	4	0.00125
42.5	Donor 1	no peptide	0.22675	0.0338858	4	0.0169429
42.5	Donor 1	V11A	0.16175	0.00298608	4	0.00149304
43	Donor 1	no peptide	0.22725	0.0343936	4	0.0171968
43	Donor 1	V11A	0.16175	0.0035	4	0.00175
43.5	Donor 1	no peptide	0.227	0.0336452	4	0.0168226
43.5	Donor 1	V11A	0.1605	0.00251661	4	0.00125831
44	Donor 1	no peptide	0.22675	0.0349512	4	0.0174756
44	Donor 1	V11A	0.16125	0.00275379	4	0.00137689
44.5	Donor 1	no peptide	0.226	0.0354683	4	0.0177341
44.5	Donor 1	V11A	0.1605	0.00264575	4	0.00132288
45	Donor 1	no peptide	0.2265	0.0360231	4	0.0180116
45	Donor 1	V11A	0.16125	0.0030957	4	0.00154785
45.5	Donor 1	no peptide	0.226	0.035805	4	0.0179025
45.5	Donor 1	V11A	0.16075	0.00287228	4	0.00143614
46	Donor 1	no peptide	0.226	0.0370675	4	0.0185338
46	Donor 1	V11A	0.1605	0.00341565	4	0.00170783

## Sheet: Fig. 1e
time	sample	mean	sd	sem	n
0	D39	3.46667e+06	2.00333e+06	1.15662e+06	3
0	D39+Penicillin G	1.33333e+06	971253	560753	3
0	D39+V11A	3400000	1.34536e+06	776745	3
0.5	D39	5.13333e+06	3.54448e+06	2.04641e+06	3
0.5	D39+Penicillin G	113333	77674.5	44845.4	3
0.5	D39+V11A	3.56667e+06	2.15019e+06	1.24141e+06	3
1	D39	4.13333e+06	1.58219e+06	913479	3
1	D39+Penicillin G	0	0	0	3
1	D39+V11A	4.17333e+06	1.0891e+06	628791	3
1.5	D39	4.53333e+06	3.53034e+06	2.03825e+06	3
1.5	D39+Penicillin G	0	0	0	3
1.5	D39+V11A	4.18333e+06	1.32508e+06	765034	3
2	D39	7.36667e+06	1.81751e+06	1.04934e+06	3
2	D39+Penicillin G	0	0	0	3
2	D39+V11A	4.04667e+06	1.32685e+06	766058	3
2.5	D39	8400000	7.70779e+06	4.45009e+06	3
2.5	D39+Penicillin G	0	0	0	3
2.5	D39+V11A	4380000	1.3547e+06	782134	3
3	D39	26000000	11000000	6.35085e+06	3
3	D39+Penicillin G	0	0	0	3
3	D39+V11A	4.59667e+06	795634	459359	3
3.5	D39	5.13333e+07	1.17189e+07	6.76593e+06	3
3.5	D39+Penicillin G	0	0	0	3
3.5	D39+V11A	3870000	574195	331512	3
4	D39	1.02333e+08	3.3126e+07	1.91253e+07	3
4	D39+Penicillin G	0	0	0	3
4	D39+V11A	4.33333e+06	802081	463081	3
4.5	D39	1.03333e+08	5.7735e+06	3.33333e+06	3
4.5	D39+Penicillin G	0	0	0	3
4.5	D39+V11A	3.36667e+06	1.24231e+06	717248	3
5	D39	1.96667e+08	8.5049e+07	4.91031e+07	3
5	D39+Penicillin G	0	0	0	3
5	D39+V11A	2470000	1.42116e+06	820508	3

## Sheet: Fig. 2a
time	Peptide V11A concentration	Peptide	mean	sd	n	sem
0	0 mg/ml	D39 parent strain	0.112667	0.0083865	3	0.00484195
0	0 mg/ml	D39ΔAmiC	0.112667	0.00665833	3	0.00384419
0	0.5 mg/ml	D39 parent strain	0.119	0.006245	3	0.00360555
0	0.5 mg/ml	D39ΔAmiC	0.119333	0.00550757	3	0.0031798
0.5	0 mg/ml	D39 parent strain	0.115667	0.00585947	3	0.00338296
0.5	0 mg/ml	D39ΔAmiC	0.115667	0.00873689	3	0.00504425
0.5	0.5 mg/ml	D39 parent strain	0.121333	0.00814453	3	0.00470225
0.5	0.5 mg/ml	D39ΔAmiC	0.122667	0.00251661	3	0.00145297
1	0 mg/ml	D39 parent strain	0.125	0.00608276	3	0.00351188
1	0 mg/ml	D39ΔAmiC	0.125333	0.0102632	3	0.00592546
1	0.5 mg/ml	D39 parent strain	0.128333	0.00814453	3	0.00470225
1	0.5 mg/ml	D39ΔAmiC	0.13	0.00264575	3	0.00152753
1.5	0 mg/ml	D39 parent strain	0.140667	0.00750555	3	0.00433333
1.5	0 mg/ml	D39ΔAmiC	0.138667	0.0130512	3	0.0075351
1.5	0.5 mg/ml	D39 parent strain	0.137	0.00781025	3	0.00450925
1.5	0.5 mg/ml	D39ΔAmiC	0.141333	0.00288675	3	0.00166667
2	0 mg/ml	D39 parent strain	0.163	0.00793725	3	0.00458258
2	0 mg/ml	D39ΔAmiC	0.16	0.0144222	3	0.00832666
2	0.5 mg/ml	D39 parent strain	0.146	0.007	3	0.00404145
2	0.5 mg/ml	D39ΔAmiC	0.160667	0.0023094	3	0.00133333
2.5	0 mg/ml	D39 parent strain	0.192667	0.00650641	3	0.00375648
2.5	0 mg/ml	D39ΔAmiC	0.186667	0.0202073	3	0.0116667
2.5	0.5 mg/ml	D39 parent strain	0.156667	0.0070946	3	0.00409607
2.5	0.5 mg/ml	D39ΔAmiC	0.183667	0.0100167	3	0.00578312
3	0 mg/ml	D39 parent strain	0.220667	0.00288675	3	0.00166667
3	0 mg/ml	D39ΔAmiC	0.214333	0.025697	3	0.0148361
3	0.5 mg/ml	D39 parent strain	0.17	0.0087178	3	0.00503322
3	0.5 mg/ml	D39ΔAmiC	0.206	0.013	3	0.00750555
3.5	0 mg/ml	D39 parent strain	0.245	0.00781025	3	0.00450925
3.5	0 mg/ml	D39ΔAmiC	0.241333	0.0299054	3	0.0172659
3.5	0.5 mg/ml	D39 parent strain	0.183	0.00916515	3	0.0052915
3.5	0.5 mg/ml	D39ΔAmiC	0.228	0.015	3	0.00866025
4	0 mg/ml	D39 parent strain	0.265	0.014	3	0.0080829
4	0 mg/ml	D39ΔAmiC	0.266333	0.0338575	3	0.0195477
4	0.5 mg/ml	D39 parent strain	0.195	0.00953939	3	0.00550757
4	0.5 mg/ml	D39ΔAmiC	0.248333	0.0177858	3	0.0102686
4.5	0 mg/ml	D39 parent strain	0.279	0.0252389	3	0.0145717
4.5	0 mg/ml	D39ΔAmiC	0.286	0.0373229	3	0.0215484
4.5	0.5 mg/ml	D39 parent strain	0.203	0.0104403	3	0.00602771
4.5	0.5 mg/ml	D39ΔAmiC	0.267	0.019	3	0.0109697
5	0 mg/ml	D39 parent strain	0.293333	0.0293655	3	0.0169542
5	0 mg/ml	D39ΔAmiC	0.299	0.0377227	3	0.0217792
5	0.5 mg/ml	D39 parent strain	0.21	0.010583	3	0.0061101
5	0.5 mg/ml	D39ΔAmiC	0.281	0.0265141	3	0.015308
5.5	0 mg/ml	D39 parent strain	0.299667	0.0285365	3	0.0164756
5.5	0 mg/ml	D39ΔAmiC	0.302667	0.037314	3	0.0215432
5.5	0.5 mg/ml	D39 parent strain	0.214333	0.0145029	3	0.00837324
5.5	0.5 mg/ml	D39ΔAmiC	0.286333	0.0276466	3	0.0159618
6	0 mg/ml	D39 parent strain	0.3	0.0288444	3	0.0166533
6	0 mg/ml	D39ΔAmiC	0.303	0.0353412	3	0.0204042
6	0.5 mg/ml	D39 parent strain	0.218333	0.0160104	3	0.00924362
6	0.5 mg/ml	D39ΔAmiC	0.290667	0.0299388	3	0.0172852

## Sheet: Fig. 3b
data from n=3
EXPERIMENT	SHAPE.length	strain	experiment
D39	95.8799	D39	D39
D39	48.6812	D39	D39
D39	73.5815	D39	D39
D39	67.132	D39	D39
D39	50.8847	D39	D39
D39	56.5312	D39	D39
D39	92.3168	D39	D39
D39	62.9779	D39	D39
D39	178.099	D39	D39
D39	89.6791	D39	D39
D39	323.055	D39	D39
D39	35.1098	D39	D39
D39	30.6368	D39	D39
D39	27.3723	D39	D39
D39	46.39	D39	D39
D39	68.3844	D39	D39
D39	84.8946	D39	D39
D39	61.0064	D39	D39
D39	158.372	D39	D39
D39	75.4172	D39	D39
D39	24.3696	D39	D39
D39	79.2337	D39	D39
D39	142.19	D39	D39
D39	255.138	D39	D39
D39	34.298	D39	D39
D39	46.2541	D39	D39
D39	19.5624	D39	D39
D39	18.1772	D39	D39
D39	15.3395	D39	D39
D39	54.368	D39	D39
D39	97.2057	D39	D39
D39	33.7466	D39	D39
D39	91.4952	D39	D39
D39	100.426	D39	D39
D39	50.0102	D39	D39
D39	52.514	D39	D39
D39	60.0706	D39	D39
D39	45.6206	D39	D39
D39	9.53321	D39	D39
D39	76.65	D39	D39
D39	52.0324	D39	D39
D39	38.6048	D39	D39
D39	12.8997	D39	D39
D39	83.599	D39	D39
D39	24.0769	D39	D39
D39	40.7593	D39	D39
D39	14.3112	D39	D39
D39	86.2168	D39	D39
D39	17.2055	D39	D39
D39	38.7181	D39	D39
D39	38.9237	D39	D39
D39	12.3102	D39	D39
D39	70.0263	D39	D39
D39	12.9286	D39	D39
D39	10.6344	D39	D39
D39	33.8473	D39	D39
D39	18.5198	D39	D39
D39	64.6716	D39	D39
D39	16.2417	D39	D39
D39	49.733	D39	D39
D39	33.5953	D39	D39
D39	17.1714	D39	D39
D39	10.559	D39	D39
D39	6.33878	D39	D39
D39	91.7734	D39	D39
D39	11.2257	D39	D39
D39	64.0978	D39	D39
D39	46.8985	D39	D39
D39	14.1352	D39	D39
D39	11.1416	D39	D39
D39	31.711	D39	D39
D39	12.0088	D39	D39
D39	17.5267	D39	D39
D39	38.3668	D39	D39
D39	20.3229	D39	D39
D39	35.2912	D39	D39
D39	12.8755	D39	D39
D39	29.2694	D39	D39
D39	26.6211	D39	D39
D39	59.233	D39	D39
D39	7.31473	D39	D39
D39	16.1836	D39	D39
D39	10.1699	D39	D39
D39	14.9568	D39	D39
D39	16.8146	D39	D39
D39	6.95912	D39	D39
D39	52.4951	D39	D39
D39	36.1019	D39	D39
D39	44.4919	D39	D39
D39	13.9615	D39	D39
D39	15.8721	D39	D39
D39	42.5181	D39	D39
D39	42.898	D39	D39
D39	14.2748	D39	D39
D39	14.7507	D39	D39
D39	10.1131	D39	D39
D39	12.6412	D39	D39
D39	16.4313	D39	D39
D39	27.128	D39	D39
D39	195.517	D39	D39
D39	12.1459	D39	D39
D39	63.1675	D39	D39
D39	55.4942	D39	D39
D39	6.59732	D39	D39
D39	10.7703	D39	D39
D39	78.2985	D39	D39
D39	6.19085	D39	D39
D39	46.8031	D39	D39
D39	18.0653	D39	D39
D39	39.1272	D39	D39
D39	14.5741	D39	D39
D39	33.9605	D39	D39
D39	160.03	D39	D39
D39	11.9562	D39	D39
D39	9.16104	D39	D39
D39	9.54657	D39	D39
D39	10.6136	D39	D39
D39	5.90155	D39	D39
D39	12.3506	D39	D39
D39	49.6174	D39	D39
D39	13.2752	D39	D39
D39	14.7031	D39	D39
D39	6.99739	D39	D39
D39	9.69974	D39	D39
D39	59.7935	D39	D39
D39	8.30232	D39	D39
D39	8.45787	D39	D39
D39	13.1655	D39	D39
D39	10.9302	D39	D39
D39	17.6326	D39	D39
D39	29.2713	D39	D39
D39	8.52308	D39	D39
D39	8.33173	D39	D39
D39	6.23091	D39	D39
D39	8.5321	D39	D39
D39	9.78667	D39	D39
D39	9.46633	D39	D39
D39	14.7858	D39	D39
D39	8.03148	D39	D39
D39	67.0986	D39	D39
D39	91.2175	D39	D39
D39	59.6355	D39	D39
D39	40.5855	D39	D39
D39	9.267	D39	D39
D39	37.035	D39	D39
D39	34.3328	D39	D39
D39	37.9091	D39	D39
D39	209.452	D39	D39
D39	27.1295	D39	D39
D39	12.9643	D39	D39
D39	54.0812	D39	D39
D39	49.8427	D39	D39
D39	16.0798	D39	D39
D39	57.4469	D39	D39
D39	9.50658	D39	D39
D39	51.3022	D39	D39
D39	38.1189	D39	D39
D39	49.0897	D39	D39
D39	108.78	D39	D39
D39	191.116	D39	D39
D39	43.3307	D39	D39
D39	79.6853	D39	D39
D39	20.1786	D39	D39
D39	82.8651	D39	D39
D39	68.7435	D39	D39
D39	147.626	D39	D39
D39	17.4126	D39	D39
D39	130.046	D39	D39
D39	29.9573	D39	D39
D39	9.22657	D39	D39
D39	85.7205	D39	D39
D39	91.424	D39	D39
D39	181.252	D39	D39
D39	42.1029	D39	D39
D39	12.1635	D39	D39
D39	6.61114	D39	D39
D39	101.652	D39	D39
D39	49.5635	D39	D39
D39	191.471	D39	D39
D39	7.07061	D39	D39
D39	72.1593	D39	D39
D39	88.0462	D39	D39
D39	23.4679	D39	D39
D39	63.9128	D39	D39
D39	209.196	D39	D39
D39	39.0779	D39	D39
D39	97.2045	D39	D39
D39	44.3324	D39	D39
D39	90.3071	D39	D39
D39	30.5741	D39	D39
D39	23.7235	D39	D39
D39	12.7104	D39	D39
D39	13.3541	D39	D39
D39	45.8382	D39	D39
D39	30.8283	D39	D39
D39	9.41456	D39	D39
D39	85.5505	D39	D39
D39	17.4101	D39	D39
D39	30.4683	D39	D39
D39	10.978	D39	D39
D39	55.8185	D39	D39
D39	235.091	D39	D39
D39	113.58	D39	D39
D39	97.2763	D39	D39
D39	13.1024	D39	D39
D39	190.064	D39	D39
D39	14.8018	D39	D39
D39	87.7335	D39	D39
D39	10.3822	D39	D39
D39	83.1594	D39	D39
D39	106.759	D39	D39
D39	138.483	D39	D39
D39	65.1734	D39	D39
D39	49.6235	D39	D39
D39	51.7957	D39	D39
D39	10.8631	D39	D39
D39	18.0797	D39	D39
D39	175.424	D39	D39
D39	84.6748	D39	D39
D39	131.54	D39	D39
D39	114.036	D39	D39
D39	42.9698	D39	D39
D39	87.3414	D39	D39
D39	59.7827	D39	D39
D39	47.8975	D39	D39
D39	59.6392	D39	D39
D39	201.407	D39	D39
D39	146.588	D39	D39
D39	31.7049	D39	D39
D39	27.7131	D39	D39
D39	76.345	D39	D39
D39	82.4557	D39	D39
D39	10.0075	D39	D39
D39	95.2358	D39	D39
D39	10.9869	D39	D39
D39	35.4553	D39	D39
D39	78.9632	D39	D39
D39	55.6944	D39	D39
D39	389.987	D39	D39
D39	21.04	D39	D39
D39	52.663	D39	D39
D39	114.622	D39	D39
D39	149.341	D39	D39
D39	87.5803	D39	D39
D39	95.6406	D39	D39
D39	25.8632	D39	D39
D39	21.904	D39	D39
D39	20.8189	D39	D39
D39	448.327	D39	D39
D39	20.5683	D39	D39
D39	45.3754	D39	D39
D39	95.6495	D39	D39
D39	8.99354	D39	D39
D39	231.077	D39	D39
D39	304.644	D39	D39
D39	52.5178	D39	D39
D39	77.505	D39	D39
D39	168.193	D39	D39
D39	34.2631	D39	D39
D39	101.703	D39	D39
D39	8.80777	D39	D39
D39	17.3531	D39	D39
D39	197.334	D39	D39
D39	26.2917	D39	D39
D39	168.053	D39	D39
D39	136.645	D39	D39
D39	109.627	D39	D39
D39	24.8811	D39	D39
D39	145.102	D39	D39
D39	84.5196	D39	D39
D39	13.4251	D39	D39
D39	53.857	D39	D39
D39	29.567	D39	D39
D39	26.2018	D39	D39
D39	43.8302	D39	D39
D39	68.1895	D39	D39
D39	136.884	D39	D39
D39	72.8748	D39	D39
D39	232.879	D39	D39
D39	307.972	D39	D39
D39	47.8551	D39	D39
D39	129.237	D39	D39
D39	104.423	D39	D39
D39	101.916	D39	D39
D39	188.566	D39	D39
D39	96.8914	D39	D39
D39	71.6109	D39	D39
D39	10.272	D39	D39
D39	56.6501	D39	D39
D39	79.0471	D39	D39
D39	60.9407	D39	D39
D39	6.89356	D39	D39
D39	9.23106	D39	D39
D39	23.1174	D39	D39
D39	26.6991	D39	D39
D39	10.2456	D39	D39
D39	23.5405	D39	D39
D39	18.1557	D39	D39
D39	9.81092	D39	D39
D39	48.2083	D39	D39
D39	54.165	D39	D39
D39	22.0438	D39	D39
D39	22.9893	D39	D39
D39	11.5479	D39	D39
D39	62.1136	D39	D39
D39	6.16655	D39	D39
D39	23.8601	D39	D39
D39	11.9123	D39	D39
D39	16.737	D39	D39
D39	33.846	D39	D39
D39	44.0776	D39	D39
D39	9.48066	D39	D39
D39	26.5438	D39	D39
D39	56.804	D39	D39
D39	54.3766	D39	D39
D39	11.9615	D39	D39
D39	59.2391	D39	D39
D39	25.011	D39	D39
D39	20.0975	D39	D39
D39	9.8904	D39	D39
D39	10.5578	D39	D39
D39	57.5012	D39	D39
D39	8.89086	D39	D39
D39	59.3813	D39	D39
D39	40.0032	D39	D39
D39	16.0589	D39	D39
D39	26.4586	D39	D39
D39	74.5691	D39	D39
D39	104.105	D39	D39
D39	13.0606	D39	D39
D39	64.2613	D39	D39
D39	27.886	D39	D39
D39	16.397	D39	D39
D39	133.629	D39	D39
D39	36.0846	D39	D39
D39	7.57714	D39	D39
D39	12.3503	D39	D39
D39	183.313	D39	D39
D39	62.8071	D39	D39
D39	28.3667	D39	D39
D39	54.3521	D39	D39
D39	20.3702	D39	D39
D39	19.2279	D39	D39
D39	34.5085	D39	D39
D39	50.4618	D39	D39
D39	26.9388	D39	D39
D39	57.2892	D39	D39
D39	16.2755	D39	D39
D39	82.1775	D39	D39
D39	36.281	D39	D39
D39	9.73457	D39	D39
D39	22.9515	D39	D39
D39	13.3649	D39	D39
D39	15.935	D39	D39
D39	129.993	D39	D39
D39	17.7542	D39	D39
D39	11.6853	D39	D39
D39	13.3607	D39	D39
D39	22.271	D39	D39
D39	37.5565	D39	D39
D39	75.7895	D39	D39
D39	55.6572	D39	D39
D39	7.36946	D39	D39
D39	88.1038	D39	D39
D39	52.8518	D39	D39
D39	54.1251	D39	D39
D39	42.3307	D39	D39
D39	44.6536	D39	D39
D39	58.075	D39	D39
D39	213.119	D39	D39
D39	29.5417	D39	D39
D39	71.5379	D39	D39
D39	196.689	D39	D39
D39	34.9241	D39	D39
D39	22.5394	D39	D39
D39	43.4982	D39	D39
D39	12.9503	D39	D39
D39	116.171	D39	D39
D39	85.5363	D39	D39
D39	25.4456	D39	D39
D39	107.029	D39	D39
D39	38.6627	D39	D39
D39	12.9427	D39	D39
D39	20.6245	D39	D39
D39	20.5554	D39	D39
D39	40.9254	D39	D39
D39	34.5398	D39	D39
D39	23.2328	D39	D39
D39	24.7953	D39	D39
D39	40.2606	D39	D39
D39	51.6132	D39	D39
D39	7.32082	D39	D39
D39	11.4318	D39	D39
D39	85.5753	D39	D39
D39	19.8059	D39	D39
D39	31.2645	D39	D39
D39	38.1411	D39	D39
D39	11.1412	D39	D39
D39	57.1641	D39	D39
D39	136.298	D39	D39
D39	54.6359	D39	D39
D39	8.63249	D39	D39
D39	61.635	D39	D39
D39	47.2679	D39	D39
D39	16.3381	D39	D39
D39	73.4332	D39	D39
D39	34.5055	D39	D39
D39	38.3374	D39	D39
D39	49.492	D39	D39
D39	10.9171	D39	D39
D39	38.6868	D39	D39
D39	25.6296	D39	D39
D39	26.8289	D39	D39
D39	50.7472	D39	D39
D39	30.3446	D39	D39
D39	24.2392	D39	D39
D39	156.361	D39	D39
D39	9.45289	D39	D39
D39	52.6641	D39	D39
D39	11.5908	D39	D39
D39	10.0043	D39	D39
D39	105.746	D39	D39
D39	12.436	D39	D39
D39	52.7191	D39	D39
D39	21.7096	D39	D39
D39	6.3282	D39	D39
D39	53.9298	D39	D39
D39	47.6531	D39	D39
D39	19.53	D39	D39
D39	155.705	D39	D39
D39	25.8495	D39	D39
D39	24.9865	D39	D39
D39	7.65755	D39	D39
D39	17.1391	D39	D39
D39	81.429	D39	D39
D39	35.1911	D39	D39
D39	33.5387	D39	D39
D39	47.3139	D39	D39
D39	59.6651	D39	D39
D39	56.8832	D39	D39
D39	67.5055	D39	D39
D39	17.33	D39	D39
D39	18.8558	D39	D39
D39	16.0814	D39	D39
D39	48.9868	D39	D39
D39	26.641	D39	D39
D39	42.4309	D39	D39
D39	89.4709	D39	D39
D39	36.1725	D39	D39
D39	116.012	D39	D39
D39	91.5771	D39	D39
D39	16.2238	D39	D39
D39	39.6227	D39	D39
D39	51.1106	D39	D39
D39	30.1386	D39	D39
D39	33.6202	D39	D39
D39	69.3752	D39	D39
D39	64.4292	D39	D39
D39	113.456	D39	D39
D39	21.4788	D39	D39
D39	24.9484	D39	D39
D39	15.2378	D39	D39
D39	64.4611	D39	D39
D39	10.1923	D39	D39
D39	21.6381	D39	D39
D39	21.5479	D39	D39
D39	9.93248	D39	D39
D39	72.9328	D39	D39
D39	147.023	D39	D39
D39	86.5508	D39	D39
D39	162.938	D39	D39
D39	7.42932	D39	D39
D39	85.2689	D39	D39
D39	21.2875	D39	D39
D39	46.2503	D39	D39
D39	87.6385	D39	D39
D39	30.4511	D39	D39
D39	117.317	D39	D39
D39	142.4	D39	D39
D39	9.9074	D39	D39
D39	43.1022	D39	D39
D39	26.7245	D39	D39
D39	76.2024	D39	D39
D39	80.3875	D39	D39
D39	151.311	D39	D39
D39	65.2467	D39	D39
D39	97.5401	D39	D39
D39	39.5861	D39	D39
D39	10.5089	D39	D39
D39	16.0981	D39	D39
D39	14.7337	D39	D39
D39	180.336	D39	D39
D39	6.77558	D39	D39
D39	63.6969	D39	D39
D39	79.5035	D39	D39
D39	61.4936	D39	D39
D39	122.521	D39	D39
D39	112.819	D39	D39
D39	112.282	D39	D39
D39	13.9737	D39	D39
D39	13.9302	D39	D39
D39	135.119	D39	D39
D39	74.5714	D39	D39
D39	41.9816	D39	D39
D39	134.794	D39	D39
D39	203.106	D39	D39
D39	166.203	D39	D39
D39	36.259	D39	D39
D39	20.6222	D39	D39
D39	17.5536	D39	D39
D39	59.5349	D39	D39
D39	11.5581	D39	D39
D39	40.1082	D39	D39
D39	59.229	D39	D39
D39	13.1398	D39	D39
D39	56.7726	D39	D39
D39	13.0139	D39	D39
D39	17.8586	D39	D39
D39	20.837	D39	D39
D39	13.2481	D39	D39
D39	113.72	D39	D39
D39	63.8002	D39	D39
D39	13.3757	D39	D39
D39	17.1757	D39	D39
D39	141.538	D39	D39
D39	12.6082	D39	D39
D39	18.1984	D39	D39
D39	32.8347	D39	D39
D39	51.2936	D39	D39
D39	38.3877	D39	D39
D39	6.29892	D39	D39
D39	12.7474	D39	D39
D39	70.5968	D39	D39
D39	7.93088	D39	D39
D39	23.6636	D39	D39
D39	50.5918	D39	D39
D39	23.0803	D39	D39
D39	17.6726	D39	D39
D39	78.1031	D39	D39
D39	116.846	D39	D39
D39	11.9667	D39	D39
D39	12.7165	D39	D39
D39	8.94805	D39	D39
D39	8.35646	D39	D39
D39	149.206	D39	D39
D39	9.90986	D39	D39
D39	5.52332	D39	D39
D39	170.548	D39	D39
D39	128.497	D39	D39
D39	7.58407	D39	D39
D39	24.2292	D39	D39
D39	17.0761	D39	D39
D39	33.1164	D39	D39
D39	5.60853	D39	D39
D39	17.2932	D39	D39
D39	62.5404	D39	D39
D39	59.9242	D39	D39
D39	21.9855	D39	D39
D39	41.2529	D39	D39
D39	65.6092	D39	D39
D39	76.7033	D39	D39
D39	63.7181	D39	D39
D39	149.742	D39	D39
D39	82.6226	D39	D39
D39	100.614	D39	D39
D39	21.3225	D39	D39
D39	53.6951	D39	D39
D39	34.5069	D39	D39
D39	14.3841	D39	D39
D39	35.6097	D39	D39
D39	25.9266	D39	D39
D39	26.32	D39	D39
D39	78.0385	D39	D39
D39	31.964	D39	D39
D39	15.9387	D39	D39
D39	35.3985	D39	D39
D39	26.4062	D39	D39
D39	43.0534	D39	D39
D39	42.3063	D39	D39
D39	25.4301	D39	D39
D39	21.3437	D39	D39
D39	24.3392	D39	D39
D39	26.2254	D39	D39
D39	62.986	D39	D39
D39	85.4618	D39	D39
D39	11.4171	D39	D39
D39	64.4472	D39	D39
D39	18.8654	D39	D39
D39	16.7525	D39	D39
D39	97.7536	D39	D39
D39	44.6041	D39	D39
D39	36.642	D39	D39
D39	42.0515	D39	D39
D39	52.99	D39	D39
D39	48.1738	D39	D39
D39	49.855	D39	D39
D39	12.7725	D39	D39
D39	20.8391	D39	D39
D39	12.6808	D39	D39
D39	45.584	D39	D39
D39	71.6482	D39	D39
D39	56.3066	D39	D39
D39	62.7993	D39	D39
D39	82.4697	D39	D39
D39	52.9829	D39	D39
D39	10.0948	D39	D39
D39	36.9743	D39	D39
D39	13.5602	D39	D39
D39	44.1212	D39	D39
D39	17.3713	D39	D39
D39	124.33	D39	D39
D39	12.2003	D39	D39
D39	20.6642	D39	D39
D39	10.2261	D39	D39
D39	25.4343	D39	D39
D39	38.9085	D39	D39
D39	13.4208	D39	D39
D39	24.9664	D39	D39
D39	35.1534	D39	D39
D39	19.735	D39	D39
D39	51.3221	D39	D39
D39	23.0233	D39	D39
D39	73.1012	D39	D39
D39	30.8487	D39	D39
D39	7.45868	D39	D39
D39	80.0656	D39	D39
D39	25.6666	D39	D39
D39	10.3789	D39	D39
D39	30.0539	D39	D39
D39	15.1233	D39	D39
D39	62.6551	D39	D39
D39	52.411	D39	D39
D39	14.7394	D39	D39
D39	108.157	D39	D39
D39	19.8448	D39	D39
D39	43.8524	D39	D39
D39	35.1123	D39	D39
D39	89.6733	D39	D39
D39	60.0266	D39	D39
D39	107.25	D39	D39
D39	11.0803	D39	D39
D39	17.4146	D39	D39
D39	15.1069	D39	D39
D39	74.499	D39	D39
D39	12.0695	D39	D39
D39	45.042	D39	D39
D39	172.957	D39	D39
D39	79.1141	D39	D39
D39	134.012	D39	D39
D39	135.237	D39	D39
D39	132.07	D39	D39
D39	35.7856	D39	D39
D39	61.8306	D39	D39
D39	18.9985	D39	D39
D39	14.5774	D39	D39
D39	123.395	D39	D39
D39	33.0045	D39	D39
D39	23.681	D39	D39
D39	24.0975	D39	D39
D39	71.728	D39	D39
D39	39.5413	D39	D39
D39	36.2146	D39	D39
D39	83.7338	D39	D39
D39	21.0125	D39	D39
D39	221.149	D39	D39
D39	8.38698	D39	D39
D39	45.7202	D39	D39
D39	49.1741	D39	D39
D39	106.534	D39	D39
D39	75.0743	D39	D39
D39	30.8563	D39	D39
D39	158.674	D39	D39
D39	44.5001	D39	D39
D39	70.46	D39	D39
D39	28.4924	D39	D39
D39	82.246	D39	D39
D39	65.4413	D39	D39
D39	22.2078	D39	D39
D39	136.129	D39	D39
D39	105.143	D39	D39
D39	212.289	D39	D39
D39	8.17983	D39	D39
D39	33.4206	D39	D39
D39	76.1904	D39	D39
D39	152.264	D39	D39
D39	112.005	D39	D39
D39	14.8648	D39	D39
D39	157.329	D39	D39
D39	158.871	D39	D39
D39	21.4337	D39	D39
D39	51.2017	D39	D39
D39	69.6679	D39	D39
D39	45.5675	D39	D39
D39	35.3635	D39	D39
D39	49.9042	D39	D39
D39	52.994	D39	D39
D39	118.499	D39	D39
D39	49.2676	D39	D39
D39	69.2529	D39	D39
D39	51.7516	D39	D39
D39	69.4368	D39	D39
D39	9.29794	D39	D39
D39	40.3402	D39	D39
D39	68.5762	D39	D39
D39	110.034	D39	D39
D39	11.9965	D39	D39
D39	91.5014	D39	D39
D39	63.8867	D39	D39
D39	50.9621	D39	D39
D39	28.4034	D39	D39
D39	13.113	D39	D39
D39	9.70719	D39	D39
D39	178.743	D39	D39
D39	56.2732	D39	D39
D39	20.9582	D39	D39
D39	96.0126	D39	D39
D39	65.192	D39	D39
D39	94.7233	D39	D39
D39	20.5952	D39	D39
D39	55.7494	D39	D39
D39	151.674	D39	D39
D39	28.8209	D39	D39
D39	72.3343	D39	D39
D39	30.5206	D39	D39
D39	37.7186	D39	D39
D39	118.451	D39	D39
D39	9.44128	D39	D39
D39	22.7617	D39	D39
D39	93.4964	D39	D39
D39	86.654	D39	D39
D39	11.0281	D39	D39
D39	19.8447	D39	D39
D39	34.945	D39	D39
D39	136.888	D39	D39
D39	105.141	D39	D39
D39	9.94341	D39	D39
D39	71.1871	D39	D39
D39	36.4739	D39	D39
D39	123.529	D39	D39
D39	101.338	D39	D39
D39	25.927	D39	D39
D39	40.7705	D39	D39
D39	42.1324	D39	D39
D39	85.3191	D39	D39
D39	118.666	D39	D39
D39	47.1083	D39	D39
D39	81.2574	D39	D39
D39	16.8146	D39	D39
D39	6.30745	D39	D39
D39	181.199	D39	D39
D39	73.2343	D39	D39
D39	18.9111	D39	D39
D39	12.4232	D39	D39
D39	8.83105	D39	D39
D39	118.929	D39	D39
D39	186.17	D39	D39
D39	59.754	D39	D39
D39	61.8543	D39	D39
D39	17.1095	D39	D39
D39	47.1336	D39	D39
D39	57.3436	D39	D39
D39	11.7515	D39	D39
D39	68.3022	D39	D39
D39	41.5588	D39	D39
D39	44.8712	D39	D39
D39	153.554	D39	D39
D39	37.3346	D39	D39
D39	59.6448	D39	D39
D39	14.6454	D39	D39
D39	12.6517	D39	D39
D39	13.3617	D39	D39
D39	57.0002	D39	D39
D39	110.976	D39	D39
D39	14.3542	D39	D39
D39	9.85468	D39	D39
D39	11.625	D39	D39
D39	9.51177	D39	D39
D39	7.48903	D39	D39
D39	6.18219	D39	D39
D39	10.3326	D39	D39
D39	5.95936	D39	D39
D39	209.682	D39	D39
D39	63.5389	D39	D39
D39	201.039	D39	D39
D39	9.67405	D39	D39
D39	46.7266	D39	D39
D39	103.367	D39	D39
D39	16.6775	D39	D39
D39	60.641	D39	D39
D39	23.2909	D39	D39
D39	41.505	D39	D39
D39	42.1456	D39	D39
D39	109.179	D39	D39
D39	37.7516	D39	D39
D39	28.1301	D39	D39
D39	34.9848	D39	D39
D39	25.9219	D39	D39
D39	144.936	D39	D39
D39	51.2352	D39	D39
D39	126.982	D39	D39
D39	76.7189	D39	D39
D39	120.411	D39	D39
D39	36.2613	D39	D39
D39	81.8685	D39	D39
D39	140.041	D39	D39
D39	66.4895	D39	D39
D39	6.13027	D39	D39
D39	86.0688	D39	D39
D39	87.7377	D39	D39
D39	28.3818	D39	D39
D39	107.157	D39	D39
D39	11.4211	D39	D39
D39	46.9685	D39	D39
D39	82.9358	D39	D39
D39	7.26059	D39	D39
D39	34.773	D39	D39
D39	7.93619	D39	D39
D39	32.5412	D39	D39
D39	42.4568	D39	D39
D39	44.0668	D39	D39
D39	37.0131	D39	D39
D39	57.4899	D39	D39
D39	9.90224	D39	D39
D39	43.1587	D39	D39
D39	10.3085	D39	D39
D39	73.7267	D39	D39
D39	51.2228	D39	D39
D39	10.87	D39	D39
D39	17.2336	D39	D39
D39	43.6565	D39	D39
D39	11.8886	D39	D39
D39	199.759	D39	D39
D39	13.053	D39	D39
D39	38.4133	D39	D39
D39	120.688	D39	D39
D39	17.2084	D39	D39
D39	120.946	D39	D39
D39	38.6342	D39	D39
D39	31.7445	D39	D39
D39	11.2215	D39	D39
D39	28.2398	D39	D39
D39	181.36	D39	D39
D39	47.7381	D39	D39
D39	10.2285	D39	D39
D39	38.7097	D39	D39
D39	66.6111	D39	D39
D39	7.15003	D39	D39
D39	24.5621	D39	D39
D39	77.0212	D39	D39
D39	41.9291	D39	D39
D39	33.2998	D39	D39
D39	28.5169	D39	D39
D39	93.032	D39	D39
D39	16.8494	D39	D39
D39	11.2911	D39	D39
D39	11.8475	D39	D39
D39	91.1429	D39	D39
D39	21.6569	D39	D39
D39	110.66	D39	D39
D39	11.4203	D39	D39
D39	19.493	D39	D39
D39	52.7705	D39	D39
D39	84.2961	D39	D39
D39	131.526	D39	D39
D39	168.79	D39	D39
D39	10.3762	D39	D39
D39	29.4834	D39	D39
D39	29.7357	D39	D39
D39	10.1252	D39	D39
D39	32.1181	D39	D39
D39	8.43984	D39	D39
D39	12.8115	D39	D39
D39	11.9191	D39	D39
D39	24.7889	D39	D39
D39	7.09858	D39	D39
D39	31.2744	D39	D39
D39	86.2778	D39	D39
D39	17.6804	D39	D39
D39	10.0137	D39	D39
D39	22.8825	D39	D39
D39	47.0492	D39	D39
D39	126.803	D39	D39
D39	15.9286	D39	D39
D39	94.3581	D39	D39
D39	26.2855	D39	D39
D39	139.675	D39	D39
D39	88.1539	D39	D39
D39	28.2302	D39	D39
D39	8.93771	D39	D39
D39	59.528	D39	D39
D39	7.10667	D39	D39
D39	33.9114	D39	D39
D39	122.629	D39	D39
D39	37.0123	D39	D39
D39	22.4025	D39	D39
D39	33.3863	D39	D39
D39	71.6373	D39	D39
D39	98.8188	D39	D39
D39	55.0784	D39	D39
D39	11.0378	D39	D39
D39	45.4867	D39	D39
D39	9.37513	D39	D39
D39	85.6394	D39	D39
D39	42.2203	D39	D39
D39	107.833	D39	D39
D39	88.9043	D39	D39
D39	96.1875	D39	D39
D39	31.3343	D39	D39
D39	11.2228	D39	D39
D39	121.009	D39	D39
D39	102.623	D39	D39
D39	91.1514	D39	D39
D39	50.0302	D39	D39
D39	23.0274	D39	D39
D39	98.1027	D39	D39
D39	89.0513	D39	D39
D39	28.6017	D39	D39
D39	47.4089	D39	D39
D39	14.9557	D39	D39
D39	28.3238	D39	D39
D39	14.3594	D39	D39
D39	28.3323	D39	D39
D39	64.4886	D39	D39
D39	32.1884	D39	D39
D39	51.5302	D39	D39
D39	67.0153	D39	D39
D39	47.7202	D39	D39
D39	31.2168	D39	D39
D39	54.0545	D39	D39
D39	49.7639	D39	D39
D39	10.4105	D39	D39
D39	41.8537	D39	D39
D39	33.7693	D39	D39
D39	84.2528	D39	D39
D39	13.1676	D39	D39
D39	93.0525	D39	D39
D39	10.6939	D39	D39
D39	135.072	D39	D39
D39	137.305	D39	D39
D39	105.756	D39	D39
D39	54.4921	D39	D39
D39	7.76399	D39	D39
D39	12.0467	D39	D39
D39	49.6991	D39	D39
D39	35.1717	D39	D39
D39	6.32363	D39	D39
D39	6.4226	D39	D39
D39	5.62252	D39	D39
D39	91.5143	D39	D39
D39	11.1123	D39	D39
D39	14.4831	D39	D39
D39	131.059	D39	D39
D39	127.187	D39	D39
D39	77.5199	D39	D39
D39	129.106	D39	D39
D39	72.7169	D39	D39
D39	36.577	D39	D39
D39	35.1822	D39	D39
D39	78.3823	D39	D39
D39	33.1983	D39	D39
D39	26.0192	D39	D39
D39	27.2366	D39	D39
D39	39.3299	D39	D39
D39	58.8906	D39	D39
D39	70.9327	D39	D39
D39	67.2417	D39	D39
D39	36.8921	D39	D39
D39	62.5755	D39	D39
D39	22.985	D39	D39
D39	10.892	D39	D39
D39	135.845	D39	D39
D39	63.5939	D39	D39
D39	13.008	D39	D39
D39	33.8515	D39	D39
D39	10.2529	D39	D39
D39	80.1758	D39	D39
D39	11.4462	D39	D39
D39	56.7157	D39	D39
D39	54.8631	D39	D39
D39	10.6748	D39	D39
D39	60.214	D39	D39
D39	132.155	D39	D39
D39	78.1061	D39	D39
D39	148.928	D39	D39
D39	44.5875	D39	D39
D39	18.5891	D39	D39
D39	12.352	D39	D39
D39	12.9277	D39	D39
D39	50.7576	D39	D39
D39	47.0814	D39	D39
D39	13.9317	D39	D39
D39	13.2919	D39	D39
D39	36.8173	D39	D39
D39	56.5555	D39	D39
D39	91.7553	D39	D39
D39	146.887	D39	D39
D39	28.2996	D39	D39
D39	43.5757	D39	D39
D39	41.049	D39	D39
D39	59.8083	D39	D39
D39	58.4415	D39	D39
D39	11.6179	D39	D39
D39	39.6792	D39	D39
D39	41.2393	D39	D39
D39	31.8056	D39	D39
D39	67.3203	D39	D39
D39	52.0288	D39	D39
D39	16.1608	D39	D39
D39	279.189	D39	D39
D39	33.1065	D39	D39
D39	64.2067	D39	D39
D39	87.8366	D39	D39
D39	99.7534	D39	D39
D39	51.2638	D39	D39
D39	11.7613	D39	D39
D39	203.09	D39	D39
D39	118.683	D39	D39
D39	12.5577	D39	D39
D39	104.376	D39	D39
D39	63.3282	D39	D39
D39	111.746	D39	D39
D39	71.4422	D39	D39
D39	8.27611	D39	D39
D39	149.534	D39	D39
D39	90.2424	D39	D39
D39	7.54779	D39	D39
D39	7.32176	D39	D39
D39	16.1149	D39	D39
D39	134.82	D39	D39
D39	10.024	D39	D39
D39	10.3773	D39	D39
D39	14.5059	D39	D39
D39	24.2578	D39	D39
D39	9.1643	D39	D39
D39	15.5944	D39	D39
D39	11.5939	D39	D39
D39	40.2965	D39	D39
D39	13.7688	D39	D39
D39	42.0837	D39	D39
D39	38.2621	D39	D39
D39	12.8435	D39	D39
D39	25.5018	D39	D39
D39	42.8954	D39	D39
D39	11.9702	D39	D39
D39	82.1833	D39	D39
D39	13.8312	D39	D39
D39	9.17087	D39	D39
D39	70.5389	D39	D39
D39	43.1318	D39	D39
D39	145.773	D39	D39
D39	70.7125	D39	D39
D39	54.0733	D39	D39
D39	30.5644	D39	D39
D39	150.583	D39	D39
D39	11.8755	D39	D39
D39	11.5566	D39	D39
D39	52.1253	D39	D39
D39	26.4437	D39	D39
D39	11.7475	D39	D39
D39	317.175	D39	D39
D39	252.704	D39	D39
D39	45.7773	D39	D39
D39	39.2624	D39	D39
D39	11.9939	D39	D39
D39	116.192	D39	D39
D39	37.0352	D39	D39
D39	81.2223	D39	D39
D39	125.217	D39	D39
D39	86.3922	D39	D39
D39	10.225	D39	D39
D39	11.9908	D39	D39
D39	41.1392	D39	D39
D39	13.4764	D39	D39
D39	40.9015	D39	D39
D39	50.6902	D39	D39
D39	10.6705	D39	D39
D39	72.0935	D39	D39
D39	62.7971	D39	D39
D39	11.6731	D39	D39
D39	9.74268	D39	D39
D39	15.9056	D39	D39
D39	10.5919	D39	D39
D39	69.7392	D39	D39
D39	94.3037	D39	D39
D39	68.5736	D39	D39
D39	71.6942	D39	D39
D39	33.2119	D39	D39
D39	14.0582	D39	D39
D39	10.9327	D39	D39
D39	11.0391	D39	D39
D39	14.8656	D39	D39
D39	30.6893	D39	D39
D39	31.4079	D39	D39
D39	69.6884	D39	D39
D39	39.4736	D39	D39
D39	100.893	D39	D39
D39	21.1626	D39	D39
D39	10.7387	D39	D39
D39	20.796	D39	D39
D39	49.0696	D39	D39
D39	52.7078	D39	D39
D39	91.5516	D39	D39
D39	41.5354	D39	D39
D39	52.9257	D39	D39
D39	16.0045	D39	D39
D39	58.8594	D39	D39
D39	10.0611	D39	D39
D39	127.722	D39	D39
D39	37.2875	D39	D39
D39	20.7967	D39	D39
D39	80.6912	D39	D39
D39	54.0839	D39	D39
D39	143.72	D39	D39
D39	10.7176	D39	D39
D39	67.5472	D39	D39
D39	47.6347	D39	D39
D39	30.7477	D39	D39
D39	79.7464	D39	D39
D39	38.0588	D39	D39
D39	11.317	D39	D39
D39	121.399	D39	D39
D39	9.6291	D39	D39
D39	55.1174	D39	D39
D39	119.658	D39	D39
D39	96.7326	D39	D39
D39	97.3026	D39	D39
D39	148.933	D39	D39
D39	6.31458	D39	D39
D39	100.481	D39	D39
D39	19.8095	D39	D39
D39	15.3261	D39	D39
D39	78.8909	D39	D39
D39	62.3423	D39	D39
D39	30.2163	D39	D39
D39	89.2253	D39	D39
D39	45.7533	D39	D39
D39	99.0489	D39	D39
D39	102.083	D39	D39
D39	112.538	D39	D39
D39	144.536	D39	D39
D39	12.7275	D39	D39
D39	90.322	D39	D39
D39	6.57718	D39	D39
D39	87.107	D39	D39
D39	10.6599	D39	D39
D39	23.3364	D39	D39
D39	58.5399	D39	D39
D39	50.0435	D39	D39
D39	136.943	D39	D39
D39	11.5634	D39	D39
D39	28.3223	D39	D39
D39	137.191	D39	D39
D39	18.463	D39	D39
D39	19.364	D39	D39
D39	15.2506	D39	D39
D39	104.752	D39	D39
D39	11.5676	D39	D39
D39	9.32329	D39	D39
D39	10.0606	D39	D39
D39	26.1073	D39	D39
D39	100.584	D39	D39
D39	32.5794	D39	D39
D39	8.50984	D39	D39
D39	9.92018	D39	D39
D39	7.03008	D39	D39
D39	28.7488	D39	D39
D39	5.65872	D39	D39
D39	21.6985	D39	D39
D39	10.1227	D39	D39
D39	141.148	D39	D39
D39	55.8429	D39	D39
D39	13.4189	D39	D39
D39	162.998	D39	D39
D39	68.7325	D39	D39
D39	53.8197	D39	D39
D39	17.5854	D39	D39
D39	8.81654	D39	D39
D39	121.789	D39	D39
D39	16.7622	D39	D39
D39	132.4	D39	D39
D39	76.154	D39	D39
D39	6.43479	D39	D39
D39	15.5946	D39	D39
D39	8.00475	D39	D39
D39	7.88103	D39	D39
D39	7.25452	D39	D39
D39	19.9392	D39	D39
D39	9.79294	D39	D39
D39	81.7996	D39	D39
D39	6.26636	D39	D39
D39	8.57959	D39	D39
D39	50.9992	D39	D39
D39	14.406	D39	D39
D39	7.51301	D39	D39
D39	60.5211	D39	D39
D39	119.539	D39	D39
D39	105.854	D39	D39
D39	155.743	D39	D39
D39	32.286	D39	D39
D39	6.4609	D39	D39
D39	155.307	D39	D39
D39	10.1333	D39	D39
D39	12.0773	D39	D39
D39	149.038	D39	D39
D39	19.3873	D39	D39
D39	23.6835	D39	D39
D39	99.755	D39	D39
D39	90.1817	D39	D39
D39	10.3735	D39	D39
D39	8.57179	D39	D39
D39	5.67059	D39	D39
D39	13.9321	D39	D39
D39	10.9112	D39	D39
D39	16.5692	D39	D39
D39	54.0834	D39	D39
D39	190.171	D39	D39
D39 + V11A	8.20316	D39	D39 + V11A
D39 + V11A	46.9308	D39	D39 + V11A
D39 + V11A	35.063	D39	D39 + V11A
D39 + V11A	6.36184	D39	D39 + V11A
D39 + V11A	8.57112	D39	D39 + V11A
D39 + V11A	13.037	D39	D39 + V11A
D39 + V11A	20.7395	D39	D39 + V11A
D39 + V11A	13.0743	D39	D39 + V11A
D39 + V11A	13.2998	D39	D39 + V11A
D39 + V11A	79.822	D39	D39 + V11A
D39 + V11A	15.9785	D39	D39 + V11A
D39 + V11A	48.6774	D39	D39 + V11A
D39 + V11A	35.1768	D39	D39 + V11A
D39 + V11A	13.0595	D39	D39 + V11A
D39 + V11A	11.8941	D39	D39 + V11A
D39 + V11A	12.7349	D39	D39 + V11A
D39 + V11A	55.0073	D39	D39 + V11A
D39 + V11A	10.7265	D39	D39 + V11A
D39 + V11A	58.1888	D39	D39 + V11A
D39 + V11A	39.807	D39	D39 + V11A
D39 + V11A	10.1121	D39	D39 + V11A
D39 + V11A	6.02369	D39	D39 + V11A
D39 + V11A	14.0053	D39	D39 + V11A
D39 + V11A	20.1536	D39	D39 + V11A
D39 + V11A	51.0811	D39	D39 + V11A
D39 + V11A	52.1717	D39	D39 + V11A
D39 + V11A	14.3395	D39	D39 + V11A
D39 + V11A	39.7625	D39	D39 + V11A
D39 + V11A	6.55402	D39	D39 + V11A
D39 + V11A	14.9573	D39	D39 + V11A
D39 + V11A	16.0146	D39	D39 + V11A
D39 + V11A	60.8171	D39	D39 + V11A
D39 + V11A	9.59465	D39	D39 + V11A
D39 + V11A	16.7583	D39	D39 + V11A
D39 + V11A	36.2145	D39	D39 + V11A
D39 + V11A	13.1376	D39	D39 + V11A
D39 + V11A	28.7837	D39	D39 + V11A
D39 + V11A	15.9522	D39	D39 + V11A
D39 + V11A	12.3286	D39	D39 + V11A
D39 + V11A	36.5997	D39	D39 + V11A
D39 + V11A	45.8766	D39	D39 + V11A
D39 + V11A	13.235	D39	D39 + V11A
D39 + V11A	95.6182	D39	D39 + V11A
D39 + V11A	14.4354	D39	D39 + V11A
D39 + V11A	22.6424	D39	D39 + V11A
D39 + V11A	26.2664	D39	D39 + V11A
D39 + V11A	33.3814	D39	D39 + V11A
D39 + V11A	6.98318	D39	D39 + V11A
D39 + V11A	11.4761	D39	D39 + V11A
D39 + V11A	7.28658	D39	D39 + V11A
D39 + V11A	18.185	D39	D39 + V11A
D39 + V11A	16.3891	D39	D39 + V11A
D39 + V11A	25.1448	D39	D39 + V11A
D39 + V11A	29.2096	D39	D39 + V11A
D39 + V11A	14.812	D39	D39 + V11A
D39 + V11A	15.4174	D39	D39 + V11A
D39 + V11A	36.7811	D39	D39 + V11A
D39 + V11A	8.14404	D39	D39 + V11A
D39 + V11A	10.4356	D39	D39 + V11A
D39 + V11A	10.1002	D39	D39 + V11A
D39 + V11A	12.092	D39	D39 + V11A
D39 + V11A	56.6613	D39	D39 + V11A
D39 + V11A	46.2655	D39	D39 + V11A
D39 + V11A	47.5317	D39	D39 + V11A
D39 + V11A	59.5396	D39	D39 + V11A
D39 + V11A	7.70171	D39	D39 + V11A
D39 + V11A	9.27265	D39	D39 + V11A
D39 + V11A	15.568	D39	D39 + V11A
D39 + V11A	80.6251	D39	D39 + V11A
D39 + V11A	42.5596	D39	D39 + V11A
D39 + V11A	18.3651	D39	D39 + V11A
D39 + V11A	48.6528	D39	D39 + V11A
D39 + V11A	88.628	D39	D39 + V11A
D39 + V11A	45.8298	D39	D39 + V11A
D39 + V11A	38.8858	D39	D39 + V11A
D39 + V11A	13.6351	D39	D39 + V11A
D39 + V11A	11.4366	D39	D39 + V11A
D39 + V11A	37.3581	D39	D39 + V11A
D39 + V11A	12.8705	D39	D39 + V11A
D39 + V11A	13.4369	D39	D39 + V11A
D39 + V11A	33.843	D39	D39 + V11A
D39 + V11A	82.2154	D39	D39 + V11A
D39 + V11A	34.298	D39	D39 + V11A
D39 + V11A	46.2541	D39	D39 + V11A
D39 + V11A	19.5624	D39	D39 + V11A
D39 + V11A	18.1772	D39	D39 + V11A
D39 + V11A	15.3395	D39	D39 + V11A
D39 + V11A	54.368	D39	D39 + V11A
D39 + V11A	97.2057	D39	D39 + V11A
D39 + V11A	33.7466	D39	D39 + V11A
D39 + V11A	91.4952	D39	D39 + V11A
D39 + V11A	100.426	D39	D39 + V11A
D39 + V11A	50.0102	D39	D39 + V11A
D39 + V11A	52.514	D39	D39 + V11A
D39 + V11A	60.0706	D39	D39 + V11A
D39 + V11A	45.6206	D39	D39 + V11A
D39 + V11A	9.53321	D39	D39 + V11A
D39 + V11A	76.65	D39	D39 + V11A
D39 + V11A	52.0324	D39	D39 + V11A
D39 + V11A	38.6048	D39	D39 + V11A
D39 + V11A	12.8997	D39	D39 + V11A
D39 + V11A	83.599	D39	D39 + V11A
D39 + V11A	24.0769	D39	D39 + V11A
D39 + V11A	40.7593	D39	D39 + V11A
D39 + V11A	14.3112	D39	D39 + V11A
D39 + V11A	86.2168	D39	D39 + V11A
D39 + V11A	17.2055	D39	D39 + V11A
D39 + V11A	38.7181	D39	D39 + V11A
D39 + V11A	38.9237	D39	D39 + V11A
D39 + V11A	12.3102	D39	D39 + V11A
D39 + V11A	70.0263	D39	D39 + V11A
D39 + V11A	12.9286	D39	D39 + V11A
D39 + V11A	10.6344	D39	D39 + V11A
D39 + V11A	33.8473	D39	D39 + V11A
D39 + V11A	18.5198	D39	D39 + V11A
D39 + V11A	64.6716	D39	D39 + V11A
D39 + V11A	16.2417	D39	D39 + V11A
D39 + V11A	49.733	D39	D39 + V11A
D39 + V11A	33.5953	D39	D39 + V11A
D39 + V11A	17.1714	D39	D39 + V11A
D39 + V11A	10.559	D39	D39 + V11A
D39 + V11A	6.33878	D39	D39 + V11A
D39 + V11A	91.7734	D39	D39 + V11A
D39 + V11A	11.2257	D39	D39 + V11A
D39 + V11A	64.0978	D39	D39 + V11A
D39 + V11A	46.8985	D39	D39 + V11A
D39 + V11A	14.1352	D39	D39 + V11A
D39 + V11A	11.1416	D39	D39 + V11A
D39 + V11A	31.711	D39	D39 + V11A
D39 + V11A	12.0088	D39	D39 + V11A
D39 + V11A	17.5267	D39	D39 + V11A
D39 + V11A	38.3668	D39	D39 + V11A
D39 + V11A	20.3229	D39	D39 + V11A
D39 + V11A	35.2912	D39	D39 + V11A
D39 + V11A	12.8755	D39	D39 + V11A
D39 + V11A	29.2694	D39	D39 + V11A
D39 + V11A	26.6211	D39	D39 + V11A
D39 + V11A	59.233	D39	D39 + V11A
D39 + V11A	7.31473	D39	D39 + V11A
D39 + V11A	16.1836	D39	D39 + V11A
D39 + V11A	10.1699	D39	D39 + V11A
D39 + V11A	14.9568	D39	D39 + V11A
D39 + V11A	16.8146	D39	D39 + V11A
D39 + V11A	6.95912	D39	D39 + V11A
D39 + V11A	52.4951	D39	D39 + V11A
D39 + V11A	36.1019	D39	D39 + V11A
D39 + V11A	44.4919	D39	D39 + V11A
D39 + V11A	13.9615	D39	D39 + V11A
D39 + V11A	15.8721	D39	D39 + V11A
D39 + V11A	42.5181	D39	D39 + V11A
D39 + V11A	42.898	D39	D39 + V11A
D39 + V11A	14.2748	D39	D39 + V11A
D39 + V11A	14.7507	D39	D39 + V11A
D39 + V11A	10.1131	D39	D39 + V11A
D39 + V11A	11.592	D39	D39 + V11A
D39 + V11A	11.4236	D39	D39 + V11A
D39 + V11A	15.3832	D39	D39 + V11A
D39 + V11A	12.6412	D39	D39 + V11A
D39 + V11A	16.4313	D39	D39 + V11A
D39 + V11A	27.128	D39	D39 + V11A
D39 + V11A	195.517	D39	D39 + V11A
D39 + V11A	12.1459	D39	D39 + V11A
D39 + V11A	63.1675	D39	D39 + V11A
D39 + V11A	55.4942	D39	D39 + V11A
D39 + V11A	6.59732	D39	D39 + V11A
D39 + V11A	10.7703	D39	D39 + V11A
D39 + V11A	78.2985	D39	D39 + V11A
D39 + V11A	6.19085	D39	D39 + V11A
D39 + V11A	46.8031	D39	D39 + V11A
D39 + V11A	18.0653	D39	D39 + V11A
D39 + V11A	39.1272	D39	D39 + V11A
D39 + V11A	14.5741	D39	D39 + V11A
D39 + V11A	33.9605	D39	D39 + V11A
D39 + V11A	160.03	D39	D39 + V11A
D39 + V11A	11.9562	D39	D39 + V11A
D39 + V11A	9.16104	D39	D39 + V11A
D39 + V11A	9.54657	D39	D39 + V11A
D39 + V11A	10.6136	D39	D39 + V11A
D39 + V11A	5.90155	D39	D39 + V11A
D39 + V11A	12.3506	D39	D39 + V11A
D39 + V11A	49.6174	D39	D39 + V11A
D39 + V11A	13.2752	D39	D39 + V11A
D39 + V11A	14.7031	D39	D39 + V11A
D39 + V11A	6.99739	D39	D39 + V11A
D39 + V11A	9.69974	D39	D39 + V11A
D39 + V11A	59.7935	D39	D39 + V11A
D39 + V11A	8.30232	D39	D39 + V11A
D39 + V11A	8.45787	D39	D39 + V11A
D39 + V11A	13.1655	D39	D39 + V11A
D39 + V11A	10.9302	D39	D39 + V11A
D39 + V11A	17.6326	D39	D39 + V11A
D39 + V11A	29.2713	D39	D39 + V11A
D39 + V11A	8.52308	D39	D39 + V11A
D39 + V11A	8.33173	D39	D39 + V11A
D39 + V11A	6.23091	D39	D39 + V11A
D39 + V11A	8.5321	D39	D39 + V11A
D39 + V11A	9.78667	D39	D39 + V11A
D39 + V11A	9.46633	D39	D39 + V11A
D39 + V11A	14.7858	D39	D39 + V11A
D39 + V11A	8.03148	D39	D39 + V11A
D39 + V11A	67.0986	D39	D39 + V11A
D39 + V11A	91.2175	D39	D39 + V11A
D39 + V11A	59.6355	D39	D39 + V11A
D39 + V11A	40.5855	D39	D39 + V11A
D39 + V11A	9.267	D39	D39 + V11A
D39 + V11A	37.035	D39	D39 + V11A
D39 + V11A	34.3328	D39	D39 + V11A
D39 + V11A	37.9091	D39	D39 + V11A
D39 + V11A	209.452	D39	D39 + V11A
D39 + V11A	27.1295	D39	D39 + V11A
D39 + V11A	12.9643	D39	D39 + V11A
D39 + V11A	54.0812	D39	D39 + V11A
D39 + V11A	49.8427	D39	D39 + V11A
D39 + V11A	16.0798	D39	D39 + V11A
D39 + V11A	57.4469	D39	D39 + V11A
D39 + V11A	9.50658	D39	D39 + V11A
D39 + V11A	51.3022	D39	D39 + V11A
D39 + V11A	12.5352	D39	D39 + V11A
D39 + V11A	38.805	D39	D39 + V11A
D39 + V11A	16.5002	D39	D39 + V11A
D39 + V11A	77.1105	D39	D39 + V11A
D39 + V11A	18.2782	D39	D39 + V11A
D39 + V11A	39.4863	D39	D39 + V11A
D39 + V11A	65.2084	D39	D39 + V11A
D39 + V11A	20.5168	D39	D39 + V11A
D39 + V11A	82.6505	D39	D39 + V11A
D39 + V11A	79.6853	D39	D39 + V11A
D39 + V11A	20.1786	D39	D39 + V11A
D39 + V11A	82.8651	D39	D39 + V11A
D39 + V11A	68.7435	D39	D39 + V11A
D39 + V11A	147.626	D39	D39 + V11A
D39 + V11A	17.4126	D39	D39 + V11A
D39 + V11A	130.046	D39	D39 + V11A
D39 + V11A	29.9573	D39	D39 + V11A
D39 + V11A	9.22657	D39	D39 + V11A
D39 + V11A	85.7205	D39	D39 + V11A
D39 + V11A	91.424	D39	D39 + V11A
D39 + V11A	181.252	D39	D39 + V11A
D39 + V11A	42.1029	D39	D39 + V11A
D39 + V11A	12.1635	D39	D39 + V11A
D39 + V11A	6.61114	D39	D39 + V11A
D39 + V11A	101.652	D39	D39 + V11A
D39 + V11A	49.5635	D39	D39 + V11A
D39 + V11A	191.471	D39	D39 + V11A
D39 + V11A	7.07061	D39	D39 + V11A
D39 + V11A	72.1593	D39	D39 + V11A
D39 + V11A	88.0462	D39	D39 + V11A
D39 + V11A	23.4679	D39	D39 + V11A
D39 + V11A	63.9128	D39	D39 + V11A
D39 + V11A	209.196	D39	D39 + V11A
D39 + V11A	39.0779	D39	D39 + V11A
D39 + V11A	97.2045	D39	D39 + V11A
D39 + V11A	44.3324	D39	D39 + V11A
D39 + V11A	90.3071	D39	D39 + V11A
D39 + V11A	9.50969	D39	D39 + V11A
D39 + V11A	39.597	D39	D39 + V11A
D39 + V11A	13.4505	D39	D39 + V11A
D39 + V11A	68.1706	D39	D39 + V11A
D39 + V11A	63.1239	D39	D39 + V11A
D39 + V11A	32.5095	D39	D39 + V11A
D39 + V11A	31.3078	D39	D39 + V11A
D39 + V11A	70.8631	D39	D39 + V11A
D39 + V11A	42.9698	D39	D39 + V11A
D39 + V11A	87.3414	D39	D39 + V11A
D39 + V11A	59.7827	D39	D39 + V11A
D39 + V11A	47.8975	D39	D39 + V11A
D39 + V11A	59.6392	D39	D39 + V11A
D39 + V11A	201.407	D39	D39 + V11A
D39 + V11A	146.588	D39	D39 + V11A
D39 + V11A	31.7049	D39	D39 + V11A
D39 + V11A	27.7131	D39	D39 + V11A
D39 + V11A	76.345	D39	D39 + V11A
D39 + V11A	82.4557	D39	D39 + V11A
D39 + V11A	10.0075	D39	D39 + V11A
D39 + V11A	95.2358	D39	D39 + V11A
D39 + V11A	10.9869	D39	D39 + V11A
D39 + V11A	35.4553	D39	D39 + V11A
D39 + V11A	78.9632	D39	D39 + V11A
D39 + V11A	55.6944	D39	D39 + V11A
D39 + V11A	389.987	D39	D39 + V11A
D39 + V11A	21.04	D39	D39 + V11A
D39 + V11A	52.663	D39	D39 + V11A
D39 + V11A	114.622	D39	D39 + V11A
D39 + V11A	149.341	D39	D39 + V11A
D39 + V11A	87.5803	D39	D39 + V11A
D39 + V11A	95.6406	D39	D39 + V11A
D39 + V11A	25.8632	D39	D39 + V11A
D39 + V11A	21.904	D39	D39 + V11A
D39 + V11A	20.8189	D39	D39 + V11A
D39 + V11A	12.1671	D39	D39 + V11A
D39 + V11A	10.9917	D39	D39 + V11A
D39 + V11A	8.62498	D39	D39 + V11A
D39 + V11A	7.43459	D39	D39 + V11A
D39 + V11A	30.3194	D39	D39 + V11A
D39 + V11A	13.0113	D39	D39 + V11A
D39 + V11A	10.3701	D39	D39 + V11A
D39 + V11A	12.179	D39	D39 + V11A
D39 + V11A	33.5619	D39	D39 + V11A
D39 + V11A	7.85449	D39	D39 + V11A
D39 + V11A	11.3736	D39	D39 + V11A
D39 + V11A	34.9194	D39	D39 + V11A
D39 + V11A	16.2175	D39	D39 + V11A
D39 + V11A	7.77507	D39	D39 + V11A
D39 + V11A	7.65078	D39	D39 + V11A
D39 + V11A	48.7009	D39	D39 + V11A
D39 + V11A	11.9054	D39	D39 + V11A
D39 + V11A	16.4493	D39	D39 + V11A
D39 + V11A	12.9206	D39	D39 + V11A
D39 + V11A	59.4268	D39	D39 + V11A
D39 + V11A	16.9088	D39	D39 + V11A
D39 + V11A	15.998	D39	D39 + V11A
D39 + V11A	10.8865	D39	D39 + V11A
D39 + V11A	20.9499	D39	D39 + V11A
D39 + V11A	18.3544	D39	D39 + V11A
D39 + V11A	20.5337	D39	D39 + V11A
D39 + V11A	174.589	D39	D39 + V11A
D39 + V11A	14.2895	D39	D39 + V11A
D39 + V11A	18.2315	D39	D39 + V11A
D39 + V11A	12.8114	D39	D39 + V11A
D39 + V11A	16.528	D39	D39 + V11A
D39 + V11A	15.3929	D39	D39 + V11A
D39 + V11A	12.361	D39	D39 + V11A
D39 + V11A	34.5568	D39	D39 + V11A
D39 + V11A	37.9235	D39	D39 + V11A
D39 + V11A	14.8886	D39	D39 + V11A
D39 + V11A	11.4681	D39	D39 + V11A
D39 + V11A	80.5245	D39	D39 + V11A
D39 + V11A	14.3193	D39	D39 + V11A
D39 + V11A	13.2502	D39	D39 + V11A
D39 + V11A	19.2745	D39	D39 + V11A
D39 + V11A	12.2855	D39	D39 + V11A
D39 + V11A	9.42742	D39	D39 + V11A
D39 + V11A	12.4462	D39	D39 + V11A
D39 + V11A	8.3318	D39	D39 + V11A
D39 + V11A	8.41531	D39	D39 + V11A
D39 + V11A	34.1837	D39	D39 + V11A
D39 + V11A	14.7299	D39	D39 + V11A
D39 + V11A	8.54897	D39	D39 + V11A
D39 + V11A	33.9489	D39	D39 + V11A
D39 + V11A	14.7753	D39	D39 + V11A
D39 + V11A	11.2357	D39	D39 + V11A
D39 + V11A	10.663	D39	D39 + V11A
D39 + V11A	7.26245	D39	D39 + V11A
D39 + V11A	11.8741	D39	D39 + V11A
D39 + V11A	13.102	D39	D39 + V11A
D39 + V11A	20.2243	D39	D39 + V11A
D39 + V11A	14.5369	D39	D39 + V11A
D39 + V11A	13.8976	D39	D39 + V11A
D39 + V11A	12.5267	D39	D39 + V11A
D39 + V11A	27.2502	D39	D39 + V11A
D39 + V11A	15.1649	D39	D39 + V11A
D39 + V11A	28.1625	D39	D39 + V11A
D39 + V11A	14.6959	D39	D39 + V11A
D39 + V11A	14.0289	D39	D39 + V11A
D39 + V11A	6.27295	D39	D39 + V11A
D39 + V11A	17.6554	D39	D39 + V11A
D39 + V11A	9.23504	D39	D39 + V11A
D39 + V11A	98.7181	D39	D39 + V11A
D39 + V11A	12.1333	D39	D39 + V11A
D39 + V11A	10.4418	D39	D39 + V11A
D39 + V11A	16.7172	D39	D39 + V11A
D39 + V11A	11.4661	D39	D39 + V11A
D39 + V11A	12.335	D39	D39 + V11A
D39 + V11A	17.1052	D39	D39 + V11A
D39 + V11A	13.3775	D39	D39 + V11A
D39 + V11A	16.9171	D39	D39 + V11A
D39 + V11A	12.09	D39	D39 + V11A
D39 + V11A	42.2675	D39	D39 + V11A
D39 + V11A	12.9766	D39	D39 + V11A
D39 + V11A	17.3079	D39	D39 + V11A
D39 + V11A	7.47421	D39	D39 + V11A
D39 + V11A	8.92175	D39	D39 + V11A
D39 + V11A	61.3672	D39	D39 + V11A
D39 + V11A	19.7383	D39	D39 + V11A
D39 + V11A	9.70845	D39	D39 + V11A
D39 + V11A	9.47264	D39	D39 + V11A
D39 + V11A	20.6666	D39	D39 + V11A
D39 + V11A	14.6363	D39	D39 + V11A
D39 + V11A	41.3448	D39	D39 + V11A
D39 + V11A	9.17061	D39	D39 + V11A
D39 + V11A	8.34173	D39	D39 + V11A
D39 + V11A	20.1956	D39	D39 + V11A
D39 + V11A	28.5583	D39	D39 + V11A
D39 + V11A	11.0697	D39	D39 + V11A
D39 + V11A	12.9562	D39	D39 + V11A
D39 + V11A	39.8719	D39	D39 + V11A
D39 + V11A	23.6172	D39	D39 + V11A
D39 + V11A	14.0772	D39	D39 + V11A
D39 + V11A	11.2674	D39	D39 + V11A
D39 + V11A	14.1049	D39	D39 + V11A
D39 + V11A	66.1358	D39	D39 + V11A
D39 + V11A	12.3927	D39	D39 + V11A
D39 + V11A	95.3615	D39	D39 + V11A
D39 + V11A	9.91709	D39	D39 + V11A
D39 + V11A	13.6417	D39	D39 + V11A
D39 + V11A	7.02866	D39	D39 + V11A
D39 + V11A	6.01208	D39	D39 + V11A
D39 + V11A	9.67295	D39	D39 + V11A
D39 + V11A	6.95957	D39	D39 + V11A
D39 + V11A	13.9564	D39	D39 + V11A
D39 + V11A	13.0767	D39	D39 + V11A
D39 + V11A	10.8643	D39	D39 + V11A
D39 + V11A	53.1352	D39	D39 + V11A
D39 + V11A	15.1091	D39	D39 + V11A
D39 + V11A	13.5086	D39	D39 + V11A
D39 + V11A	8.07459	D39	D39 + V11A
D39 + V11A	9.73895	D39	D39 + V11A
D39 + V11A	19.4314	D39	D39 + V11A
D39 + V11A	6.92008	D39	D39 + V11A
D39 + V11A	11.1532	D39	D39 + V11A
D39 + V11A	25.3354	D39	D39 + V11A
D39 + V11A	12.5658	D39	D39 + V11A
D39 + V11A	31.7404	D39	D39 + V11A
D39 + V11A	13.948	D39	D39 + V11A
D39 + V11A	9.69954	D39	D39 + V11A
D39 + V11A	8.98641	D39	D39 + V11A
D39 + V11A	82.53	D39	D39 + V11A
D39 + V11A	13.1955	D39	D39 + V11A
D39 + V11A	15.5872	D39	D39 + V11A
D39 + V11A	23.0202	D39	D39 + V11A
D39 + V11A	7.25498	D39	D39 + V11A
D39 + V11A	7.50085	D39	D39 + V11A
D39 + V11A	24.8952	D39	D39 + V11A
D39 + V11A	59.296	D39	D39 + V11A
D39 + V11A	8.39396	D39	D39 + V11A
D39 + V11A	15.682	D39	D39 + V11A
D39 + V11A	14.5052	D39	D39 + V11A
D39 + V11A	30.2105	D39	D39 + V11A
D39 + V11A	10.3212	D39	D39 + V11A
D39 + V11A	8.81274	D39	D39 + V11A
D39 + V11A	15.1062	D39	D39 + V11A
D39 + V11A	23.8441	D39	D39 + V11A
D39 + V11A	32.863	D39	D39 + V11A
D39 + V11A	6.27151	D39	D39 + V11A
D39 + V11A	7.98853	D39	D39 + V11A
D39 + V11A	14.4681	D39	D39 + V11A
D39 + V11A	11.5247	D39	D39 + V11A
D39 + V11A	9.82282	D39	D39 + V11A
D39 + V11A	14.1978	D39	D39 + V11A
D39 + V11A	8.22342	D39	D39 + V11A
D39 + V11A	12.1052	D39	D39 + V11A
D39 + V11A	17.0929	D39	D39 + V11A
D39 + V11A	31.3355	D39	D39 + V11A
D39 + V11A	21.9766	D39	D39 + V11A
D39 + V11A	18.0709	D39	D39 + V11A
D39 + V11A	13.0658	D39	D39 + V11A
D39 + V11A	13.1228	D39	D39 + V11A
D39 + V11A	6.19426	D39	D39 + V11A
D39 + V11A	11.9271	D39	D39 + V11A
D39 + V11A	11.2669	D39	D39 + V11A
D39 + V11A	34.8342	D39	D39 + V11A
D39 + V11A	10.6687	D39	D39 + V11A
D39 + V11A	21.1461	D39	D39 + V11A
D39 + V11A	7.8068	D39	D39 + V11A
D39 + V11A	32.9338	D39	D39 + V11A
D39 + V11A	47.7001	D39	D39 + V11A
D39 + V11A	16.3251	D39	D39 + V11A
D39 + V11A	18.0293	D39	D39 + V11A
D39 + V11A	58.3021	D39	D39 + V11A
D39 + V11A	11.4116	D39	D39 + V11A
D39 + V11A	25.1844	D39	D39 + V11A
D39 + V11A	8.06524	D39	D39 + V11A
D39 + V11A	54.7522	D39	D39 + V11A
D39 + V11A	7.50342	D39	D39 + V11A
D39 + V11A	11.9025	D39	D39 + V11A
D39 + V11A	19.1731	D39	D39 + V11A
D39 + V11A	38.5988	D39	D39 + V11A
D39 + V11A	15.0414	D39	D39 + V11A
D39 + V11A	10.9462	D39	D39 + V11A
D39 + V11A	16.8301	D39	D39 + V11A
D39 + V11A	9.3802	D39	D39 + V11A
D39 + V11A	9.07096	D39	D39 + V11A
D39 + V11A	126.417	D39	D39 + V11A
D39 + V11A	48.6339	D39	D39 + V11A
D39 + V11A	9.54134	D39	D39 + V11A
D39 + V11A	11.4974	D39	D39 + V11A
D39 + V11A	70.5245	D39	D39 + V11A
D39 + V11A	10.0993	D39	D39 + V11A
D39 + V11A	58.3045	D39	D39 + V11A
D39 + V11A	79.7524	D39	D39 + V11A
D39 + V11A	7.7921	D39	D39 + V11A
D39 + V11A	37.8586	D39	D39 + V11A
D39 + V11A	8.98228	D39	D39 + V11A
D39 + V11A	25.4091	D39	D39 + V11A
D39 + V11A	19.8274	D39	D39 + V11A
D39 + V11A	6.2855	D39	D39 + V11A
D39 + V11A	10.5736	D39	D39 + V11A
D39 + V11A	27.9408	D39	D39 + V11A
D39 + V11A	24.4834	D39	D39 + V11A
D39 + V11A	36.2884	D39	D39 + V11A
D39 + V11A	12.6166	D39	D39 + V11A
D39 + V11A	71.6109	D39	D39 + V11A
D39 + V11A	10.272	D39	D39 + V11A
D39 + V11A	56.6501	D39	D39 + V11A
D39 + V11A	79.0471	D39	D39 + V11A
D39 + V11A	60.9407	D39	D39 + V11A
D39 + V11A	6.89356	D39	D39 + V11A
D39 + V11A	9.23106	D39	D39 + V11A
D39 + V11A	23.1174	D39	D39 + V11A
D39 + V11A	26.6991	D39	D39 + V11A
D39 + V11A	10.2456	D39	D39 + V11A
D39 + V11A	23.5405	D39	D39 + V11A
D39 + V11A	18.1557	D39	D39 + V11A
D39 + V11A	9.81092	D39	D39 + V11A
D39 + V11A	48.2083	D39	D39 + V11A
D39 + V11A	54.165	D39	D39 + V11A
D39 + V11A	22.0438	D39	D39 + V11A
D39 + V11A	22.9893	D39	D39 + V11A
D39 + V11A	11.5479	D39	D39 + V11A
D39 + V11A	62.1136	D39	D39 + V11A
D39 + V11A	6.16655	D39	D39 + V11A
D39 + V11A	23.8601	D39	D39 + V11A
D39 + V11A	11.9123	D39	D39 + V11A
D39 + V11A	16.737	D39	D39 + V11A
D39 + V11A	33.846	D39	D39 + V11A
D39 + V11A	44.0776	D39	D39 + V11A
D39 + V11A	9.48066	D39	D39 + V11A
D39 + V11A	26.5438	D39	D39 + V11A
D39 + V11A	56.804	D39	D39 + V11A
D39 + V11A	54.3766	D39	D39 + V11A
D39 + V11A	11.9615	D39	D39 + V11A
D39 + V11A	59.2391	D39	D39 + V11A
D39 + V11A	25.011	D39	D39 + V11A
D39 + V11A	20.0975	D39	D39 + V11A
D39 + V11A	9.8904	D39	D39 + V11A
D39 + V11A	10.5578	D39	D39 + V11A
D39 + V11A	57.5012	D39	D39 + V11A
D39 + V11A	8.89086	D39	D39 + V11A
D39 + V11A	59.3813	D39	D39 + V11A
D39 + V11A	40.0032	D39	D39 + V11A
D39 + V11A	16.0589	D39	D39 + V11A
D39 + V11A	26.4586	D39	D39 + V11A
D39 + V11A	74.5691	D39	D39 + V11A
D39 + V11A	104.105	D39	D39 + V11A
D39 + V11A	13.0606	D39	D39 + V11A
D39 + V11A	64.2613	D39	D39 + V11A
D39 + V11A	27.886	D39	D39 + V11A
D39 + V11A	16.397	D39	D39 + V11A
D39 + V11A	133.629	D39	D39 + V11A
D39 + V11A	36.0846	D39	D39 + V11A
D39 + V11A	7.57714	D39	D39 + V11A
D39 + V11A	12.3503	D39	D39 + V11A
D39 + V11A	183.313	D39	D39 + V11A
D39 + V11A	62.8071	D39	D39 + V11A
D39 + V11A	28.3667	D39	D39 + V11A
D39 + V11A	54.3521	D39	D39 + V11A
D39 + V11A	20.3702	D39	D39 + V11A
D39 + V11A	19.2279	D39	D39 + V11A
D39 + V11A	34.5085	D39	D39 + V11A
D39 + V11A	50.4618	D39	D39 + V11A
D39 + V11A	26.9388	D39	D39 + V11A
D39 + V11A	57.2892	D39	D39 + V11A
D39 + V11A	16.2755	D39	D39 + V11A
D39 + V11A	82.1775	D39	D39 + V11A
D39 + V11A	36.281	D39	D39 + V11A
D39 + V11A	9.73457	D39	D39 + V11A
D39 + V11A	22.9515	D39	D39 + V11A
D39 + V11A	13.3649	D39	D39 + V11A
D39 + V11A	15.935	D39	D39 + V11A
D39 + V11A	129.993	D39	D39 + V11A
D39 + V11A	17.7542	D39	D39 + V11A
D39 + V11A	11.6853	D39	D39 + V11A
D39 + V11A	13.3607	D39	D39 + V11A
D39 + V11A	22.271	D39	D39 + V11A
D39 + V11A	37.5565	D39	D39 + V11A
D39 + V11A	75.7895	D39	D39 + V11A
D39 + V11A	55.6572	D39	D39 + V11A
D39 + V11A	7.36946	D39	D39 + V11A
D39 + V11A	88.1038	D39	D39 + V11A
D39 + V11A	52.8518	D39	D39 + V11A
D39 + V11A	54.1251	D39	D39 + V11A
D39 + V11A	20.1068	D39	D39 + V11A
D39 + V11A	45.1833	D39	D39 + V11A
D39 + V11A	7.55958	D39	D39 + V11A
D39 + V11A	101.649	D39	D39 + V11A
D39 + V11A	25.4456	D39	D39 + V11A
D39 + V11A	107.029	D39	D39 + V11A
D39 + V11A	38.6627	D39	D39 + V11A
D39 + V11A	12.9427	D39	D39 + V11A
D39 + V11A	20.6245	D39	D39 + V11A
D39 + V11A	20.5554	D39	D39 + V11A
D39 + V11A	40.9254	D39	D39 + V11A
D39 + V11A	34.5398	D39	D39 + V11A
D39 + V11A	23.2328	D39	D39 + V11A
D39 + V11A	24.7953	D39	D39 + V11A
D39 + V11A	40.2606	D39	D39 + V11A
D39 + V11A	51.6132	D39	D39 + V11A
D39 + V11A	7.32082	D39	D39 + V11A
D39 + V11A	11.4318	D39	D39 + V11A
D39 + V11A	86.3197	D39	D39 + V11A
D39 + V11A	19.8059	D39	D39 + V11A
D39 + V11A	31.2645	D39	D39 + V11A
D39 + V11A	38.1411	D39	D39 + V11A
D39 + V11A	11.1412	D39	D39 + V11A
D39 + V11A	57.1641	D39	D39 + V11A
D39 + V11A	136.298	D39	D39 + V11A
D39 + V11A	54.6359	D39	D39 + V11A
D39 + V11A	8.63249	D39	D39 + V11A
D39 + V11A	61.635	D39	D39 + V11A
D39 + V11A	47.2679	D39	D39 + V11A
D39 + V11A	16.3381	D39	D39 + V11A
D39 + V11A	73.4332	D39	D39 + V11A
D39 + V11A	34.5055	D39	D39 + V11A
D39 + V11A	38.3374	D39	D39 + V11A
D39 + V11A	49.492	D39	D39 + V11A
D39 + V11A	10.9171	D39	D39 + V11A
D39 + V11A	38.6868	D39	D39 + V11A
D39 + V11A	25.6296	D39	D39 + V11A
D39 + V11A	26.8289	D39	D39 + V11A
D39 + V11A	50.7472	D39	D39 + V11A
D39 + V11A	30.3446	D39	D39 + V11A
D39 + V11A	24.2392	D39	D39 + V11A
D39 + V11A	156.361	D39	D39 + V11A
D39 + V11A	9.45289	D39	D39 + V11A
D39 + V11A	52.6641	D39	D39 + V11A
D39 + V11A	11.5908	D39	D39 + V11A
D39 + V11A	10.0043	D39	D39 + V11A
D39 + V11A	105.746	D39	D39 + V11A
D39 + V11A	12.436	D39	D39 + V11A
D39 + V11A	52.7191	D39	D39 + V11A
D39 + V11A	21.7096	D39	D39 + V11A
D39 + V11A	6.3282	D39	D39 + V11A
D39 + V11A	53.9298	D39	D39 + V11A
D39 + V11A	47.6531	D39	D39 + V11A
D39 + V11A	19.53	D39	D39 + V11A
D39 + V11A	155.705	D39	D39 + V11A
D39 + V11A	25.8495	D39	D39 + V11A
D39 + V11A	24.9865	D39	D39 + V11A
D39 + V11A	7.65755	D39	D39 + V11A
D39 + V11A	17.1391	D39	D39 + V11A
D39 + V11A	81.429	D39	D39 + V11A
D39 + V11A	35.1911	D39	D39 + V11A
D39 + V11A	33.5387	D39	D39 + V11A
D39 + V11A	47.3139	D39	D39 + V11A
D39 + V11A	59.6651	D39	D39 + V11A
D39 + V11A	56.8832	D39	D39 + V11A
D39 + V11A	67.5055	D39	D39 + V11A
D39 + V11A	17.33	D39	D39 + V11A
D39 + V11A	123.858	D39	D39 + V11A
D39 + V11A	15.7124	D39	D39 + V11A
D39 + V11A	8.87798	D39	D39 + V11A
D39 + V11A	62.9566	D39	D39 + V11A
D39 + V11A	22.0241	D39	D39 + V11A
D39 + V11A	42.3893	D39	D39 + V11A
D39 + V11A	59.2867	D39	D39 + V11A
D39 + V11A	58.8499	D39	D39 + V11A
D39 + V11A	53.6795	D39	D39 + V11A
D39 + V11A	66.4473	D39	D39 + V11A
D39 + V11A	17.4587	D39	D39 + V11A
D39 + V11A	106.108	D39	D39 + V11A
D39 + V11A	20.6871	D39	D39 + V11A
D39 + V11A	36.0085	D39	D39 + V11A
D39 + V11A	29.1505	D39	D39 + V11A
D39 + V11A	16.0264	D39	D39 + V11A
D39 + V11A	12.19	D39	D39 + V11A
D39 + V11A	78.1992	D39	D39 + V11A
D39 + V11A	19.835	D39	D39 + V11A
D39 + V11A	17.7959	D39	D39 + V11A
D39 + V11A	35.8854	D39	D39 + V11A
D39 + V11A	32.1217	D39	D39 + V11A
D39 + V11A	10.3369	D39	D39 + V11A
D39 + V11A	14.8508	D39	D39 + V11A
D39 + V11A	12.1285	D39	D39 + V11A
D39 + V11A	11.3033	D39	D39 + V11A
D39 + V11A	82.5877	D39	D39 + V11A
D39 + V11A	38.1242	D39	D39 + V11A
D39 + V11A	33.3061	D39	D39 + V11A
D39 + V11A	12.918	D39	D39 + V11A
D39 + V11A	23.0849	D39	D39 + V11A
D39 + V11A	38.1291	D39	D39 + V11A
D39 + V11A	91.6807	D39	D39 + V11A
D39 + V11A	75.3745	D39	D39 + V11A
D39 + V11A	12.0988	D39	D39 + V11A
D39 + V11A	15.915	D39	D39 + V11A
D39 + V11A	22.1926	D39	D39 + V11A
D39 + V11A	37.2794	D39	D39 + V11A
D39 + V11A	14.6028	D39	D39 + V11A
D39 + V11A	10.9486	D39	D39 + V11A
D39 + V11A	18.0497	D39	D39 + V11A
D39 + V11A	100.358	D39	D39 + V11A
D39 + V11A	52.239	D39	D39 + V11A
D39 + V11A	15.1714	D39	D39 + V11A
D39 + V11A	19.1474	D39	D39 + V11A
D39 + V11A	170.624	D39	D39 + V11A
D39 + V11A	85.6212	D39	D39 + V11A
D39 + V11A	29.5865	D39	D39 + V11A
D39 + V11A	32.9274	D39	D39 + V11A
D39 + V11A	139.581	D39	D39 + V11A
D39 + V11A	17.9079	D39	D39 + V11A
D39 + V11A	24.9433	D39	D39 + V11A
D39 + V11A	54.0615	D39	D39 + V11A
D39 + V11A	21.3257	D39	D39 + V11A
D39 + V11A	11.6903	D39	D39 + V11A
D39 + V11A	20.6156	D39	D39 + V11A
D39 + V11A	53.2827	D39	D39 + V11A
D39 + V11A	11.363	D39	D39 + V11A
D39 + V11A	45.8231	D39	D39 + V11A
D39 + V11A	33.8656	D39	D39 + V11A
D39 + V11A	20.3892	D39	D39 + V11A
D39 + V11A	18.3556	D39	D39 + V11A
D39 + V11A	16.5522	D39	D39 + V11A
D39 + V11A	36.8341	D39	D39 + V11A
D39 + V11A	85.2662	D39	D39 + V11A
D39 + V11A	9.20566	D39	D39 + V11A
D39 + V11A	109.096	D39	D39 + V11A
D39 + V11A	10.6183	D39	D39 + V11A
D39 + V11A	33.643	D39	D39 + V11A
D39 + V11A	37.9163	D39	D39 + V11A
D39 + V11A	33.2099	D39	D39 + V11A
D39 + V11A	10.1381	D39	D39 + V11A
D39 + V11A	83.5803	D39	D39 + V11A
D39 + V11A	34.1462	D39	D39 + V11A
D39 + V11A	41.0511	D39	D39 + V11A
D39 + V11A	16.2238	D39	D39 + V11A
D39 + V11A	39.6227	D39	D39 + V11A
D39 + V11A	51.1106	D39	D39 + V11A
D39 + V11A	30.1386	D39	D39 + V11A
D39 + V11A	33.6202	D39	D39 + V11A
D39 + V11A	69.3752	D39	D39 + V11A
D39 + V11A	64.4292	D39	D39 + V11A
D39 + V11A	113.456	D39	D39 + V11A
D39 + V11A	21.4788	D39	D39 + V11A
D39 + V11A	24.9484	D39	D39 + V11A
D39 + V11A	15.2378	D39	D39 + V11A
D39 + V11A	64.4611	D39	D39 + V11A
D39 + V11A	10.1923	D39	D39 + V11A
D39 + V11A	21.6381	D39	D39 + V11A
D39 + V11A	21.5479	D39	D39 + V11A
D39 + V11A	9.93248	D39	D39 + V11A
D39 + V11A	72.9328	D39	D39 + V11A
D39 + V11A	147.023	D39	D39 + V11A
D39 + V11A	86.5508	D39	D39 + V11A
D39 + V11A	162.938	D39	D39 + V11A
D39 + V11A	7.42932	D39	D39 + V11A
D39 + V11A	85.2689	D39	D39 + V11A
D39 + V11A	21.2875	D39	D39 + V11A
D39 + V11A	46.2503	D39	D39 + V11A
D39 + V11A	87.6385	D39	D39 + V11A
D39 + V11A	30.4511	D39	D39 + V11A
D39 + V11A	117.317	D39	D39 + V11A
D39 + V11A	142.4	D39	D39 + V11A
D39 + V11A	9.9074	D39	D39 + V11A
D39 + V11A	43.1022	D39	D39 + V11A
D39 + V11A	26.7245	D39	D39 + V11A
D39 + V11A	76.2024	D39	D39 + V11A
D39 + V11A	80.3875	D39	D39 + V11A
D39 + V11A	151.311	D39	D39 + V11A
D39 + V11A	65.2467	D39	D39 + V11A
D39 + V11A	97.5401	D39	D39 + V11A
D39 + V11A	39.5861	D39	D39 + V11A
D39 + V11A	10.5089	D39	D39 + V11A
D39 + V11A	16.0981	D39	D39 + V11A
D39 + V11A	14.7337	D39	D39 + V11A
D39 + V11A	180.336	D39	D39 + V11A
D39 + V11A	6.77558	D39	D39 + V11A
D39 + V11A	63.6969	D39	D39 + V11A
D39 + V11A	62.8314	D39	D39 + V11A
D39 + V11A	15.8662	D39	D39 + V11A
D39 + V11A	59.2661	D39	D39 + V11A
D39 + V11A	149.861	D39	D39 + V11A
D39 + V11A	16.4802	D39	D39 + V11A
D39 + V11A	112.042	D39	D39 + V11A
D39 + V11A	27.279	D39	D39 + V11A
D39 + V11A	195.082	D39	D39 + V11A
D39 + V11A	38.1361	D39	D39 + V11A
D39 + V11A	11.5581	D39	D39 + V11A
D39 + V11A	40.1082	D39	D39 + V11A
D39 + V11A	59.229	D39	D39 + V11A
D39 + V11A	13.1398	D39	D39 + V11A
D39 + V11A	56.7726	D39	D39 + V11A
D39 + V11A	13.0139	D39	D39 + V11A
D39 + V11A	17.8586	D39	D39 + V11A
D39 + V11A	20.837	D39	D39 + V11A
D39 + V11A	13.2481	D39	D39 + V11A
D39 + V11A	113.72	D39	D39 + V11A
D39 + V11A	63.8002	D39	D39 + V11A
D39 + V11A	13.3757	D39	D39 + V11A
D39 + V11A	17.1757	D39	D39 + V11A
D39 + V11A	141.538	D39	D39 + V11A
D39 + V11A	12.6082	D39	D39 + V11A
D39 + V11A	18.1984	D39	D39 + V11A
D39 + V11A	32.8347	D39	D39 + V11A
[truncated: 10,628 more rows]

## Sheet: Fig. 3c
sample	value
CSP-1	1.25926
CSP-1 + V11A	0.163934
CSP-1 + V11A_mut4	2.71429
CSP-1	1.77419
CSP-1 + V11A	0.333333
CSP-1 + V11A_mut4	1.12121
CSP-1	0.972222
CSP-1 + V11A	0.152778
CSP-1 + V11A_mut4	0.392157
CSP-1	1.26866
CSP-1 + V11A	0.357143
CSP-1 + V11A_mut4	1.66667
CSP-1	1.23571
CSP-1 + V11A	0.222222
CSP-1 + V11A_mut4	1.52632
CSP-1	1.35802
CSP-1 + V11A	0.078125
CSP-1	2.30952
CSP-1 + V11A	0.15
CSP-1	1.36792
CSP-1 + V11A	0.0526316
CSP-1 + V11A	0.0958904
CSP-1 + V11A	0.0795455

## Sheet: Fig. 4
id	display name	Log2FC
stringdb:373153.SPD_0688	SPD_0688	1.4452
stringdb:373153.SPD_0447	SPD_0447	1.35666
stringdb:373153.SPD_0404	ilvB	-3.72848
stringdb:373153.SPD_0405	ilvN	-3.80361
stringdb:373153.SPD_0684	SPD_0684	2.22234
stringdb:373153.SPD_1213	SPD_1213	1.9056
stringdb:373153.SPD_1411	SPD_1411	-1.29905
stringdb:373153.SPD_0167	ribB	-1.66239
stringdb:373153.SPD_0168	ribE	-1.5511
stringdb:373153.SPD_0686	SPD_0686	1.4796
stringdb:373153.SPD_0169	ribD	-1.36936
stringdb:373153.SPD_1214	SPD_1214	1.95063
stringdb:373153.SPD_0687	SPD_0687	1.56444
stringdb:373153.SPD_0682	SPD_0682	1.61015
stringdb:373153.SPD_0166	ribH	-1.69058
stringdb:373153.SPD_0161	SPD_0161	-5.81068
stringdb:373153.SPD_0406	ilvC	-3.89538
stringdb:373153.SPD_0407	SPD_0407	-3.94155
stringdb:373153.SPD_0408	SPD_0408	-3.8887
stringdb:373153.SPD_0409	ilvA	-2.77702
stringdb:373153.SPD_1668	amiE	-1.86271
stringdb:373153.SPD_0655	livG	-2.39843
stringdb:373153.SPD_1667	amiF	-2.0051
stringdb:373153.SPD_0656	livF	-2.41891
stringdb:373153.SPD_0778	SPD_0778	-3.40344
stringdb:373153.SPD_1669	amiD	-1.75543
stringdb:373153.SPD_0779	SPD_0779	-3.16284
stringdb:373153.SPD_0893	SPD_0893	-1.30926
stringdb:373153.SPD_0652	livJ	-2.76296
stringdb:373153.SPD_0378	SPD_0378	1.74275
stringdb:373153.SPD_0653	livH	-2.26226
stringdb:373153.SPD_0334	aliA	-4.58547
stringdb:373153.SPD_0654	livM	-2.35806
stringdb:373153.SPD_0493	SPD_0493	-1.38896
stringdb:373153.SPD_0890	phtE	-1.89948
stringdb:373153.SPD_1464	psaD	-1.54482
stringdb:373153.SPD_0491	SPD_0491	-1.47861
stringdb:373153.SPD_0492	SPD_0492	-1.33767
stringdb:373153.SPD_1954	SPD_1954	-4.07638
stringdb:373153.SPD_1956	ilvD	-1.37548
stringdb:373153.SPD_0943	SPD_0943	-1.3069
stringdb:373153.SPD_0944	SPD_0944	-1.2671
stringdb:373153.SPD_0900	asd	-3.20763
stringdb:373153.SPD_0108	SPD_0108	1.33027
stringdb:373153.SPD_0625	SPD_0625	1.30267
stringdb:373153.SPD_1955	SPD_1955	-1.33355
stringdb:373153.SPD_0145	SPD_0145	-1.40084
stringdb:373153.SPD_1158	gdhA	-1.73635
stringdb:373153.SPD_0146	SPD_0146	-1.28918
stringdb:373153.SPD_1952	SPD_1952	-1.84894
stringdb:373153.SPD_0104	SPD_0104	-1.30034
stringdb:373153.SPD_1874	SPD_1874	-1.59569
stringdb:373153.SPD_0383	fabD	1.35691
stringdb:373153.SPD_0460	dnaK	-1.26066
stringdb:373153.SPD_1671	amiA	-2.04479
stringdb:373153.SPD_0384	fabG	1.29151
stringdb:373153.SPD_0461	dnaJ	-1.58108
stringdb:373153.SPD_1670	amiC	-1.66749
stringdb:373153.SPD_0780	SPD_0780	-3.36781
stringdb:373153.SPD_1871	SPD_1871	-1.29492
stringdb:373153.SPD_0781	SPD_0781	-3.32872
stringdb:373153.SPD_0144	SPD_0144	-2.5037
stringdb:373153.SPD_1193	msrAB1	-1.25267
stringdb:373153.SPD_2043	SPD_2043	-1.27449
stringdb:373153.SPD_0382	fabK	1.47411
stringdb:373153.SPD_0901	dapA	-2.96433
stringdb:373153.SPD_0946	SPD_0946	-1.33594
stringdb:373153.SPD_0749	ilvE	-2.90778
stringdb:373153.SPD_1525	SPD_1525	2.2855
stringdb:373153.SPD_1723	SPD_1723	1.49929
stringdb:373153.SPD_0633	SPD_0633	1.31571
stringdb:373153.SPD_0116	SPD_0116	-1.48954
stringdb:373153.SPD_1524	SPD_1524	2.2972
stringdb:373153.SPD_0117	SPD_0117	-1.42284
stringdb:373153.SPD_0118	SPD_0118	-1.27095
stringdb:373153.SPD_1526	SPD_1526	2.21094
stringdb:373153.SPD_0750	SPD_0750	-2.87028
stringdb:373153.SPD_1004	gapN	-3.36299
stringdb:373153.SPD_1564	SPD_1564	-1.65688
stringdb:373153.SPD_0751	SPD_0751	-2.5963
stringdb:373153.SPD_1721	SPD_1721	1.51293
stringdb:373153.SPD_1402	SPD_1402	1.44134
stringdb:373153.SPD_0752	SPD_0752	-2.6643
stringdb:373153.SPD_0753	pcp	-2.89435
stringdb:373153.SPD_1563	SPD_1563	-2.19928
stringdb:373153.SPD_1727	SPD_1727	1.57284
stringdb:373153.SPD_1726	ply	1.38756
stringdb:373153.SPD_1729	SPD_1729	1.66248
stringdb:373153.SPD_1728	SPD_1728	1.58744

## Sheet: Fig. 5a
well	donor	peptide	cfu	rep
B1	1	none	56000	1
B2	1	V11A	99	1
B3	1	V11A_mut10	96000	1
B4	2	none	54400	1
B5	2	V11A	14400	1
B6	2	V11A_mut10	59200	1
A2	1	none	86400	2
A3	1	V11A	0	2
A4	1	V11A_mut10	128000	2
B2	2	none	68000	2
B3	2	V11A	55200	2
B4	2	V11A_mut10	52800	2
C2	3	none	92000	2
C3	3	V11A	0	2
C4	3	V11A_mut10	20000	2

[truncated: 9 more sheets: Fig. 5b, Suppl. Fig. 1, Suppl. Fig. 2, Suppl. Fig. 6b, Suppl. Fig. 6c, Suppl. Fig. 7a, Suppl. Fig. 7c, Suppl. Fig. 8a, Suppl. Fig. 8b]
