# Supplementary material for: Klebsiella pneumoniae peptide hijacks a Streptococcus pneumoniae permease to subvert pneumococcal growth and colonization
Source: Commun Biol. 2024 Apr 8;7:425. doi: 10.1038/s42003-024-06113-9 (PMC11001997; doi:10.1038/s42003-024-06113-9)
Supplement: Supplementary file 5 — Supplementary Data 2 [file 42003_2024_6113_MOESM5_ESM.xlsx]

## Sheet: differential expression
gene	Log2FC	lfcSE	pvalue	padj
SPD_1524	2.2972	0.430904	9.76107e-08	5.24235e-07
SPD_1525	2.2855	0.426234	8.22709e-08	4.46613e-07
SPD_0684	2.22234	0.13272	6.20108e-63	3.12224e-61
SPD_1526	2.21094	0.42596	2.09737e-07	1.06401e-06
SPD_1214	1.95063	0.379887	2.82508e-07	1.41535e-06
SPD_1213	1.9056	0.362757	1.49562e-07	7.7834e-07
SPD_0378	1.74275	0.180797	5.4592e-22	9.31765e-21
SPD_1729	1.66248	0.130725	4.73371e-37	1.67258e-35
SPD_0682	1.61015	0.388695	3.43627e-05	0.00012583
SPD_1728	1.58744	0.140687	1.58302e-29	4.55459e-28
SPD_1727	1.57284	0.143758	7.34489e-28	1.80398e-26
SPD_0687	1.56444	0.316349	7.60283e-07	3.56095e-06
SPD_1721	1.51293	0.194777	8.00478e-15	8.57534e-14
SPD_1723	1.49929	0.221762	1.37229e-11	1.15639e-10
SPD_0686	1.4796	0.323653	4.84104e-06	2.00614e-05
SPD_0382	1.47411	0.13551	1.46407e-27	3.51028e-26
SPD_0688	1.4452	0.323705	8.02299e-06	3.23166e-05
SPD_1402	1.44134	0.0903934	3.07618e-57	1.4408e-55
SPD_1726	1.38756	0.155064	3.60976e-19	5.19289e-18
SPD_0383	1.35691	0.138398	1.07793e-22	1.92119e-21
SPD_0447	1.35666	0.122079	1.08453e-28	2.83668e-27
SPD_0108	1.33027	0.0676261	3.8205e-86	2.19842e-84
SPD_0633	1.31571	0.232644	1.55428e-08	9.12628e-08
SPD_0625	1.30267	0.245635	1.13754e-07	5.98175e-07
SPD_0384	1.29151	0.143354	2.07402e-19	3.04895e-18
SPD_0385	1.24432	0.167133	9.68629e-14	9.60994e-13
SPD_0386	1.23009	0.169521	3.97921e-13	3.7275e-12
SPD_0225	1.20537	0.245495	9.1099e-07	4.20811e-06
SPD_0448	1.20112	0.108544	1.83979e-28	4.69029e-27
SPD_0851	1.19843	0.11231	1.39452e-26	3.15569e-25
SPD_1942	1.17561	0.121699	4.4595e-22	7.67644e-21
SPD_1533	1.17319	0.464402	0.0115289	0.0241614
SPD_0107	1.16906	0.075923	1.69021e-53	7.24275e-52
SPD_0106	1.16671	0.0874757	1.39999e-40	5.52858e-39
SPD_1155	1.16515	0.158101	1.7105e-13	1.6723e-12
SPD_0571	1.15979	0.102369	9.37154e-30	2.77563e-28
SPD_1414	1.15812	0.115588	1.25227e-23	2.35708e-22
SPD_0626	1.15685	0.246593	2.71441e-06	1.16315e-05
SPD_0634	1.15258	0.192687	2.20956e-09	1.44015e-08
SPD_1156	1.14953	0.102756	4.72118e-29	1.2678e-27
SPD_0387	1.14155	0.177201	1.17813e-10	8.788e-10
SPD_0646	1.12357	0.190251	3.51094e-09	2.22359e-08
SPD_1137	1.1093	0.254437	1.30169e-05	5.09049e-05
SPD_0852	1.09905	0.129143	1.73486e-17	2.2542e-16
SPD_1383	1.09889	0.113744	4.41131e-22	7.65895e-21
SPD_0059	1.07225	0.104194	7.74469e-25	1.51435e-23
SPD_1449	1.0666	0.110786	6.11231e-22	1.02585e-20
SPD_0388	1.0623	0.178803	2.82928e-09	1.8205e-08
SPD_0449	1.04218	0.154507	1.52846e-11	1.27731e-10
SPD_1013	1.03789	0.0921376	1.96287e-29	5.56793e-28
SPD_1793	1.02891	0.0971455	3.26591e-26	7.07262e-25
SPD_0227	1.02197	0.281352	0.000280855	0.000875607
SPD_0478	1.01617	0.144396	1.95863e-12	1.72257e-11
SPD_0685	1.01564	0.099745	2.3764e-24	4.55816e-23
SPD_1916	1.01453	0.152252	2.67399e-11	2.15416e-10
SPD_0226	1.00998	0.260445	0.000105353	0.000350291
SPD_1054	1.00901	0.251831	6.15748e-05	0.000214925
SPD_1900	1.00446	0.0619484	3.98254e-59	1.9563e-57
SPD_0374	1.0022	0.0641398	4.89479e-55	2.14307e-53
SPD_1382	0.998074	0.108146	2.73299e-20	4.20171e-19
SPD_1645	0.997526	0.121679	2.44347e-16	2.96455e-15
SPD_0627	0.995042	0.232488	1.86916e-05	7.19789e-05
SPD_0058	0.984209	0.121418	5.23195e-16	6.12625e-15
SPD_0054	0.983951	0.169306	6.18507e-09	3.76337e-08
SPD_0628	0.97482	0.21405	5.25925e-06	2.17498e-05
SPD_0380	0.967494	0.0975633	3.52624e-23	6.45622e-22
SPD_0480	0.965753	0.158151	1.01813e-09	6.78976e-09
SPD_1566	0.963408	0.108162	5.23918e-19	7.43078e-18
SPD_0479	0.962003	0.148954	1.05836e-10	7.95346e-10
SPD_0053	0.949463	0.165029	8.75202e-09	5.27741e-08
SPD_0903	0.941526	0.14208	3.43153e-11	2.69965e-10
SPD_0481	0.939641	0.138207	1.05486e-11	8.92643e-11
SPD_0052	0.935774	0.150721	5.34431e-10	3.6941e-09
SPD_0389	0.935633	0.196484	1.91801e-06	8.47123e-06
SPD_0630	0.934591	0.189132	7.75327e-07	3.62299e-06
SPD_0093	0.934534	0.111807	6.35268e-17	8.04673e-16
SPD_0485	0.929256	0.430366	0.0308329	0.0585273
SPD_1642	0.92786	0.0667144	5.66895e-44	2.28345e-42
SPD_0055	0.924499	0.217778	2.18453e-05	8.28559e-05
SPD_1643	0.923274	0.0840317	4.40342e-28	1.09487e-26
rrlA	0.922996	0.403043	0.0220174	0.0432615
SPD_1644	0.914614	0.0993259	3.31616e-20	5.05965e-19
SPD_0039	0.913886	0.0841373	1.75194e-27	4.15106e-26
SPD_0574	0.912251	0.11152	2.8347e-16	3.41862e-15
SPD_0863	0.911355	0.111467	2.93403e-16	3.51734e-15
SPD_0715	0.910955	0.325311	0.0051062	0.0118206
SPD_0595	0.905506	0.107732	4.27354e-17	5.44742e-16
SPD_0631	0.903541	0.17634	2.99342e-07	1.48126e-06
SPD_0629	0.903448	0.206446	1.20772e-05	4.75996e-05
SPD_0791	0.89922	0.259012	0.000517102	0.00152258
SPD_0553	0.886625	0.280969	0.00160172	0.00425575
SPD_0094	0.879739	0.136798	1.26824e-10	9.39055e-10
SPD_0190	0.879278	0.083094	3.62251e-26	7.67971e-25
SPD_1902	0.877839	0.0682231	6.88682e-38	2.56853e-36
SPD_0635	0.871507	0.14806	3.95277e-09	2.47232e-08
SPD_0862	0.868077	0.0892346	2.28996e-22	4.01042e-21
SPD_0572	0.862908	0.113622	3.08873e-14	3.17383e-13
SPD_0189	0.849921	0.0778943	1.01898e-27	2.47256e-26
SPD_0482	0.848602	0.149004	1.23248e-08	7.32216e-08
SPD_1910	0.845728	0.120138	1.92704e-12	1.70222e-11
SPD_1824	0.844296	0.241531	0.000473005	0.00140506
SPD_0095	0.842639	0.106559	2.62213e-15	2.95026e-14
SPD_0483	0.839	0.142804	4.22365e-09	2.61736e-08
SPD_1327	0.838186	0.147419	1.30245e-08	7.71508e-08
SPD_1053	0.835405	0.100325	8.29323e-17	1.04391e-15
SPD_0390	0.829313	0.20639	5.86471e-05	0.000205776
SPD_0484	0.826975	0.289717	0.00431147	0.0101297
SPD_1771	0.826342	0.0949532	3.24304e-18	4.32549e-17
SPD_0233	0.817003	0.146821	2.62745e-08	1.5206e-07
SPD_0582	0.815626	0.172915	2.39457e-06	1.03491e-05
SPD_0554	0.810277	0.0874752	1.98905e-20	3.10539e-19
SPD_1052	0.810189	0.120584	1.83097e-11	1.5113e-10
SPD_0096	0.809787	0.123195	4.92428e-11	3.82915e-10
SPD_0745	0.803878	0.144953	2.92652e-08	1.68883e-07
SPD_0181	0.802729	0.0878957	6.6788e-20	1.01136e-18
SPD_0234	0.800723	0.0979962	3.05946e-16	3.64601e-15
SPD_0573	0.795165	0.0746709	1.7638e-26	3.947e-25
SPD_1440	0.791824	0.216215	0.000250051	0.00078811
SPD_1448	0.790301	0.10022	3.12836e-15	3.46182e-14
SPD_1567	0.789398	0.0925556	1.47743e-17	1.93217e-16
SPD_0191	0.788381	0.0705322	5.24929e-29	1.39106e-27
SPD_0232	0.78572	0.16123	1.09751e-06	5.01222e-06
SPD_0286	0.78041	0.0945966	1.58563e-16	1.94724e-15
SPD_1051	0.780086	0.124851	4.15379e-10	2.91416e-09
SPD_0681	0.776153	0.107181	4.43697e-13	4.09911e-12
SPD_1506	0.775562	0.160322	1.31466e-06	5.94992e-06
SPD_0596	0.772728	0.0652014	2.11622e-32	6.87429e-31
SPD_0552	0.767921	0.386894	0.0471627	0.0843568
SPD_0180	0.767847	0.0848784	1.47719e-19	2.18755e-18
SPD_0080	0.763627	0.138212	3.29368e-08	1.88451e-07
SPD_0884	0.760363	0.147926	2.74493e-07	1.38052e-06
SPD_0224	0.759064	0.328852	0.0209866	0.0413977
SPD_1725	0.752234	0.138296	5.34926e-08	2.98433e-07
SPD_0379	0.747516	0.111497	2.02323e-11	1.65642e-10
SPD_1993	0.745719	0.239266	0.0018289	0.00477744
SPD_1948	0.745544	0.178855	3.06705e-05	0.00011334
SPD_0546	0.744978	0.116427	1.5671e-10	1.1394e-09
SPD_1785	0.743924	0.079775	1.10695e-20	1.76936e-19
SPD_0771	0.743501	0.125842	3.45802e-09	2.19699e-08
SPD_1050	0.73455	0.112546	6.72577e-11	5.18992e-10
SPD_1097	0.72584	0.113695	1.72439e-10	1.24925e-09
SPD_0575	0.720248	0.0683153	5.47219e-26	1.14802e-24
SPD_1638	0.719135	0.288154	0.0125721	0.0260764
SPD_1014	0.718955	0.119332	1.6931e-09	1.11072e-08
SPD_1454	0.71727	0.149079	1.49911e-06	6.73931e-06
SPD_0235	0.715434	0.107579	2.92514e-11	2.33379e-10
SPD_1769	0.713337	0.0793475	2.4715e-19	3.60695e-18
SPD_0864	0.712321	0.0688377	4.28049e-25	8.62091e-24
SPD_1157	0.712275	0.111114	1.45238e-10	1.05982e-09
SPD_1401	0.711457	0.0716077	2.91752e-23	5.44064e-22
SPD_1912	0.704493	0.191397	0.000232512	0.000738611
SPD_1984	0.700988	0.310569	0.0240014	0.0467551
SPD_1466	0.699938	0.0885935	2.77668e-15	3.1068e-14
SPD_0773	0.696531	0.0594864	1.14507e-31	3.60338e-30
SPD_1982	0.694062	0.292693	0.0177257	0.0355927
SPD_1995	0.688407	0.25891	0.00784043	0.0172011
SPD_0883	0.687939	0.196536	0.000464712	0.00138506
SPD_1565	0.685597	0.0719743	1.64124e-21	2.70938e-20
SPD_1913	0.684635	0.161308	2.19314e-05	8.3026e-05
SPD_0188	0.679993	0.105841	1.3215e-10	9.74908e-10
SPD_1947	0.679474	0.133574	3.64029e-07	1.77519e-06
SPD_0558	0.677681	0.0930913	3.34455e-13	3.14763e-12
SPD_0568	0.675984	0.107072	2.73034e-10	1.94996e-09
SPD_0212	0.67478	0.180394	0.000183591	0.000588778
SPD_0772	0.674132	0.107902	4.16723e-10	2.91416e-09
SPD_1931	0.674026	0.241019	0.00516487	0.011929
SPD_1639	0.671503	0.158726	2.33092e-05	8.76696e-05
SPD_0160	0.670522	0.0608079	2.83487e-28	7.13678e-27
SPD_0524	0.669907	0.189328	0.000402638	0.00121032
SPD_1545	0.66945	0.104897	1.74816e-10	1.26193e-09
SPD_1461	0.666949	0.114053	4.98404e-09	3.0791e-08
SPD_0223	0.666626	0.268037	0.0128802	0.026688
SPD_0213	0.66585	0.166834	6.57709e-05	0.000226432
SPD_1462	0.663135	0.121529	4.85382e-08	2.723e-07
SPD_1981	0.661439	0.292588	0.0237809	0.0464096
SPD_0555	0.660063	0.0830168	1.8507e-15	2.09399e-14
SPD_0610	0.659511	0.342026	0.0538245	0.0943452
SPD_1111	0.657553	0.131469	5.68594e-07	2.68184e-06
SPD_0282	0.653156	0.240278	0.00656102	0.0147519
SPD_0842	0.652421	0.0683117	1.28889e-21	2.14531e-20
SPD_0731	0.641578	0.160237	6.22953e-05	0.000216689
SPD_1264	0.639613	0.180263	0.000387843	0.00117285
SPD_1267	0.63767	0.14834	1.71806e-05	6.667e-05
SPD_1266	0.637039	0.163457	9.72731e-05	0.00032597
SPD_0185	0.634237	0.0949088	2.34745e-11	1.90636e-10
SPD_0211	0.632637	0.185949	0.000668455	0.00191453
SPD_0220	0.631045	0.08829	8.84349e-13	7.9869e-12
SPD_0622	0.630153	0.107844	5.12125e-09	3.15419e-08
SPD_0885	0.625623	0.146352	1.91309e-05	7.353e-05
SPD_1263	0.617326	0.16175	0.000135336	0.000441762
SPD_0236	0.614642	0.120827	3.63841e-07	1.77519e-06
SPD_1996	0.614494	0.175401	0.000459416	0.0013728
SPD_1295	0.613802	0.177834	0.000557388	0.00162223
SPD_1465	0.613589	0.0672623	7.35249e-20	1.10507e-18
SPD_0807	0.613092	0.137382	8.09378e-06	3.25367e-05
SPD_1099	0.61032	0.116243	1.51769e-07	7.85764e-07
SPD_1546	0.605335	0.0943029	1.37122e-10	1.00423e-09
SPD_1634	0.6001	0.1646	0.000266553	0.000834895
SPD_1921	0.59579	0.0915525	7.6345e-11	5.80222e-10
SPD_0051	0.588875	0.179309	0.00102296	0.0028378
SPD_1110	0.588111	0.173762	0.000712859	0.00203069
SPD_0886	0.584998	0.124134	2.44514e-06	1.0545e-05
SPD_1265	0.581152	0.170336	0.000645357	0.00185414
SPD_0611	0.578614	0.290284	0.0462322	0.0829615
SPD_1592	0.577759	0.112835	3.04936e-07	1.50525e-06
SPD_1922	0.576684	0.0836804	5.52052e-12	4.7312e-11
SPD_1994	0.573682	0.203082	0.00472979	0.0109998
SPD_0303	0.571934	0.276355	0.0384931	0.071283
SPD_1911	0.56788	0.174053	0.00110362	0.00304479
SPD_0712	0.566346	0.202986	0.0052697	0.0121155
SPD_0597	0.564627	0.102189	3.2887e-08	1.88451e-07
SPD_1112	0.563753	0.132684	2.14877e-05	8.18075e-05
SPD_1732	0.56338	0.28728	0.049869	0.0884121
SPD_1246	0.563284	0.0943351	2.35672e-09	1.53111e-08
SPD_1098	0.561422	0.139345	5.60116e-05	0.000197908
SPD_0287	0.560114	0.0760832	1.81367e-13	1.76461e-12
SPD_0566	0.557817	0.0807526	4.92494e-12	4.27536e-11
SPD_0187	0.553706	0.164393	0.000756621	0.00214022
SPD_0210	0.551786	0.162074	0.000662782	0.00190149
SPD_1446	0.548203	0.0719535	2.55936e-14	2.64336e-13
SPD_0214	0.547768	0.210687	0.00932477	0.0201106
SPD_1179	0.545699	0.113877	1.65132e-06	7.35789e-06
SPD_1463	0.545256	0.102731	1.11067e-07	5.87884e-07
SPD_1789	0.54521	0.153401	0.00037919	0.00115535
SPD_1073	0.543115	0.134285	5.24376e-05	0.00018725
SPD_1897	0.53924	0.0761146	1.39468e-12	1.24287e-11
SPD_1256	0.537123	0.101216	1.11629e-07	5.88538e-07
SPD_1057	0.533756	0.265342	0.0442646	0.080026
SPD_0804	0.533525	0.106343	5.24839e-07	2.48712e-06
SPD_1962	0.530089	0.0731338	4.22336e-13	3.93789e-12
SPD_1946	0.529496	0.135211	9.00002e-05	0.000304128
SPD_0623	0.52698	0.107773	1.00989e-06	4.65428e-06
SPD_0209	0.524571	0.16748	0.00173536	0.00455674
SPD_0525	0.522699	0.147626	0.000399073	0.00120221
SPD_1138	0.517301	0.0731449	1.52421e-12	1.35231e-11
SPD_1258	0.517094	0.102504	4.54474e-07	2.17931e-06
SPD_1419	0.512847	0.123555	3.31383e-05	0.000121789
SPD_1342	0.510986	0.112224	5.28225e-06	2.17555e-05
SPD_0569	0.506023	0.0542164	1.02532e-20	1.65199e-19
SPD_0469	0.505451	0.0473595	1.36702e-26	3.12861e-25
SPD_0673	0.504133	0.176779	0.00434768	0.0101817
SPD_0805	0.502958	0.102969	1.03668e-06	4.74519e-06
SPD_0152	0.500559	0.076668	6.62503e-11	5.13185e-10
SPD_0205	0.497467	0.162842	0.00225134	0.00576869
SPD_0204	0.497288	0.168895	0.00323627	0.00791001
SPD_0799	0.497021	0.123241	5.50913e-05	0.000195686
SPD_0468	0.487996	0.0555284	1.51945e-18	2.06769e-17
SPD_1415	0.486803	0.0990265	8.83795e-07	4.09187e-06
SPD_0183	0.484089	0.0546096	7.68232e-19	1.07446e-17
SPD_0534	0.482341	0.10508	4.42765e-06	1.84818e-05
SPD_0535	0.481988	0.081954	4.07293e-09	2.53959e-08
SPD_1297	0.480963	0.123972	0.000104629	0.00034888
SPD_0621	0.478587	0.116349	3.89893e-05	0.000142254
SPD_0249	0.478159	0.103767	4.06586e-06	1.70597e-05
SPD_0127	0.4769	0.0927837	2.74869e-07	1.38052e-06
SPD_1178	0.475649	0.100277	2.10214e-06	9.20374e-06
SPD_0040	0.474658	0.146165	0.00116463	0.00319124
SPD_0798	0.474523	0.0685236	4.36109e-12	3.80227e-11
SPD_1190	0.474296	0.0942605	4.86016e-07	2.31952e-06
SPD_0565	0.474132	0.0803919	3.68481e-09	2.31912e-08
SPD_1718	0.472973	0.168935	0.00511437	0.0118259
SPD_1944	0.472618	0.072493	7.05409e-11	5.38142e-10
SPD_1677	0.472256	0.112018	2.48802e-05	9.29662e-05
SPD_1635	0.472121	0.0957402	8.16953e-07	3.80867e-06
SPD_0207	0.471312	0.157469	0.00276208	0.00686769
SPD_0567	0.471298	0.0731376	1.16366e-10	8.71232e-10
SPD_1945	0.469218	0.0841317	2.44441e-08	1.42697e-07
SPD_1675	0.469178	0.12137	0.000110775	0.000366587
SPD_1011	0.46682	0.12907	0.000298257	0.000924136
SPD_0273	0.46628	0.117173	6.90825e-05	0.000237022
SPD_1117	0.465636	0.0815015	1.10858e-08	6.64486e-08
SPD_0624	0.464599	0.104186	8.22269e-06	3.29235e-05
SPD_1637	0.462751	0.111284	3.20654e-05	0.000118062
SPD_0507	0.461873	0.137588	0.000788126	0.00221998
SPD_1923	0.458588	0.0878523	1.78936e-07	9.16988e-07
SPD_1800	0.457741	0.0828833	3.33799e-08	1.90445e-07
SPD_1898	0.457302	0.142865	0.00136983	0.00368336
SPD_0570	0.45714	0.0622661	2.10862e-13	2.03194e-12
SPD_1244	0.456564	0.06081	6.00181e-14	6.10487e-13
SPD_0556	0.452089	0.0900532	5.16061e-07	2.45129e-06
SPD_0086	0.449892	0.0989886	5.49638e-06	2.25912e-05
SPD_1384	0.449365	0.0416787	4.20334e-27	9.84364e-26
SPD_1113	0.447974	0.0952673	2.57273e-06	1.10479e-05
SPD_0203	0.447968	0.166189	0.00702772	0.0156396
SPD_0704	0.446035	0.0917646	1.17005e-06	5.31938e-06
SPD_0373	0.445759	0.229826	0.0524345	0.0923104
SPD_1176	0.44404	0.0709942	3.98563e-10	2.81651e-09
SPD_0200	0.443539	0.164852	0.007134	0.0158237
SPD_1353	0.442215	0.100792	1.14711e-05	4.53886e-05
SPD_1929	0.442149	0.0780551	1.47387e-08	8.67948e-08
SPD_1240	0.441262	0.0444868	3.44408e-23	6.36366e-22
SPD_1541	0.440358	0.0675286	6.98112e-11	5.36022e-10
SPD_0208	0.43901	0.159834	0.0060206	0.0136241
SPD_1783	0.438972	0.145727	0.00259285	0.00652751
SPD_0547	0.437558	0.0925219	2.25359e-06	9.76073e-06
SPD_0714	0.437088	0.0852157	2.90985e-07	1.44517e-06
SPD_2006	0.436749	0.117608	0.000204342	0.000652211
SPD_1459	0.435618	0.0878064	7.00894e-07	3.29045e-06
SPD_0228	0.434302	0.15569	0.00527847	0.0121218
SPD_1914	0.434124	0.156558	0.00555559	0.0127147
SPD_1139	0.430815	0.0826302	1.85034e-07	9.45831e-07
SPD_1799	0.430306	0.0797338	6.78473e-08	3.74368e-07
SPD_1115	0.429919	0.0847458	3.91518e-07	1.89093e-06
SPD_0705	0.428138	0.0600981	1.04846e-12	9.42679e-12
SPD_1000	0.427827	0.089854	1.92291e-06	8.47429e-06
SPD_1396	0.427492	0.0887835	1.47201e-06	6.63227e-06
SPD_0444	0.426282	0.0792084	7.3752e-08	4.0145e-07
SPD_0206	0.423038	0.144693	0.00345918	0.00839373
SPD_0691	0.420317	0.162681	0.0097751	0.020877
SPD_0237	0.42027	0.100304	2.78996e-05	0.00010348
SPD_0229	0.420051	0.11484	0.000254474	0.000800798
SPD_1400	0.419326	0.0909856	4.05188e-06	1.70365e-05
SPD_0001	0.418295	0.090632	3.92509e-06	1.65379e-05
SPD_0301	0.418249	0.161202	0.00947085	0.0203785
SPD_1032	0.417997	0.0767699	5.18636e-08	2.90148e-07
SPD_1161	0.417196	0.103809	5.84723e-05	0.00020552
SPD_1715	0.416645	0.0896651	3.37323e-06	1.4363e-05
SPD_1296	0.412789	0.11659	0.000399345	0.00120221
SPD_1798	0.40941	0.0777109	1.37638e-07	7.20005e-07
SPD_2033	0.408959	0.087253	2.77165e-06	1.18355e-05
SPD_1784	0.408567	0.102261	6.46008e-05	0.000223167
SPD_1133	0.407425	0.139389	0.00346758	0.00840397
SPD_0767	0.407369	0.0803966	4.04149e-07	1.94261e-06
SPD_1395	0.404209	0.0658309	8.24677e-10	5.57349e-09
SPD_0995	0.403716	0.111538	0.000295151	0.000915924
SPD_1132	0.399917	0.137057	0.00352414	0.00852054
SPD_1920	0.39976	0.0877955	5.28076e-06	2.17555e-05
SPD_1239	0.396884	0.0508812	6.18004e-15	6.7279e-14
SPD_1358	0.395818	0.0595218	2.93172e-11	2.33379e-10
SPD_1507	0.392209	0.100361	9.30731e-05	0.00031346
SPD_0202	0.390719	0.167183	0.0194355	0.0387172
SPD_0156	0.388705	0.0906499	1.80306e-05	6.95664e-05
SPD_1676	0.384831	0.18812	0.040789	0.0746809
SPD_0002	0.381927	0.0718946	1.0824e-07	5.75184e-07
SPD_1375	0.381809	0.142293	0.00729076	0.0161358
SPD_0548	0.381552	0.0994698	0.000125126	0.000411099
SPD_0030	0.380543	0.116532	0.00109246	0.00301812
SPD_0300	0.380178	0.195523	0.051846	0.0915143
SPD_1646	0.379918	0.0853584	8.55274e-06	3.4177e-05
SPD_0418	0.375148	0.178846	0.0359402	0.0672085
SPD_1704	0.371643	0.10843	0.000609169	0.00175769
SPD_0087	0.371634	0.124763	0.00289457	0.0071442
SPD_0098	0.371626	0.0928832	6.30743e-05	0.00021902
SPD_0529	0.371242	0.134103	0.00563457	0.0128531
SPD_1991	0.370081	0.17072	0.0301762	0.0573889
SPD_1717	0.367942	0.124048	0.00301569	0.00741478
SPD_0060	0.367867	0.127602	0.00393992	0.00934628
SPD_1087	0.367172	0.0854961	1.75004e-05	6.77806e-05
SPD_1131	0.366967	0.140375	0.00894396	0.0193274
SPD_0832	0.366675	0.146515	0.012327	0.0256473
SPD_0716	0.365709	0.11911	0.00213816	0.00552792
SPD_0199	0.362797	0.159435	0.0228749	0.0449026
SPD_1445	0.36107	0.0589381	8.99761e-10	6.0404e-09
SPD_0265	0.357621	0.147808	0.0155418	0.0318101
SPD_1452	0.356369	0.112758	0.00157518	0.00419632
SPD_0717	0.35522	0.0845745	2.66813e-05	9.93275e-05
SPD_1792	0.354721	0.16989	0.0368027	0.0686302
SPD_0280	0.353761	0.131148	0.00698778	0.0156024
SPD_0664	0.353339	0.0571289	6.21218e-10	4.25556e-09
SPD_1909	0.352676	0.067252	1.57051e-07	8.11029e-07
SPD_1175	0.35044	0.090513	0.000108078	0.000358598
SPD_1005	0.350433	0.100437	0.000484652	0.00143754
SPD_0423	0.349044	0.080272	1.37221e-05	5.34551e-05
SPD_1633	0.348728	0.119123	0.0034175	0.00831261
SPD_0283	0.348196	0.11543	0.00255699	0.00644527
SPD_0268	0.347448	0.16173	0.0316881	0.059981
SPD_1243	0.345591	0.0576654	2.0594e-09	1.34664e-08
SPD_0084	0.34553	0.143982	0.0164033	0.0332691
SPD_0057	0.344957	0.0960803	0.000330293	0.00101361
SPD_1665	0.343036	0.137061	0.0123214	0.0256473
SPD_2023	0.34249	0.0810543	2.38477e-05	8.944e-05
SPD_0776	0.342323	0.0419218	3.19493e-16	3.78505e-15
SPD_1231	0.342047	0.0700024	1.02792e-06	4.71577e-06
SPD_1782	0.335691	0.0769547	1.28768e-05	5.04551e-05
SPD_0201	0.334915	0.147579	0.0232442	0.0455387
SPD_1647	0.334362	0.0524263	1.79695e-10	1.29252e-09
SPD_1562	0.333934	0.138907	0.0162163	0.0329577
SPD_0198	0.332336	0.16132	0.0393882	0.0727779
SPD_0560	0.331756	0.159747	0.0378244	0.0703401
SPD_1316	0.329748	0.0923501	0.000356123	0.00108836
SPD_0854	0.328817	0.0645316	3.4794e-07	1.70499e-06
SPD_0261	0.328797	0.101236	0.00116295	0.00319099
SPD_1392	0.328755	0.0881069	0.000190481	0.000608934
SPD_1134	0.327246	0.149351	0.0284431	0.0544597
SPD_1580	0.327084	0.07126	4.43232e-06	1.84818e-05
SPD_0182	0.326217	0.101346	0.00128715	0.00348431
SPD_1467	0.322629	0.0813134	7.25623e-05	0.000248116
SPD_1238	0.320958	0.0509119	2.89702e-10	2.05444e-09
SPD_1636	0.318742	0.11196	0.00441415	0.0103253
SPD_0197	0.317388	0.152747	0.0377218	0.070279
SPD_1177	0.317162	0.102147	0.00190304	0.00495184
SPD_0255	0.315479	0.0802899	8.521e-05	0.000289398
SPD_1822	0.314365	0.0779699	5.53325e-05	0.000195852
SPD_1518	0.30989	0.141134	0.0281118	0.0539725
SPD_0467	0.309665	0.0932076	0.00089275	0.00250069
SPD_1577	0.309594	0.138122	0.0249968	0.0485474
SPD_1245	0.308984	0.113331	0.00640334	0.0144254
SPD_1487	0.308576	0.103684	0.00291922	0.00718742
SPD_1394	0.307103	0.0519217	3.32414e-09	2.11861e-08
SPD_0420	0.306367	0.156571	0.0503802	0.0890831
SPD_1230	0.304934	0.0686722	8.97812e-06	3.58058e-05
SPD_1399	0.304046	0.0617856	8.61094e-07	4.00518e-06
SPD_1775	0.303627	0.0989785	0.00215778	0.00556438
SPD_1044	0.302753	0.0908916	0.000865585	0.00242798
SPD_0530	0.300793	0.105366	0.0043072	0.0101297
SPD_1678	0.300686	0.126035	0.0170454	0.0344674
SPD_1364	0.298914	0.107619	0.00547736	0.01255
SPD_1237	0.298723	0.0588336	3.82606e-07	1.85679e-06
SPD_0256	0.298321	0.0812003	0.000238884	0.000755279
SPD_1151	0.296927	0.086439	0.000592321	0.00171153
SPD_1979	0.295981	0.0816996	0.000291439	0.000905801
SPD_0159	0.294525	0.0908658	0.00118978	0.00324779
SPD_2005	0.294284	0.0871793	0.000736509	0.00209214
SPD_1540	0.294076	0.0611438	1.5124e-06	6.78393e-06
SPD_0797	0.293989	0.0545812	7.19355e-08	3.93691e-07
SPD_0711	0.293577	0.131248	0.0252989	0.0490394
SPD_1908	0.292693	0.0637849	4.4589e-06	1.85542e-05
SPD_0341	0.292431	0.0835466	0.000464896	0.00138506
SPD_1418	0.291823	0.0684774	2.02974e-05	7.77167e-05
SPD_0960	0.291736	0.0491422	2.91051e-09	1.8668e-08
SPD_1317	0.291224	0.123568	0.0184339	0.0369044
SPD_1144	0.29103	0.0892584	0.00111203	0.00305959
SPD_1242	0.290429	0.0712168	4.54061e-05	0.000163592
SPD_1780	0.290254	0.062638	3.58965e-06	1.52201e-05
SPD_1561	0.290038	0.0760241	0.000136139	0.000443662
SPD_1232	0.28986	0.0537487	6.93403e-08	3.81561e-07
SPD_1755	0.289372	0.0955689	0.00246273	0.00623892
SPD_1530	0.286872	0.0538239	9.83055e-08	5.26562e-07
SPD_1286	0.285913	0.07159	6.50337e-05	0.000224277
SPD_0902	0.284236	0.0793305	0.000339752	0.00103991
SPD_0153	0.284064	0.0487462	5.62941e-09	3.4566e-08
SPD_1088	0.283091	0.11092	0.0107045	0.0227174
SPD_0243	0.278799	0.0834589	0.000836108	0.00234857
SPD_1430	0.278579	0.0918624	0.00242484	0.00615843
SPD_1943	0.278385	0.109908	0.0113126	0.0237825
SPD_2027	0.278368	0.135386	0.0397716	0.0732176
SPD_1309	0.276769	0.105691	0.00882773	0.0190967
SPD_0342	0.276595	0.0796817	0.000518055	0.00152316
SPD_1215	0.275422	0.130241	0.0344544	0.0646702
SPD_1779	0.274499	0.0533601	2.68544e-07	1.35551e-06
SPD_0487	0.273806	0.0812002	0.000746273	0.00211392
SPD_0549	0.273318	0.0943923	0.0037849	0.00907476
SPD_0545	0.273108	0.135595	0.0439942	0.0796801
SPD_0154	0.272352	0.061049	8.15042e-06	3.26991e-05
SPD_1337	0.272076	0.13895	0.0502199	0.0888777
SPD_0284	0.269	0.0894699	0.0026419	0.00660146
SPD_1576	0.268895	0.0910552	0.00314605	0.0077082
SPD_0692	0.265591	0.0955665	0.00545065	0.012503
SPD_1365	0.264773	0.105461	0.0120521	0.0251793
SPD_1397	0.263885	0.0673041	8.82612e-05	0.000298753
SPD_1159	0.262991	0.101946	0.00988806	0.0210736
SPD_0561	0.26282	0.133079	0.0482779	0.0859696
SPD_1796	0.261452	0.124539	0.0357848	0.0669802
SPD_0538	0.261171	0.0723773	0.000308015	0.000949989
SPD_0430	0.259189	0.0660824	8.77383e-05	0.000297483
SPD_0618	0.258005	0.13239	0.0513161	0.0906585
SPD_0031	0.256713	0.108606	0.0180937	0.0362593
SPD_1391	0.255925	0.0642164	6.738e-05	0.000231576
SPD_1086	0.254639	0.0787426	0.00122148	0.00331993
SPD_0977	0.252683	0.0873122	0.0038035	0.00909768
SPD_0608	0.252407	0.0899095	0.00499514	0.0115768
SPD_1781	0.250169	0.0775473	0.00125525	0.00340251
SPD_1574	0.249985	0.0589863	2.25504e-05	8.50496e-05
SPD_0609	0.248028	0.0791687	0.00173082	0.00455075
SPD_1340	0.247428	0.120142	0.0394495	0.0728242
SPD_0928	0.247294	0.0918215	0.0070768	0.0157314
SPD_1867	0.246419	0.0813281	0.00244602	0.0062044
SPD_0695	0.246036	0.0861974	0.00431278	0.0101297
SPD_0139	0.245962	0.12805	0.0547539	0.0957243
SPD_1754	0.245864	0.0848421	0.00375667	0.00902855
SPD_0269	0.245676	0.0611612	5.89789e-05	0.00020658
SPD_0514	0.245266	0.0747039	0.00102645	0.00284356
SPD_1031	0.243793	0.0805384	0.00246961	0.00624848
SPD_1772	0.243062	0.0840057	0.00381094	0.00910467
SPD_1544	0.242851	0.0675245	0.000322544	0.000991762
SPD_0140	0.242672	0.105546	0.0214935	0.0423148
SPD_0082	0.241334	0.107824	0.0252058	0.0489061
SPD_1015	0.240572	0.0764405	0.00164854	0.00436289
SPD_1673	0.239623	0.10417	0.0214313	0.0422335
SPD_0873	0.235915	0.0807477	0.00348203	0.00842886
SPD_0440	0.235562	0.108234	0.029524	0.0563614
SPD_1508	0.235246	0.0941724	0.0124884	0.0259294
SPD_0257	0.235129	0.0712843	0.000972161	0.00271668
SPD_1509	0.233635	0.121997	0.0554807	0.0969108
SPD_1352	0.233409	0.080029	0.00353919	0.00853643
SPD_0737	0.23277	0.0773545	0.00261995	0.00658748
SPD_0694	0.231839	0.106001	0.0287332	0.0549561
SPD_1788	0.231362	0.0593592	9.71246e-05	0.00032597
SPD_1560	0.229529	0.0776589	0.00312052	0.00765496
SPD_0696	0.229397	0.085514	0.00730585	0.0161515
SPD_0357	0.229361	0.0720941	0.00146557	0.00391466
SPD_1431	0.229027	0.0791236	0.00379708	0.00909312
SPD_1118	0.224576	0.0648366	0.000532747	0.00155952
SPD_1229	0.222528	0.0815409	0.00635205	0.0143259
SPD_0788	0.221926	0.0884554	0.0121105	0.0252753
SPD_1511	0.221774	0.0955157	0.0202406	0.0401225
SPD_1119	0.220835	0.0693042	0.00144029	0.00385224
SPD_0042	0.220471	0.0761406	0.00378456	0.00907476
SPD_1069	0.220119	0.0988548	0.0259679	0.0502395
SPD_0516	0.220066	0.0771085	0.00431764	0.0101297
SPD_0722	0.218953	0.0964131	0.0231474	0.0453933
SPD_0462	0.218015	0.079019	0.00579755	0.0131638
SPD_1398	0.217543	0.0743611	0.00343907	0.008355
SPD_1150	0.217231	0.093821	0.0205921	0.0406993
SPD_0583	0.215848	0.070295	0.00213627	0.00552792
SPD_0513	0.215003	0.0750168	0.00415603	0.00981272
SPD_1205	0.214857	0.0809018	0.00791257	0.0173405
SPD_1767	0.214143	0.0948768	0.0240044	0.0467551
SPD_2060	0.212397	0.0872286	0.0148938	0.0306082
SPD_0128	0.210453	0.0871777	0.0157753	0.0322226
SPD_0822	0.210216	0.0670447	0.00171586	0.00451731
SPD_0151	0.210175	0.0648441	0.0011901	0.00324779
SPD_0515	0.210149	0.068603	0.00218939	0.00563867
SPD_1386	0.208728	0.0557043	0.000178913	0.000574691
SPD_1543	0.207303	0.0554615	0.000185656	0.000594454
SPD_1483	0.207248	0.0826694	0.0121778	0.0253893
SPD_1447	0.204979	0.0992809	0.0389573	0.0720477
SPD_0157	0.203379	0.0853748	0.0172101	0.0347654
SPD_1096	0.202706	0.0602822	0.00077207	0.0021778
SPD_0562	0.200897	0.0951989	0.0348339	0.0653217
SPD_1204	0.198778	0.078101	0.0109233	0.0231087
SPD_1413	0.19314	0.0967274	0.0458529	0.082527
SPD_1595	0.19291	0.0869249	0.0264679	0.0510569
SPD_0971	0.192093	0.0914927	0.0357692	0.0669802
SPD_1481	0.191455	0.0806349	0.0175803	0.035336
SPD_1559	0.191262	0.0477416	6.17062e-05	0.000215011
SPD_1663	0.18968	0.0923709	0.0400281	0.0736224
SPD_0543	0.189238	0.0780067	0.0152698	0.0313171
SPD_1765	0.188738	0.0683814	0.00577886	0.0131361
SPD_0544	0.188458	0.0695554	0.006739	0.0150907
SPD_0859	0.188452	0.0521347	0.000300686	0.000930232
SPD_1661	0.188293	0.0516937	0.000270026	0.00084446
SPD_1622	0.186265	0.0940404	0.0476259	0.0851097
SPD_1572	0.185753	0.0645111	0.00398431	0.00944048
SPD_0962	0.185048	0.0873147	0.0340633	0.0639958
SPD_1482	0.184828	0.0699541	0.00823868	0.0179617
SPD_1416	0.184358	0.0675507	0.00634925	0.0143259
SPD_1100	0.183163	0.0628693	0.00357517	0.0086129
SPD_1424	0.182292	0.0688452	0.00810031	0.0177134
SPD_1224	0.181898	0.0755581	0.0160672	0.0327192
SPD_0858	0.180695	0.0492989	0.000247051	0.000779877
SPD_2020	0.180519	0.0442201	4.45976e-05	0.000161256
SPD_0258	0.179995	0.0590987	0.0023216	0.00593363
SPD_1573	0.179986	0.0756864	0.0174046	0.0350529
SPD_1090	0.179665	0.0889248	0.0433402	0.0787079
SPD_0316	0.178817	0.087379	0.0407122	0.0746082
SPD_2004	0.178295	0.0926712	0.0543606	0.0951193
SPD_0598	0.178277	0.0586442	0.0023659	0.00603155
SPD_1821	0.178121	0.0796819	0.0253908	0.0491703
SPD_1575	0.176954	0.0696894	0.0111113	0.0234326
SPD_0129	0.176675	0.0899433	0.0494962	0.0878284
SPD_1485	0.175005	0.0632177	0.00563519	0.0128531
SPD_0038	0.174496	0.0624283	0.00518768	0.0119679
SPD_0517	0.173062	0.0814111	0.0335212	0.0630362
SPD_0368	0.168157	0.0774528	0.0299245	0.0570179
SPD_1030	0.167931	0.0647823	0.00953552	0.0204521
SPD_1786	0.165795	0.0697652	0.0174791	0.0351677
SPD_0988	0.164324	0.0633332	0.00947038	0.0203785
SPD_0536	0.163336	0.0679881	0.016287	0.0330665
SPD_0402	0.160746	0.0643208	0.0124498	0.025876
SPD_1332	0.16054	0.0541305	0.00301893	0.00741478
SPD_0103	0.158172	0.0798938	0.0477287	0.0852178
SPD_1978	0.156342	0.076746	0.0416362	0.0761628
SPD_0708	0.153564	0.0637835	0.0160585	0.0327192
SPD_1276	0.153401	0.0804031	0.0564048	0.0983543
SPD_1348	0.151663	0.0737264	0.0396755	0.0731745
SPD_0961	0.151215	0.0472248	0.00136461	0.00367424
SPD_1241	0.150423	0.0643854	0.0194764	0.0387604
SPD_0665	0.149724	0.0722824	0.0383233	0.071071
SPD_0697	0.148275	0.0733535	0.0432409	0.0786394
SPD_0512	0.146546	0.076147	0.0542899	0.0950781
SPD_1787	0.146529	0.0566555	0.00970074	0.0207623
SPD_1848	0.140875	0.0697001	0.0432634	0.0786394
SPD_1228	0.140845	0.0634849	0.0265172	0.0510569
SPD_0464	0.139799	0.0682723	0.0405925	0.0744566
SPD_1366	0.137988	0.0614735	0.0247888	0.0481898
SPD_1367	0.13369	0.0602426	0.0264739	0.0510569
SPD_2048	0.133314	0.0660086	0.0434193	0.0787098
SPD_1757	0.133028	0.0620649	0.0320837	0.0606159
SPD_0980	0.132867	0.0575419	0.0209406	0.0413473
SPD_1486	0.130095	0.0579043	0.0246572	0.0479804
SPD_0539	0.129719	0.0624954	0.0379253	0.0704628
SPD_1093	0.129497	0.0571318	0.0234127	0.0458243
SPD_2022	0.126922	0.0523398	0.0153101	0.0313679
SPD_1277	0.122252	0.0472964	0.0097432	0.020831
SPD_1660	0.12078	0.0453226	0.00770121	0.0169326
SPD_1203	0.119576	0.0554355	0.0310033	0.0587953
SPD_1542	0.118477	0.0588908	0.0442393	0.080026
SPD_0311	0.118247	0.0539679	0.0284467	0.0544597
SPD_0488	0.114661	0.058207	0.0488511	0.0868368
SPD_1558	0.109469	0.0549363	0.0463003	0.0829615
SPD_0305	0.102433	0.0513802	0.046192	0.0829615
SPD_0823	0.1019	0.0527079	0.0531997	0.0934126
SPD_1387	-0.110017	0.0383082	0.00408035	0.00964532
SPD_1484	-0.120597	0.0455563	0.0081158	0.017728
SPD_0347	-0.121319	0.0434637	0.00525034	0.0120848
SPD_2046	-0.123412	0.0636457	0.0524961	0.0923382
SPD_1065	-0.128638	0.0540151	0.0172414	0.0347938
SPD_1428	-0.128756	0.0642586	0.0451011	0.0813193
SPD_0838	-0.129206	0.0545308	0.0178165	0.0357394
SPD_0680	-0.136153	0.0684972	0.0468437	0.0838606
SPD_1001	-0.138066	0.0636768	0.030141	0.0573762
SPD_0678	-0.13977	0.071002	0.049006	0.0870354
SPD_0171	-0.142278	0.0701031	0.0424012	0.0773515
SPD_0348	-0.143739	0.0488311	0.00324427	0.00791996
SPD_1896	-0.144709	0.0460745	0.00168512	0.00444801
SPD_1222	-0.146348	0.0481205	0.00235576	0.00601331
SPD_0650	-0.148269	0.0450204	0.000989945	0.00276143
SPD_1153	-0.148827	0.074646	0.046177	0.0829615
SPD_1142	-0.149241	0.0569075	0.00872816	0.018922
SPD_0170	-0.149768	0.0591111	0.0112875	0.0237545
SPD_1940	-0.150589	0.0432114	0.00049224	0.00145576
SPD_1209	-0.150759	0.0554619	0.0065629	0.0147519
SPD_1376	-0.15091	0.0726602	0.0378087	0.0703401
SPD_0759	-0.152305	0.0656114	0.0202698	0.0401376
SPD_1388	-0.152769	0.0563879	0.00674361	0.0150907
SPD_1312	-0.154199	0.0663838	0.0201878	0.0400575
SPD_1329	-0.15528	0.0785816	0.048151	0.0858196
SPD_1791	-0.156238	0.0808002	0.0531587	0.0934126
SPD_0435	-0.158537	0.0592655	0.00747234	0.0164772
SPD_1079	-0.161714	0.0534854	0.00249853	0.00630839
SPD_0130	-0.162778	0.0559878	0.00364467	0.00876985
SPD_0837	-0.163166	0.0824902	0.0479286	0.0854988
SPD_1374	-0.168896	0.0814886	0.0382059	0.0709186
SPD_1371	-0.169148	0.0682368	0.0131808	0.0272828
SPD_1330	-0.17036	0.0725655	0.0188913	0.0377078
SPD_0707	-0.171997	0.0577601	0.00290342	0.00715727
SPD_0398	-0.173645	0.0871404	0.0462942	0.0829615
SPD_1372	-0.176107	0.0671874	0.0087639	0.018979
SPD_0441	-0.177402	0.0899644	0.04862	0.0865024
SPD_1094	-0.180393	0.0713692	0.0114844	0.0240934
SPD_1437	-0.180968	0.0583922	0.00194062	0.00503662
SPD_0973	-0.186391	0.0705479	0.00824061	0.0179617
SPD_0239	-0.186701	0.0757224	0.0136787	0.0282553
SPD_1548	-0.188459	0.0583172	0.00123094	0.00334113
SPD_0033	-0.19185	0.045719	2.7133e-05	0.000100822
SPD_1128	-0.192004	0.089623	0.0321653	0.0607132
SPD_1080	-0.192321	0.0746078	0.00994421	0.0211709
SPD_0346	-0.192584	0.0452446	2.07635e-05	7.92003e-05
SPD_0728	-0.193172	0.0954744	0.0430435	0.0783813
SPD_1289	-0.194877	0.0650098	0.00272066	0.00677306
SPD_0904	-0.19582	0.0756529	0.00964233	0.0206592
SPD_0669	-0.196793	0.0634515	0.0019256	0.00500407
SPD_1433	-0.19686	0.065468	0.00263871	0.00660146
SPD_1290	-0.198159	0.0641084	0.0019948	0.00517055
SPD_1077	-0.199419	0.0469409	2.15404e-05	8.18535e-05
SPD_0490	-0.199752	0.0833586	0.0165617	0.0335566
SPD_1850	-0.200597	0.103213	0.0519527	0.0916224
SPD_1196	-0.202891	0.0726743	0.00524179	0.0120789
SPD_1959	-0.203367	0.0809635	0.0120104	0.0251184
SPD_0839	-0.203554	0.0504082	5.38838e-05	0.000192074
SPD_0784	-0.204924	0.0756338	0.00673991	0.0150907
SPD_1247	-0.205564	0.0677222	0.00240213	0.00610845
SPD_1208	-0.205609	0.0768695	0.00747773	0.0164772
SPD_1422	-0.205812	0.0994546	0.0385084	0.071283
SPD_0657	-0.206513	0.0812351	0.0110166	0.0232817
SPD_1494	-0.206961	0.107131	0.053378	0.093644
SPD_0320	-0.210899	0.0813375	0.00951749	0.0204352
SPD_1072	-0.211455	0.0901636	0.0190149	0.0379168
SPD_0671	-0.212584	0.0819847	0.009515	0.0204352
SPD_0729	-0.215105	0.100324	0.032024	0.06056
SPD_0309	-0.215261	0.0682303	0.00160542	0.00425996
SPD_0394	-0.215836	0.0822474	0.00868441	0.0188474
SPD_1547	-0.215914	0.0809936	0.00768027	0.016905
SPD_0726	-0.217724	0.0728916	0.00281772	0.00699738
SPD_1768	-0.217872	0.111235	0.0501516	0.0888349
SPD_0746	-0.21838	0.0839972	0.00932637	0.0201106
SPD_0727	-0.22238	0.0785797	0.00465487	0.0108506
SPD_0836	-0.222773	0.0826347	0.00702032	0.0156396
SPD_0926	-0.223559	0.103311	0.0304694	0.0578918
SPD_0251	-0.224431	0.110772	0.0427587	0.0779331
SPD_1631	-0.225006	0.10987	0.040567	0.0744566
SPD_0238	-0.225281	0.0619917	0.000279011	0.000871207
SPD_1207	-0.227475	0.072768	0.00177184	0.00463439
SPD_1064	-0.23012	0.0637432	0.000306068	0.000945432
SPD_1875	-0.23035	0.115007	0.0451863	0.0814001
SPD_0476	-0.230551	0.0512819	6.93207e-06	2.80909e-05
SPD_1025	-0.232432	0.1069	0.0296829	0.0566111
SPD_1328	-0.234582	0.089137	0.00849587	0.0184781
SPD_0999	-0.234585	0.064614	0.000282811	0.000880342
SPD_1976	-0.236129	0.0879918	0.00728499	0.0161358
SPD_0870	-0.236312	0.0724632	0.00110971	0.00305739
SPD_0242	-0.238295	0.0881856	0.00688825	0.0153973
SPD_0761	-0.238836	0.116592	0.0405141	0.0744484
SPD_1958	-0.239293	0.0795676	0.00263477	0.00660002
SPD_1496	-0.239651	0.125464	0.0561177	0.0979386
SPD_0172	-0.240522	0.10363	0.020288	0.0401376
SPD_0835	-0.241373	0.0656257	0.000235045	0.000745482
SPD_1820	-0.241651	0.0878825	0.00596481	0.0135131
SPD_0894	-0.241806	0.103726	0.0197429	0.0392519
SPD_1535	-0.242118	0.0839511	0.00392608	0.00932444
SPD_1551	-0.244066	0.0958107	0.0108535	0.0229851
SPD_0840	-0.244767	0.0630816	0.000104386	0.000348647
SPD_0747	-0.246344	0.11223	0.0281639	0.0540211
SPD_0880	-0.246781	0.101529	0.0150722	0.0309433
SPD_1201	-0.24828	0.0409676	1.35788e-09	8.93714e-09
SPD_0914	-0.24846	0.0713123	0.000493777	0.00145816
SPD_2045	-0.250458	0.0760986	0.000997509	0.00277868
SPD_2012	-0.252518	0.129997	0.052077	0.0917612
SPD_0580	-0.25258	0.0780399	0.00120986	0.00329724
SPD_1490	-0.253165	0.0980548	0.00982652	0.0209646
SPD_0740	-0.253425	0.0588905	1.6825e-05	6.54161e-05
SPD_0175	-0.255378	0.0719243	0.000384277	0.00116556
SPD_0393	-0.255682	0.0801856	0.00142951	0.0038285
SPD_0134	-0.25661	0.0733416	0.000467291	0.00139014
SPD_1761	-0.257969	0.080755	0.00140089	0.00376187
SPD_1550	-0.260041	0.0942927	0.00581906	0.0131977
SPD_0230	-0.261574	0.119999	0.0292724	0.0559342
SPD_1926	-0.261663	0.103651	0.011588	0.02426
SPD_1473	-0.26303	0.109414	0.016217	0.0329577
SPD_1868	-0.263079	0.103206	0.0108012	0.0228986
SPD_1823	-0.263219	0.0764503	0.000575273	0.00166705
SPD_1885	-0.263237	0.12585	0.0364675	0.0680681
SPD_0738	-0.265223	0.0785798	0.000737605	0.0020923
SPD_0735	-0.265235	0.088823	0.00282551	0.00700811
SPD_1234	-0.267444	0.0614594	1.35172e-05	5.27588e-05
SPD_0809	-0.268279	0.109357	0.0141573	0.029184
SPD_1123	-0.269257	0.0971338	0.00557091	0.0127353
SPD_1475	-0.26941	0.0598386	6.72323e-06	2.72996e-05
SPD_0174	-0.273218	0.0963904	0.00458979	0.0107113
SPD_1063	-0.274109	0.0668138	4.08568e-05	0.00014853
SPD_1439	-0.274688	0.0921918	0.00288689	0.00714275
SPD_0432	-0.27551	0.068893	6.35817e-05	0.000220111
SPD_0760	-0.279901	0.0640671	1.24886e-05	4.90294e-05
SPD_0135	-0.280139	0.0810921	0.000551165	0.00160643
SPD_0912	-0.280978	0.0894447	0.00168165	0.00444466
SPD_2016	-0.283378	0.0708619	6.3607e-05	0.000220111
SPD_1925	-0.283483	0.0786275	0.000311689	0.000959848
SPD_1062	-0.288625	0.0712291	5.07694e-05	0.000182263
SPD_0741	-0.288808	0.0832981	0.000525982	0.00154196
SPD_0679	-0.289121	0.0540302	8.74181e-08	4.7328e-07
SPD_0395	-0.289656	0.092585	0.00175678	0.00460697
SPD_0349	-0.290753	0.0565033	2.66423e-07	1.34818e-06
SPD_0981	-0.293522	0.0863819	0.0006789	0.00193944
SPD_0811	-0.293744	0.108916	0.00699702	0.0156058
SPD_1198	-0.294422	0.0783698	0.000172082	0.000553632
SPD_0857	-0.295275	0.0644825	4.66883e-06	1.93877e-05
SPD_1002	-0.296203	0.0674782	1.13551e-05	4.50182e-05
SPD_1279	-0.296721	0.110657	0.00733029	0.0161877
SPD_1060	-0.297195	0.062051	1.6717e-06	7.43224e-06
SPD_0253	-0.297719	0.0767105	0.000103995	0.000347916
SPD_0768	-0.299591	0.101908	0.00328405	0.00800735
SPD_0252	-0.30166	0.106647	0.00467528	0.0108856
SPD_2044	-0.30219	0.0970401	0.00184523	0.00480762
SPD_0905	-0.302987	0.107533	0.00483791	0.0112253
SPD_1680	-0.303803	0.103698	0.00339314	0.00826334
SPD_1613	-0.305905	0.129995	0.0186123	0.0371877
SPD_1210	-0.307129	0.0610077	4.7968e-07	2.29472e-06
SPD_0878	-0.308125	0.102602	0.00267235	0.00666929
SPD_0240	-0.308197	0.0679784	5.79448e-06	2.37197e-05
SPD_0730	-0.309529	0.101193	0.00222238	0.00570176
SPD_1152	-0.309688	0.0648018	1.76164e-06	7.81486e-06
SPD_1474	-0.309915	0.0779775	7.0553e-05	0.000241656
SPD_1519	-0.310174	0.122386	0.0112643	0.0237304
SPD_1083	-0.311071	0.0771292	5.5041e-05	0.000195686
SPD_0012	-0.31151	0.14889	0.0364196	0.0680418
SPD_0594	-0.313038	0.10831	0.00384986	0.00917589
SPD_2015	-0.31306	0.0572656	4.58204e-08	2.58494e-07
SPD_1140	-0.314626	0.100638	0.00177009	0.00463439
SPD_0648	-0.315249	0.0746425	2.4059e-05	9.00648e-05
SPD_1028	-0.316774	0.148329	0.0327112	0.061628
SPD_2055	-0.317069	0.10389	0.0022734	0.00581784
SPD_1362	-0.31978	0.104483	0.00220898	0.00567918
SPD_1869	-0.320172	0.144464	0.026673	0.0513079
SPD_1905	-0.322949	0.0681421	2.14405e-06	9.34636e-06
SPD_0072	-0.324592	0.0948072	0.000617728	0.00177984
SPD_1493	-0.325932	0.107803	0.00249955	0.00630839
SPD_1200	-0.326173	0.0531315	8.30566e-10	5.59452e-09
SPD_1363	-0.326351	0.0533573	9.5747e-10	6.40646e-09
SPD_1034	-0.32899	0.0835315	8.19861e-05	0.000279391
SPD_1068	-0.330086	0.0935854	0.000420126	0.00126101
SPD_1753	-0.331089	0.0978877	0.000718732	0.00204453
SPD_0215	-0.331377	0.155674	0.0332817	0.0626442
SPD_0906	-0.333564	0.0650352	2.91329e-07	1.44517e-06
SPD_1957	-0.334657	0.0944542	0.000395516	0.00119426
SPD_1024	-0.336913	0.105042	0.00133938	0.00361112
SPD_1192	-0.337035	0.0771131	1.23873e-05	4.87265e-05
SPD_0330	-0.337471	0.167064	0.0433825	0.0787098
SPD_1886	-0.338067	0.137541	0.0139737	0.0288351
SPD_0329	-0.338565	0.168469	0.0444683	0.0803221
SPD_0007	-0.339453	0.150093	0.0237206	0.0463368
SPD_0964	-0.339579	0.0462489	2.09757e-13	2.03101e-12
SPD_1164	-0.342115	0.143356	0.0170106	0.0344315
SPD_0720	-0.345949	0.0728502	2.04661e-06	8.98012e-06
SPD_0663	-0.346457	0.0514106	1.59465e-11	1.32711e-10
SPD_1343	-0.348806	0.090235	0.00011085	0.000366587
SPD_1129	-0.349127	0.0825291	2.33321e-05	8.76696e-05
SPD_0427	-0.350136	0.159099	0.0277539	0.0533361
SPD_0974	-0.350643	0.118818	0.00316648	0.00774883
SPD_1326	-0.352872	0.0545159	9.61862e-11	7.25539e-10
SPD_1218	-0.353491	0.0876706	5.52961e-05	0.000195852
SPD_1346	-0.354441	0.0498186	1.1222e-12	1.00449e-11
SPD_0721	-0.357807	0.0662578	6.65585e-08	3.68266e-07
SPD_1864	-0.35843	0.117927	0.0023704	0.00603537
SPD_1320	-0.35897	0.0558174	1.26647e-10	9.39055e-10
SPD_0976	-0.358987	0.105526	0.00066923	0.00191453
SPD_0874	-0.359877	0.058404	7.18936e-10	4.8811e-09
SPD_0401	-0.360402	0.11412	0.00158798	0.00422483
SPD_1206	-0.361612	0.0762512	2.11229e-06	9.2281e-06
SPD_0641	-0.361974	0.101989	0.000386476	0.00117047
SPD_0877	-0.363392	0.0581267	4.05934e-10	2.85857e-09
SPD_1121	-0.365741	0.108693	0.000765686	0.00216282
SPD_0719	-0.367463	0.0863116	2.06811e-05	7.90355e-05
SPD_0321	-0.367747	0.0913559	5.68724e-05	0.000200247
SPD_1092	-0.369463	0.0842963	1.17107e-05	4.62457e-05
SPD_2013	-0.370677	0.153742	0.0159078	0.0324603
SPD_0968	-0.370677	0.0722444	2.88404e-07	1.44131e-06
SPD_0327	-0.370758	0.167096	0.0264984	0.0510569
SPD_1360	-0.37128	0.182439	0.0418412	0.0763991
SPD_1773	-0.371859	0.0952746	9.49989e-05	0.000319412
SPD_0812	-0.372621	0.111416	0.000824536	0.0023193
SPD_0875	-0.373586	0.0626672	2.50043e-09	1.61925e-08
SPD_0736	-0.375439	0.0702759	9.17448e-08	4.95373e-07
SPD_0876	-0.375605	0.0713434	1.40385e-07	7.32475e-07
SPD_1191	-0.375832	0.0798281	2.50139e-06	1.07645e-05
SPD_1357	-0.378317	0.133017	0.00445323	0.0104047
SPD_0326	-0.380079	0.159767	0.0173616	0.0350012
SPD_1105	-0.382512	0.0844995	5.98844e-06	2.44639e-05
SPD_0025	-0.385439	0.111856	0.000569299	0.0016545
SPD_1061	-0.386174	0.0823945	2.77376e-06	1.18355e-05
SPD_0333	-0.386284	0.179684	0.0315715	0.0598166
SPD_0521	-0.38663	0.117709	0.00102124	0.00283692
SPD_0551	-0.388997	0.151632	0.0103054	0.0219167
SPD_1410	-0.390812	0.1677	0.0197836	0.039294
SPD_1076	-0.393599	0.0637472	6.64231e-10	4.53478e-09
SPD_0969	-0.394099	0.0594154	3.29048e-11	2.59884e-10
SPD_0868	-0.394247	0.193638	0.0417498	0.0763013
SPD_1427	-0.396973	0.0725925	4.53823e-08	2.56741e-07
SPD_1470	-0.398368	0.13656	0.00353221	0.00852982
SPD_1012	-0.400489	0.104228	0.00012181	0.000400858
SPD_1130	-0.400721	0.0597417	1.97917e-11	1.62696e-10
SPD_0013	-0.403092	0.105393	0.000130947	0.000428129
SPD_1606	-0.404433	0.134478	0.00263473	0.00660002
SPD_0322	-0.404833	0.0975521	3.32598e-05	0.000122013
SPD_1172	-0.405416	0.126239	0.00132052	0.00356983
SPD_1345	-0.40813	0.0701627	5.99479e-09	3.66976e-08
SPD_0008	-0.409234	0.120609	0.000691151	0.00197164
SPD_0325	-0.410648	0.149752	0.00610326	0.0137957
SPD_0136	-0.416127	0.0517829	9.28346e-16	1.06839e-14
SPD_0477	-0.416252	0.0756588	3.76138e-08	2.13392e-07
SPD_1608	-0.417081	0.168953	0.0135634	0.0280458
SPD_1104	-0.41731	0.0501864	9.15948e-17	1.14579e-15
SPD_0813	-0.417412	0.110515	0.000158743	0.000513177
SPD_0454	-0.419928	0.0807714	2.00397e-07	1.01919e-06
SPD_0502	-0.420958	0.082466	3.31464e-07	1.62821e-06
SPD_0897	-0.421657	0.172025	0.0142406	0.0293256
SPD_1199	-0.421785	0.0668849	2.86096e-10	2.03603e-09
SPD_1489	-0.421945	0.109408	0.000114961	0.000378938
SPD_1491	-0.423896	0.122212	0.000523299	0.00153633
SPD_0967	-0.424443	0.0720029	3.75135e-09	2.35365e-08
SPD_1688	-0.42484	0.122821	0.000542141	0.00158242
SPD_0503	-0.425944	0.0771989	3.43872e-08	1.95638e-07
SPD_0323	-0.427757	0.115848	0.000222145	0.000706794
SPD_0372	-0.428816	0.113185	0.000151481	0.000492069
SPD_0619	-0.432126	0.150338	0.00404834	0.00958092
SPD_0540	-0.434343	0.110392	8.3352e-05	0.000283566
SPD_1877	-0.435287	0.0634793	7.02501e-12	5.99507e-11
SPD_1587	-0.436736	0.0945379	3.84297e-06	1.62259e-05
SPD_1998	-0.436899	0.0562433	7.97201e-15	8.57534e-14
SPD_0790	-0.437355	0.0862527	3.96518e-07	1.9105e-06
SPD_1458	-0.438022	0.0791092	3.0783e-08	1.77134e-07
SPD_0009	-0.438207	0.125611	0.000485539	0.00143805
SPD_0742	-0.439847	0.0668606	4.75007e-11	3.708e-10
SPD_0965	-0.441593	0.108263	4.52483e-05	0.000163316
SPD_0550	-0.441793	0.136234	0.00118325	0.00323787
SPD_0442	-0.443396	0.136326	0.00114409	0.00314352
SPD_0718	-0.443661	0.0955578	3.43622e-06	1.46003e-05
SPD_1070	-0.444219	0.0652463	9.87233e-12	8.3894e-11
SPD_1318	-0.446451	0.136225	0.00104802	0.00289932
SPD_0710	-0.446643	0.0720936	5.81661e-10	3.99817e-09
SPD_1751	-0.446669	0.17647	0.0113696	0.0238773
SPD_1426	-0.449154	0.0970944	3.72891e-06	1.57774e-05
SPD_1833	-0.449648	0.0948842	2.14864e-06	9.34636e-06
SPD_1211	-0.451272	0.0510431	9.48601e-19	1.29965e-17
SPD_1197	-0.452059	0.0812258	2.6146e-08	1.51753e-07
SPD_1687	-0.453379	0.160815	0.00481352	0.0111816
SPD_1306	-0.45343	0.0839177	6.54365e-08	3.63056e-07
SPD_0785	-0.454996	0.103081	1.01489e-05	4.03951e-05
SPD_1999	-0.45596	0.0511994	5.31141e-19	7.48054e-18
SPD_0445	-0.457899	0.0628274	3.14112e-13	2.97005e-12
SPD_1305	-0.458677	0.0875201	1.59863e-07	8.23436e-07
SPD_1607	-0.460609	0.142338	0.0012121	0.00329888
SPD_1830	-0.463537	0.093089	6.37485e-07	2.99975e-06
SPD_0428	-0.46421	0.135784	0.000629134	0.00181011
SPD_0526	-0.464226	0.0688093	1.51396e-11	1.27046e-10
SPD_1630	-0.465748	0.0886813	1.50514e-07	7.81277e-07
SPD_1686	-0.465819	0.155168	0.00268184	0.00668469
SPD_1233	-0.469313	0.0701658	2.25282e-11	1.83691e-10
SPD_2017	-0.471314	0.0609245	1.02558e-14	1.09287e-13
SPD_1488	-0.472272	0.0877412	7.34356e-08	4.00811e-07
SPD_0814	-0.474192	0.112562	2.523e-05	9.40985e-05
SPD_0911	-0.477184	0.084149	1.42208e-08	8.39906e-08
SPD_0821	-0.477569	0.0665099	6.94986e-13	6.30496e-12
SPD_1549	-0.480857	0.118753	5.13859e-05	0.000183877
SPD_1023	-0.481055	0.113504	2.25281e-05	8.50496e-05
SPD_2057	-0.481461	0.0715818	1.74361e-11	1.44512e-10
SPD_1802	-0.486174	0.184962	0.00857591	0.018632
SPD_1369	-0.487491	0.132618	0.000237008	0.000750526
SPD_2000	-0.487782	0.0646347	4.4628e-14	4.56248e-13
SPD_0915	-0.487842	0.152957	0.0014257	0.00382338
SPD_1368	-0.492513	0.160933	0.00221076	0.00567918
SPD_1683	-0.493812	0.19263	0.0103614	0.0220126
SPD_0922	-0.494799	0.120595	4.07876e-05	0.00014853
SPD_1602	-0.494947	0.194851	0.0110813	0.0233939
SPD_1709	-0.496163	0.171694	0.00385471	0.00917658
SPD_1601	-0.497288	0.180169	0.00577804	0.0131361
SPD_0451	-0.497889	0.134463	0.000213237	0.000679526
SPD_1168	-0.498679	0.124364	6.07615e-05	0.000212454
SPD_0733	-0.498978	0.0722829	5.0871e-12	4.37839e-11
SPD_0748	-0.499377	0.103062	1.26351e-06	5.73135e-06
SPD_0674	-0.500021	0.121919	4.10921e-05	0.000149116
SPD_1832	-0.500488	0.158781	0.00162124	0.00429628
SPD_0987	-0.500571	0.0767669	6.99969e-11	5.36022e-10
SPD_0345	-0.501534	0.105912	2.18654e-06	9.49073e-06
SPD_2041	-0.501631	0.094629	1.15157e-07	6.03972e-07
SPD_1831	-0.50463	0.0993967	3.83591e-07	1.8571e-06
SPD_1171	-0.505112	0.141531	0.000358477	0.0010939
SPD_0703	-0.505295	0.138281	0.000258078	0.000810871
SPD_0453	-0.507393	0.153833	0.000972557	0.00271668
SPD_0324	-0.507611	0.126015	5.62101e-05	0.000198261
SPD_0425	-0.508647	0.183884	0.00567249	0.0129235
SPD_1103	-0.509342	0.0661494	1.36205e-14	1.42874e-13
SPD_1604	-0.512405	0.159595	0.00132428	0.00357521
SPD_1599	-0.514173	0.191043	0.00711524	0.0157994
SPD_1849	-0.514743	0.094202	4.64862e-08	2.61517e-07
SPD_1010	-0.515283	0.126656	4.73431e-05	0.000170266
SPD_1741	-0.515776	0.218889	0.0184566	0.0369132
SPD_1187	-0.517366	0.173671	0.00289198	0.0071442
SPD_1610	-0.519023	0.191408	0.00669573	0.0150337
SPD_1640	-0.519045	0.146096	0.000381209	0.00115975
SPD_1804	-0.520296	0.259053	0.0445954	0.0804795
SPD_0411	-0.521058	0.0618664	3.69133e-17	4.73524e-16
SPD_1710	-0.525586	0.147997	0.000383299	0.00116435
SPD_0410	-0.525891	0.117757	7.97278e-06	3.21787e-05
SPD_1819	-0.526136	0.103614	3.81733e-07	1.85679e-06
SPD_1404	-0.527945	0.0568004	1.47555e-20	2.32168e-19
SPD_1370	-0.531568	0.13866	0.000126273	0.000414191
SPD_0010	-0.532145	0.117852	6.32131e-06	2.57715e-05
SPD_0275	-0.533597	0.140939	0.000153085	0.000496479
SPD_0452	-0.535581	0.201746	0.00793719	0.0173755
SPD_1407	-0.537201	0.0863746	4.98949e-10	3.46512e-09
SPD_1033	-0.538916	0.119688	6.71036e-06	2.72996e-05
SPD_1609	-0.540999	0.119195	5.65777e-06	2.32072e-05
SPD_1307	-0.547787	0.0757574	4.80108e-13	4.41524e-12
SPD_1883	-0.550579	0.2092	0.00849254	0.0184781
SPD_1600	-0.55133	0.16754	0.000999229	0.00277962
SPD_1471	-0.555211	0.145757	0.000139438	0.000453679
SPD_1120	-0.555768	0.074117	6.45379e-14	6.49897e-13
SPD_1597	-0.556009	0.184866	0.00263288	0.00660002
SPD_1748	-0.556572	0.245949	0.0236385	0.0462213
SPD_1403	-0.558584	0.0519348	5.58478e-27	1.29284e-25
SPD_1662	-0.560752	0.153767	0.000265563	0.000833091
SPD_0005	-0.562394	0.143854	9.24954e-05	0.000312036
SPD_1167	-0.562634	0.115738	1.16634e-06	5.31451e-06
SPD_0910	-0.562954	0.0927675	1.29165e-09	8.52909e-09
SPD_1598	-0.56455	0.195283	0.0038411	0.00916584
SPD_2042	-0.565385	0.108197	1.7366e-07	8.92221e-07
SPD_1997	-0.56546	0.0477848	2.62034e-32	8.37677e-31
SPD_1651	-0.568045	0.117942	1.46246e-06	6.60404e-06
SPD_1169	-0.568463	0.136635	3.17618e-05	0.000117158
SPD_0950	-0.569165	0.119711	1.98956e-06	8.74885e-06
SPD_0970	-0.572373	0.0550272	2.43713e-25	4.95795e-24
SPD_1303	-0.574839	0.119644	1.55075e-06	6.94048e-06
SPD_0896	-0.575653	0.0887251	8.69514e-11	6.58346e-10
SPD_1649	-0.577841	0.120301	1.56071e-06	6.96956e-06
SPD_1304	-0.579457	0.0682562	2.07616e-17	2.68038e-16
SPD_1882	-0.580162	0.240304	0.0157663	0.0322226
SPD_2053	-0.58157	0.152004	0.000130236	0.000426495
SPD_1803	-0.585636	0.220246	0.00783727	0.0172011
SPD_1650	-0.586655	0.114591	3.06267e-07	1.50812e-06
SPD_1596	-0.586969	0.168831	0.000507674	0.00149701
SPD_1102	-0.588598	0.0597701	7.01389e-23	1.26125e-21
SPD_1469	-0.589266	0.13394	1.08508e-05	4.31035e-05
SPD_1472	-0.597668	0.0908166	4.67143e-11	3.6608e-10
SPD_2054	-0.599795	0.14037	1.92884e-05	7.39939e-05
SPD_0815	-0.600924	0.110989	6.15346e-08	3.4235e-07
SPD_0274	-0.602326	0.113488	1.11213e-07	5.87884e-07
SPD_1071	-0.60299	0.104375	7.5973e-09	4.59488e-08
SPD_1747	-0.604278	0.247027	0.014437	0.0296998
SPD_1887	-0.605445	0.174984	0.000540173	0.00157897
SPD_1603	-0.60688	0.176372	0.000579771	0.00167767
SPD_0997	-0.611245	0.17398	0.000442558	0.00132439
SPD_0949	-0.613683	0.128721	1.86502e-06	8.25527e-06
SPD_0853	-0.619207	0.151446	4.33941e-05	0.000157187
SPD_1532	-0.619978	0.126833	1.01794e-06	4.68067e-06
SPD_1298	-0.620339	0.0787871	3.44558e-15	3.79202e-14
SPD_1189	-0.624354	0.291964	0.0324789	0.0612476
SPD_0909	-0.62648	0.0770703	4.3395e-16	5.11097e-15
SPD_0658	-0.627717	0.0553478	8.18988e-30	2.46185e-28
SPD_1188	-0.62931	0.162285	0.0001054	0.000350291
SPD_1953	-0.636413	0.286283	0.0262144	0.0506677
SPD_1457	-0.637738	0.0833646	2.00998e-14	2.09746e-13
SPD_0004	-0.639286	0.120078	1.01553e-07	5.42516e-07
SPD_1881	-0.64141	0.223827	0.00416146	0.00981402
SPD_0756	-0.642334	0.170506	0.000165065	0.000532759
SPD_1752	-0.64449	0.156278	3.7234e-05	0.000136097
SPD_0163	-0.645748	0.10621	1.2026e-09	7.99349e-09
SPD_0365	-0.646019	0.0828103	6.13205e-15	6.71193e-14
SPD_2056	-0.646059	0.0892058	4.40992e-13	4.09289e-12
SPD_0908	-0.646278	0.0829797	6.78685e-15	7.34877e-14
SPD_0264	-0.646558	0.111239	6.16135e-09	3.76029e-08
SPD_1408	-0.651352	0.0817093	1.56669e-15	1.79279e-14
SPD_0637	-0.659687	0.131738	5.51267e-07	2.60622e-06
SPD_1690	-0.659932	0.214985	0.00214294	0.00553319
SPD_0649	-0.662739	0.0591721	4.06858e-29	1.10731e-27
SPD_0231	-0.663079	0.158825	2.98107e-05	0.000110365
SPD_0659	-0.663151	0.0672503	6.14724e-23	1.11536e-21
SPD_0437	-0.663838	0.175444	0.000154474	0.000500179
SPD_0083	-0.664918	0.116628	1.18975e-08	7.09491e-08
SPD_1216	-0.666341	0.0921615	4.8247e-13	4.41679e-12
SPD_2007	-0.666848	0.155327	1.76125e-05	6.80836e-05
SPD_0592	-0.670027	0.145632	4.20836e-06	1.76209e-05
SPD_1040	-0.671744	0.064525	2.21806e-25	4.55833e-24
SPD_0263	-0.673697	0.110982	1.2765e-09	8.4568e-09
SPD_0412	-0.678361	0.0542492	7.05236e-36	2.32843e-34
SPD_0907	-0.688628	0.0855359	8.22854e-16	9.52429e-15
SPD_1166	-0.688828	0.123738	2.59452e-08	1.51022e-07
SPD_0262	-0.690352	0.107526	1.35962e-10	9.99372e-10
SPD_0505	-0.697136	0.113141	7.19804e-10	4.8811e-09
SPD_0006	-0.700166	0.11917	4.21998e-09	2.61736e-08
SPD_0955	-0.70344	0.10137	3.93901e-12	3.4492e-11
SPD_0501	-0.705064	0.118479	2.66579e-09	1.7208e-08
SPD_1039	-0.713599	0.0782689	7.7042e-20	1.14935e-18
SPD_0757	-0.722515	0.0680228	2.36304e-26	5.17301e-25
SPD_0162	-0.723803	0.13436	7.16266e-08	3.93068e-07
SPD_1101	-0.723998	0.074377	2.15583e-22	3.80863e-21
SPD_0942	-0.724388	0.187501	0.000111831	0.000369226
SPD_0661	-0.728039	0.0915308	1.80544e-15	2.05432e-14
SPD_0504	-0.729126	0.123132	3.18996e-09	2.03955e-08
SPD_2018	-0.732511	0.0949301	1.19733e-14	1.26252e-13
SPD_0527	-0.7423	0.097384	2.48989e-14	2.58487e-13
SPD_0920	-0.74374	0.238787	0.00184155	0.00480424
SPD_1468	-0.745062	0.0840633	7.78202e-19	1.0809e-17
SPD_0956	-0.745121	0.128498	6.68329e-09	4.05426e-08
SPD_0506	-0.752836	0.100515	6.89769e-14	6.91141e-13
SPD_1442	-0.753169	0.102983	2.60173e-13	2.47164e-12
SPD_1170	-0.756559	0.147505	2.91207e-07	1.44517e-06
SPD_1217	-0.76162	0.0872194	2.49687e-18	3.35246e-17
SPD_1393	-0.768645	0.0749655	1.1434e-24	2.21425e-23
SPD_1409	-0.780584	0.155459	5.13639e-07	2.44555e-06
SPD_1684	-0.788789	0.251192	0.00168844	0.00445094
SPD_1531	-0.793478	0.106502	9.3067e-14	9.27905e-13
SPD_0155	-0.800112	0.197599	5.14017e-05	0.000183877
SPD_1165	-0.807777	0.121093	2.54569e-11	2.05904e-10
SPD_0887	-0.808606	0.10248	3.01362e-15	3.35328e-14
SPD_0125	-0.809818	0.204238	7.33738e-05	0.000250466
SPD_0898	-0.818396	0.166365	8.68583e-07	4.03071e-06
SPD_0660	-0.827628	0.0781643	3.37604e-26	7.23334e-25
SPD_0091	-0.834322	0.107916	1.06499e-14	1.12889e-13
SPD_1226	-0.834484	0.1159	6.01964e-13	5.48577e-12
SPD_0739	-0.841757	0.0817745	7.52743e-25	1.4863e-23
SPD_0112	-0.869884	0.130598	2.72358e-11	2.18537e-10
SPD_0636	-0.871623	0.11811	1.58574e-13	1.55789e-12
SPD_0494	-0.877486	0.094923	2.3704e-20	3.6723e-19
SPD_1443	-0.894668	0.100004	3.67437e-19	5.24836e-18
SPD_0948	-0.897291	0.168236	9.63277e-08	5.18727e-07
SPD_1873	-0.899275	0.152475	3.68305e-09	2.31912e-08
SPD_1444	-0.918845	0.0863708	1.97528e-26	4.37167e-25
SPD_0954	-0.944742	0.169234	2.37132e-08	1.38832e-07
rrsB	-0.946132	0.460114	0.0397538	0.0732176
SPD_1951	-0.94717	0.18173	1.86848e-07	9.5269e-07
SPD_1038	-0.983761	0.0854683	1.17143e-30	3.62962e-29
SPD_1652	-0.996454	0.0981929	3.38476e-24	6.43105e-23
SPD_1894	-1.01034	0.338798	0.00286246	0.00709101
SPD_0110	-1.02285	0.136343	6.28318e-14	6.35895e-13
SPD_0111	-1.02926	0.119859	8.91113e-18	1.18072e-16
SPD_1806	-1.04368	0.455285	0.021884	0.0430413
SPD_1504	-1.04841	0.111578	5.65302e-21	9.18159e-20
SPD_1195	-1.05583	0.0700497	2.45454e-51	1.02988e-49
SPD_0889	-1.05679	0.0942276	3.42958e-29	9.46189e-28
SPD_0458	-1.05699	0.144423	2.5029e-13	2.3905e-12
SPD_0114	-1.06786	0.110862	5.83943e-22	9.88286e-21
SPD_0109	-1.09925	0.133641	1.94537e-16	2.37453e-15
SPD_0121	-1.10819	0.0550898	5.33348e-90	3.1593e-88
SPD_0123	-1.11017	0.0884303	3.77301e-36	1.28794e-34
SPD_1834	-1.1122	0.309804	0.000330658	0.00101361
SPD_0122	-1.11528	0.0868269	9.18724e-38	3.3642e-36
SPD_0947	-1.12895	0.196871	9.78054e-09	5.88001e-08
SPD_0120	-1.13465	0.089299	5.46295e-37	1.89696e-35
SPD_0888	-1.15213	0.123788	1.31158e-20	2.07994e-19
SPD_0459	-1.15762	0.156088	1.20328e-13	1.18794e-12
SPD_1037	-1.15816	0.102576	1.45928e-29	4.25939e-28
SPD_0147	-1.166	0.408583	0.00432044	0.0101297
SPD_0148	-1.18399	0.40989	0.00387012	0.00920238
SPD_0115	-1.19247	0.125884	2.72611e-21	4.46373e-20
SPD_1194	-1.19252	0.0895255	1.76008e-40	6.81692e-39
SPD_1036	-1.20494	0.349766	0.000571074	0.00165727
SPD_1412	-1.21372	0.0763104	5.84629e-57	2.67601e-55
SPD_0119	-1.22043	0.108718	3.05309e-29	8.54016e-28
SPD_0124	-1.2269	0.118782	5.21137e-25	1.03918e-23
SPD_0945	-1.24077	0.149541	1.066e-16	1.32526e-15
SPD_1193	-1.25267	0.0774869	8.73425e-59	4.18828e-57
SPD_0460	-1.26066	0.147522	1.27899e-17	1.68359e-16
SPD_0944	-1.2671	0.143173	8.74488e-19	1.20631e-17
SPD_0118	-1.27095	0.0910922	3.0428e-44	1.25065e-42
SPD_2043	-1.27449	0.18454	4.97439e-12	4.29975e-11
SPD_0146	-1.28918	0.405901	0.00149272	0.00398191
SPD_1871	-1.29492	0.194942	3.082e-11	2.44376e-10
SPD_1411	-1.29905	0.0611611	4.10323e-100	2.75463e-98
SPD_0104	-1.30034	0.203977	1.83064e-10	1.31207e-09
SPD_0943	-1.3069	0.157975	1.30819e-16	1.61637e-15
SPD_0893	-1.30926	0.34821	0.000169929	0.000547578
SPD_1955	-1.33355	0.297067	7.15381e-06	2.89313e-05
SPD_0946	-1.33594	0.165454	6.78414e-16	7.89784e-15
SPD_0492	-1.33767	0.120615	1.39608e-28	3.60475e-27
SPD_0169	-1.36936	0.240194	1.1907e-08	7.09491e-08
SPD_1956	-1.37548	0.0713916	1.02269e-82	5.72138e-81
SPD_0493	-1.38896	0.10837	1.31993e-37	4.74703e-36
SPD_0145	-1.40084	0.398559	0.000440132	0.00131909
SPD_0117	-1.42284	0.090299	6.14566e-56	2.75052e-54
SPD_0491	-1.47861	0.111033	1.84819e-40	7.02313e-39
SPD_0116	-1.48954	0.166042	2.94123e-19	4.26161e-18
SPD_1464	-1.54482	0.147534	1.17496e-25	2.43955e-24
SPD_0168	-1.5511	0.24913	4.78334e-10	3.33344e-09
SPD_0461	-1.58108	0.180861	2.29138e-18	3.09721e-17
SPD_1874	-1.59569	0.218031	2.50445e-13	2.3905e-12
SPD_1564	-1.65688	0.0973601	6.03362e-65	3.11583e-63
SPD_0167	-1.66239	0.267769	5.35589e-10	3.6941e-09
SPD_1670	-1.66749	0.0913228	1.74434e-74	9.245e-73
SPD_0166	-1.69058	0.317684	1.02881e-07	5.48154e-07
SPD_1158	-1.73635	0.082564	3.46322e-98	2.17966e-96
SPD_1669	-1.75543	0.0932417	4.56208e-79	2.48325e-77
SPD_1952	-1.84894	0.162989	7.9469e-30	2.42501e-28
SPD_1668	-1.86271	0.0884334	1.72199e-98	1.11874e-96
SPD_0890	-1.89948	0.151343	3.93623e-36	1.32126e-34
SPD_1667	-2.0051	0.0883205	4.22535e-114	2.93443e-112
SPD_1671	-2.04479	0.0609713	1.3963e-246	5.62432e-244
SPD_1563	-2.19928	0.0825186	1.6994e-156	1.80136e-154
SPD_0653	-2.26226	0.0987107	3.06448e-116	2.28587e-114
SPD_0654	-2.35806	0.0859045	6.98593e-166	8.27627e-164
SPD_0655	-2.39843	0.100856	5.28607e-125	4.09467e-123
SPD_0656	-2.41891	0.0867181	3.15743e-171	4.23938e-169
SPD_0144	-2.5037	0.122174	2.49332e-93	1.52168e-91
SPD_0751	-2.5963	0.0963104	4.64524e-160	5.19751e-158
SPD_0752	-2.6643	0.110829	1.06839e-127	8.96556e-126
SPD_0652	-2.76296	0.105041	1.74168e-152	1.75387e-150
SPD_0409	-2.77702	0.109486	6.27432e-142	5.49412e-140
SPD_0750	-2.87028	0.0900883	9.33647e-223	2.0893e-220
SPD_0753	-2.89435	0.100847	3.78964e-181	5.45167e-179
SPD_0749	-2.90778	0.0888987	1.16721e-234	3.35824e-232
SPD_0901	-2.96433	0.0933325	2.23838e-221	4.09828e-219
SPD_0779	-3.16284	0.138994	1.27226e-114	9.15116e-113
SPD_0900	-3.20763	0.0971139	3.05527e-239	1.02555e-236
SPD_0781	-3.32872	0.129914	8.56082e-145	7.83704e-143
SPD_1004	-3.36299	0.121693	4.22589e-168	5.31934e-166
SPD_0780	-3.36781	0.140921	3.16179e-126	2.54714e-124
SPD_0778	-3.40344	0.132181	3.36527e-146	3.22745e-144
SPD_0404	-3.72848	0.117052	1.1904e-222	2.39746e-220
SPD_0405	-3.80361	0.120819	1.53453e-217	2.37733e-215
SPD_0408	-3.8887	0.120103	5.57882e-230	1.40447e-227
SPD_0406	-3.89538	0.111223	1.0001e-268	5.03549e-266
SPD_0407	-3.94155	0.105434	7.08342e-306	4.75534e-303
SPD_1954	-4.07638	0.128407	3.64143e-221	6.11154e-219
SPD_0334	-4.58547	0.12022	0	0
SPD_0161	-5.81068	0.143414	0	0

## Sheet: normalized counts
gene	control_1	control_2	control_3	control_4	control_5	control_6	peptide_1	peptide_2	peptide_3	peptide_4	peptide_5	peptide_6
ERCC-00002	0	0	0	0	0	0	0	0	0	0	0	0
ERCC-00003	0	0	0.841075	0	0	0	0	0	0	0.864627	1.08307	0
ERCC-00004	0	0	0	0	0	0	0	0	0	0	0	0
ERCC-00009	0	0	0	0	0	0	0	0	0	0	0	0
ERCC-00012	0	0	0	0	0	0	0	0	0	0	0	0
ERCC-00013	0	0	0	0	0	0	0	0	0	0	0	0
ERCC-00014	0	1.31572	0	0	0	0	0	0.924061	0	0	0	0
ERCC-00016	0	0	0	0	0	0	0	0	0	0	0	0
ERCC-00017	0	0	0	0	0	0	0	0	0	0	0	0
ERCC-00019	0	0	0	0	0	0	0	0	0	0	0	0
ERCC-00022	0	0	0	0	0	0	0	0	0	0	0	0
ERCC-00024	0	0	0	0	0	0	1.16055	0	0	0	0	0
ERCC-00025	0	0	0	0	0	0	0	0	0	0	0	0
ERCC-00028	0	0	0	0	0	0	0	0	0	0	0	0
ERCC-00031	0	0	0	0	0	0	0	0	0	0	0	0
ERCC-00033	0	0	0.841075	0	0	0	0	0	0	0	0	0
ERCC-00034	0	0	0	0	0	0	0	0	0	0	0	0
ERCC-00035	0	0	0.841075	0	0	0	0	0	0	0	0	0
ERCC-00039	0	0	0	0	0	0	0	0	0	0	0	0
ERCC-00040	0	0	0	0	0	0	0	0	0	0	0	0
ERCC-00041	0	0	0	0	0	0	0	0	0	0	0	0
ERCC-00042	0	0	0	0	0	0	0	0	0	0	0	0
ERCC-00043	2.08855	2.63144	3.3643	1.19129	4.16123	2.84293	0	1.84812	1.7631	0.864627	2.16614	1.6892
ERCC-00044	0	0	0	0	0	0	0	0	0	0	0	0
ERCC-00046	0	0	0	0	0	0	0	0	0	0	0	0
ERCC-00048	0	0	0	0	0	0	0	0	0	0	0	0
ERCC-00051	0	0	0	0	0	0	0	0	0	0	0	0
ERCC-00053	0	0	0	0	0	0	0	0	0	0	0	0
ERCC-00054	0	0	0	0	0	0	0	0	0	0	0	0
ERCC-00057	0	0	0	0	0	0	0	0	0	0	0	0
ERCC-00058	0	0	0	0	0	0	1.16055	0	0	0	0	0
ERCC-00059	0	0	0	0	0	0	0	0	0	0	0	0
ERCC-00060	0	0	0	0	0	0	0	0	0	0	0	0
ERCC-00061	0	0	0	0	0	0	0	0	0	0	0	0
ERCC-00062	0	0	0	0	0	0	0	0	0	0	0	0.844602
ERCC-00067	0	0	0	0	0	0	0	0	0	0	0	0
ERCC-00069	0	0	0.841075	0	0	0	1.16055	0	0	0	0	0
ERCC-00071	0	0	0	0	0	0	0	0	0	0	1.08307	0
ERCC-00073	0	0	0	0	0	0	0	0	0	0	0	0
ERCC-00074	0	0	0	0	0	0	0	0	0	0	0	0
ERCC-00075	0	1.31572	0.841075	0	0	0	0	0	0	0	0	0
ERCC-00076	0	0	0	0	0	0	0	0	0	0	0	0
ERCC-00077	0	0	0	0	0	0	0	0	0	0	0	0
ERCC-00078	0	0	0	0	0	0	0	0	0	0	0	0
ERCC-00079	0	0	0	0	0	0	0	0	0	0	0	0
ERCC-00081	0	0	0	0	0	0	0	0	0	0	0	0
ERCC-00083	0	0	0	0	0	0	0	0	0	0	0	0
ERCC-00084	0	0	0	0	0	0	0	0	0	0	0	0
ERCC-00085	0	0	0	0	0	0	0	0	0	0	0	0
ERCC-00086	0	0	0	0	0	0	0	0	0	0	0	0
ERCC-00092	0	0	0	0	0	0	0	0	0	0	0	0
ERCC-00095	0	0	0	0	0	0	0	0	0	0	0	0
ERCC-00096	0	0	0	0	0	0	0	0	0	0	0	0
ERCC-00097	0	0	0	0	0	0	0	0	0	0	0	0
ERCC-00098	0	0	0	0	0	0	0	0	0	0.864627	0	0
ERCC-00099	0	0	0	0	0	0	0	0	0	0	0	0
ERCC-00104	1.04428	1.31572	0	0	0	0	0	0	0	1.72925	0	0
ERCC-00108	0	0	0	0	0	0	1.16055	0	0	0	0	0
ERCC-00109	0	0	0	0	0	0	0	0	0	0	0	0
ERCC-00111	0	0	0	0	0	0	0	0	0	0	0	0
ERCC-00112	0	0	0	0	0	0.947642	0	0	0	0	0	0
ERCC-00113	0	0	0	0	0	0	0	0	0	0	0	0
ERCC-00116	0	0	0	0	0	0	0	0	0	0	0	0
ERCC-00117	0	0	0	0	0	0	0	0	0.881551	0	0	0
ERCC-00120	0	0	0	0	0	0	0	0	0	0	0	0
ERCC-00123	0	0	0	0	0	0	0	0	0	0	0	0
ERCC-00126	0	0	0	0	0	0	0	0.924061	0	0	0	0
ERCC-00130	0	0	0.841075	0	0	0	0	0	0	0	0	0
ERCC-00131	0	0	0	0	0	0	0	0	0	0	0	0
ERCC-00134	0	0	0	0	0	0	0	0	0	0	0	0
ERCC-00136	0	0	0.841075	0	0	0	0	0	0	0	0	0
ERCC-00137	0	0	0	0	0	0	0	0	0	0	0	0
ERCC-00138	0	0	0	0	0	0	0	0	0	0	0	0
ERCC-00142	0	0	0	0	0	0	0	0	0	0	0	0
ERCC-00143	0	0	0	0	0	0	0	0	0	0	0	0
ERCC-00144	0	0	0	0	0	0	0	0	0	0	0	0
ERCC-00145	0	0	0	0	0	0	0	0	0	0	0	0.844602
ERCC-00147	0	0	0	0	0	0	0	0	0.881551	0.864627	0	0.844602
ERCC-00148	0	0	0	0	0	0	0	0	0	0	0	0
ERCC-00150	0	0	0	0	0	0	0	0	0	0	0	0
ERCC-00154	0	0	0	0	0	0	0	0	0	0	0	0
ERCC-00156	0	0	0	0	0	0	0	0	0	0	0	0
ERCC-00157	0	0	0	0	0	0	0	0	0	0	0	0
ERCC-00158	0	0	0	0	0	0	0	0	0	0	0	0
ERCC-00160	0	0	0	0	0	0	0	0	0	0	0	0
ERCC-00162	0	0	0	0	0	0	0	0	0	0	0	0
ERCC-00163	0	0	0	0	0	0	0	0	0	0	0	0
ERCC-00164	0	0	0	0	0	0	0	0	0	0.864627	0	0
ERCC-00165	0	0	0	1.19129	0	0	0	0	0	0	0	0
ERCC-00168	0	0	0	0	0	0	0	0	0	0	0	0
ERCC-00170	0	1.31572	0	0	0	0	0	0	0	0	0	0
ERCC-00171	0	0	0	0	0	0	0	0	0	0	0	0
SIRV1	0	0	0	0	0	0	0	0	0	0	0	0
SIRV10001	0	0	0	0	1.04031	0	0	0	0	0	0	0
SIRV10002	1.04428	0	0	1.19129	1.04031	0	0	0	0.881551	0.864627	0	0
SIRV10003	0	0	1.68215	0	1.04031	0	2.3211	0	0	0	1.08307	0
SIRV12001	0	1.31572	1.68215	1.19129	0	0	1.16055	0.924061	0	0	0	0
SIRV12002	0	0	0.841075	0	0	0	0	0	0	0	1.08307	1.6892
SIRV12003	0	0	0	1.19129	0	0	0	0	0.881551	0	1.08307	1.6892
SIRV2	0	0	0.841075	0	0	0	0	0.924061	0	0	0	0
SIRV3	0	1.31572	0.841075	0	0	0.947642	0	0	0	0	0	0
SIRV4	0	0	0	0	0	0	0	0	0	0.864627	0	0
SIRV4001	0	0	0	0	0	0	1.16055	0	0	0	0	0
SIRV4002	0	0	0	0	0	0	0	0	0	0	0	0
SIRV4003	0	0	0	0	0	0	0	0	0	0	0	0
SIRV5	0	0	0.841075	0	0	0	1.16055	0	0	0	0	0
SIRV6	0	0	0.841075	0	0	0	0	0.924061	0.881551	0	0	0.844602
SIRV6001	0	0	0	1.19129	0	0.947642	0	0	0	0	0	0
SIRV6002	0	0	0	0	0	0.947642	0	0	0.881551	0	0	0
SIRV6003	0	0	0	2.38258	0	0	0	0	0	0	0	0.844602
SIRV7	0	0	0	0	0	0	0	0	0	0	0	0
SIRV8001	0	0	0	1.19129	0	0.947642	1.16055	0	0.881551	0	0	0
SIRV8002	0	1.31572	0	0	0	0.947642	1.16055	0	0	0	0	0
SIRV8003	0	0	0	2.38258	1.04031	0.947642	0	0.924061	0	0	0	0
SPD_0001	10670.4	7790.37	8952.4	8640.42	8763.55	9942.66	10816.3	11832.6	13193.3	13161.3	11116.6	13264.5
SPD_0002	6181.08	5585.22	6062.47	5407.26	5462.65	5505.8	6737	6761.35	7306.29	7944.19	7456.94	8435.89
SPD_0003	1393.07	1119.68	1269.18	1115.05	1305.59	1566.45	1083.95	1290.91	1360.23	1392.91	1060.33	1331.94
SPD_0004	8257.1	5864.16	6115.45	6740.31	8089.43	8604.59	4125.76	5472.29	5188.81	4694.92	4056.1	4286.36
SPD_0005	2119.88	1340.72	1384.41	1671.38	1982.83	2188.11	1245.27	1411.04	1388.44	1050.52	1011.59	1060.82
SPD_0006	6487.05	4905	4778.99	5755.12	6250.17	6977.49	3913.38	4176.75	3955.52	3108.33	3172.31	3135.16
SPD_0007	2438.39	1860.43	1987.46	2399.26	2631.98	3168.92	1875.45	2413.65	2010.82	2009.39	1327.84	1738.19
SPD_0008	2611.74	2036.73	2046.33	2455.25	2690.23	2846.72	1949.73	2122.57	1981.73	1938.49	1412.32	1600.52
SPD_0009	828.112	674.963	712.39	776.72	914.43	1026.3	617.413	691.198	661.163	641.553	458.139	550.681
SPD_0010	5294.49	4157.67	3915.2	4840.21	5282.68	5561.71	3424.79	4044.61	3429.23	3480.12	2719.59	2869.11
SPD_0011	6333.54	4506.33	4185.19	6401.99	5760.18	5992.89	4907.97	5458.43	4365.44	6029.04	3465.82	4647.85
SPD_0012	7699.46	4726.06	4308.82	5451.34	5919.35	6472.4	4072.37	6071.08	4849.41	4788.3	3890.39	4027.91
SPD_0013	45456.3	33052.2	28120.5	34574.8	35061.5	37198.7	24484.1	28912	29312.4	27307.5	26061.9	24756.1
SPD_0014	14.6199	60.523	0.841075	35.7387	2.08061	0	37.1376	1.84812	0	0.864627	15.163	0
SPD_0015	2.08855	2.63144	0.841075	3.57387	3.12092	1.89528	6.9633	0	0	0.864627	4.33228	0
SPD_0017	0	0	0	0	0	0	0	0	0	0	0	0
SPD_0020	2.08855	1.31572	2.52322	2.38258	3.12092	6.63349	3.48165	3.69624	1.7631	0.864627	2.16614	5.06761
SPD_0023	8210.11	19916	153.917	16706.6	1172.43	124.141	25666.7	1991.35	205.401	3387.61	15414.3	303.212
SPD_0024	41238.5	102914	17106.6	81448.4	20527.3	20328.8	131370	21864.2	20108.2	29367.9	88582.1	16642
SPD_0025	2200.29	1622.28	2114.46	1828.63	2143.03	2504.62	1574.87	1590.31	1872.41	1564.11	1312.68	1553.22
SPD_0027	1735.59	4122.14	1642.62	3314.17	1495.96	1629	4526.15	1421.21	1696.99	1443.93	1723.16	1326.03
SPD_0028	1397.24	3455.08	1405.44	2663.72	1314.95	1304.9	3950.51	1148.61	1498.64	1205.29	1552.04	1150.35
SPD_0029	2151.21	5843.1	2099.32	5009.37	2133.67	2026.06	7699.09	2077.29	2186.25	2043.11	2951.37	2016.07
SPD_0030	6213.45	6761.47	6178.53	4717.5	4785.41	5124.85	7212.82	7205.83	8630.38	6172.57	8284.4	6659.69
SPD_0031	1939.22	1902.53	1684.67	1450.99	1446.03	1439.47	2044.89	2151.21	2081.34	1656.62	2147.73	1731.43
SPD_0032	29.2398	47.3658	31.9608	32.1648	32.2495	27.4816	46.422	37.8865	34.3805	28.5327	45.4889	40.5409
SPD_0033	14005.8	14733.4	14109	14020.3	14763	15005.9	13674.8	12443.4	12330.2	11841.9	12718.5	12823.6
SPD_0035	89.8078	698.646	32.8019	664.739	29.1286	28.4293	1152.43	48.9752	39.6698	38.0436	230.694	38.0071
SPD_0036	311.195	3078.78	116.068	2919.85	145.643	115.612	5228.28	157.09	169.258	185.895	946.603	180.745
SPD_0037	602.548	4310.29	185.877	4404.19	212.223	188.581	7733.91	240.256	260.057	270.628	1289.94	258.448
SPD_0038	18539.1	17930.6	17892.2	16743.6	16820.7	16652.9	17915.4	18293.6	21845.7	19322.7	19846.2	20860.8
SPD_0039	2160.61	2024.89	1944.56	1653.51	1648.89	1663.11	3234.45	3742.45	3668.13	3514.71	3412.75	3439.22
SPD_0040	14720.1	10477.1	10683.3	12295.3	11395.5	11741.3	18390.1	10237.7	21051.4	17610.7	16316.5	16339.7
SPD_0041	11162.3	9746.84	11077	9722.11	10317.8	11647.5	9749.79	12120	13065.5	10985.1	11153.5	11479.8
SPD_0042	5590.02	6186.51	6925.41	5556.17	6179.42	6330.25	6254.21	7606.87	7794.67	6807.2	7109.27	7312.57
SPD_0043	8356.31	8898.2	9752.26	8212.75	8959.13	8911.63	8499.87	8969.86	10270.1	8900.47	9639.32	9202.79
SPD_0044	2654.55	2989.31	3159.92	2760.22	2901.42	2980.33	2575.26	2946.83	3001.68	2682.94	2821.4	2933.3
SPD_0046	8907.69	8425.86	7763.96	9619.66	7391.38	7152.8	9496.79	7370.31	7397.09	7979.64	7726.62	7614.09
SPD_0047	1498.54	1286.77	1154.8	1417.63	1346.16	1329.54	1319.55	1425.83	1190.09	1169.84	1192.46	1065.04
SPD_0049	71867.2	186166	2302.02	149205	13882.9	1380.71	149661	12898	2363.44	23946.7	83865.4	3211.18
SPD_0050	46278.2	152152	1529.91	117649	10132.6	849.087	114097	9263.71	1595.61	17645.3	66030.5	2297.32
SPD_0051	173.35	206.568	103.452	229.919	116.514	145.937	299.422	210.686	276.807	226.532	245.857	227.198
SPD_0052	298.663	376.295	260.733	394.317	215.344	228.382	673.119	481.436	596.81	553.361	595.689	546.458
SPD_0053	160.819	221.041	121.115	225.154	124.837	129.827	372.537	267.978	339.397	291.379	332.503	327.706
SPD_0054	122.18	185.516	124.479	208.476	115.474	108.979	342.362	230.091	290.03	254.2	335.752	293.922
SPD_0055	57.4352	94.7317	50.4645	107.216	46.8138	44.5392	157.835	99.7986	125.18	109.808	166.793	127.535
SPD_0056	82.4979	61.8387	51.3055	85.7728	72.8215	49.2774	87.0413	82.2414	89.0366	70.0347	67.1503	87.8386
SPD_0057	426.065	519.709	475.207	513.445	419.244	427.387	677.762	539.652	649.703	516.182	610.852	546.458
SPD_0058	596.282	486.816	712.39	553.949	566.967	744.847	1112.97	1082.08	1483.65	1140.44	1145.89	1374.17
SPD_0059	131.579	132.888	161.486	160.824	147.724	177.209	278.532	309.56	341.16	307.807	334.669	367.402
SPD_0060	434.419	557.864	604.733	582.54	573.209	667.14	573.312	675.488	811.027	746.173	688.833	938.353
SPD_0061	1585.21	1480.18	1555.99	1779.79	1759.16	1989.1	1635.22	1581.99	2164.21	1918.61	1624.61	1942.59
SPD_0062	4155.18	4772.11	4406.39	4760.39	4623.13	4562.9	4338.14	4078.8	4561.14	4474.44	4489.33	4684.16
SPD_0063	1637.43	1186.78	1466.83	1529.61	1381.53	1723.76	1815.1	1412.89	1949.99	1806.2	1335.43	1653.73
SPD_0064	37433.2	36561.2	40945.2	42810.2	42284.3	34343.5	42994.9	40595.8	31867.2	44437.5	31293.1	41839.1
SPD_0065	1522.56	707.856	546.698	634.957	461.896	1307.75	627.858	559.057	1502.16	1143.9	658.507	555.748
SPD_0066	107.561	51.313	47.9412	42.8864	36.4108	99.5024	20.8899	24.9496	81.9842	93.3797	60.6519	32.0949
SPD_0067	185.881	122.362	112.704	61.947	72.8215	158.256	80.078	66.5324	206.283	129.694	114.805	97.1293
SPD_0068	181.704	134.203	117.75	65.5209	63.4587	147.832	55.7064	54.5196	163.968	141.799	100.726	77.7034
SPD_0069	136.8	93.416	70.6503	41.6951	42.6526	126.036	30.1743	28.6459	116.365	98.5674	87.7287	42.2301
SPD_0070	363.408	314.457	264.938	122.703	137.321	330.727	103.289	76.697	397.579	246.419	265.352	167.231
SPD_0071	274.645	298.668	222.885	154.868	111.313	255.863	138.106	64.6843	255.65	180.707	229.611	149.495
SPD_0072	719.507	778.905	834.346	644.487	658.514	689.883	458.418	617.273	619.73	594.863	571.861	581.086
SPD_0073	477.235	402.61	416.332	511.063	597.136	509.831	399.229	608.032	452.235	540.392	317.34	385.983
SPD_0074	8580.83	8152.19	8838.01	7509.88	7699.31	7598.19	7590	7894.25	9623.89	8788.93	9160.61	9242.48
SPD_0075	262.114	228.935	239.706	213.241	270.48	210.377	217.023	292.003	230.966	279.274	292.429	247.468
SPD_0076	15049.1	13374.3	13502.6	13305.5	13309.7	14270.5	13026	15177.7	15916.4	15111.9	14794.7	15313.5
SPD_0077	11679.2	12259.9	11748.1	11466.2	12132.1	12016.1	10421.7	11595.1	12492.5	11759.8	12086	12408.1
SPD_0078	4278.4	3870.84	3743.62	4008.69	3843.94	4024.64	4053.8	3606.61	3989.02	3958.26	3652.11	3808.31
SPD_0079	395.781	390.768	402.034	450.307	474.38	363.895	471.184	458.334	402.869	389.082	384.49	429.903
SPD_0080	118.003	93.416	96.7236	125.085	102.99	101.398	194.973	137.685	163.968	195.406	168.959	233.11
SPD_0081	4773.39	2776.17	2855.45	2527.91	2790.1	2992.65	2895.57	4137.02	4733.93	3972.09	3541.64	3210.33
SPD_0082	5202.59	4157.67	4104.44	3801.4	4098.81	4263.44	4393.84	5368.79	6416.81	4953.45	4791.5	4439.23
SPD_0083	25921.1	31791.7	31187.9	30019.3	32741.6	31247.5	26170.4	17772.5	16927.5	15829.6	19714	18097.3
SPD_0084	873.016	557.864	524.83	740.982	699.086	710.732	902.908	1136.59	904.471	855.98	667.171	781.257
SPD_0085	1.04428	1.31572	0	3.57387	2.08061	0	2.3211	3.69624	0.881551	3.45851	2.16614	0.844602
SPD_0086	7002.92	6035.2	5588.94	7598.04	7116.74	6943.37	9897.18	9793.2	9961.52	8670.47	7376.79	9523.74
SPD_0087	457.393	364.454	309.515	424.099	421.324	458.659	544.298	644.07	578.297	447.012	441.893	509.295
SPD_0088	20.8855	5.26287	10.934	11.9129	11.4434	14.2146	12.7661	14.785	13.2233	24.2095	7.58149	10.9798
SPD_0089	20.8855	2.63144	11.775	10.7216	7.28215	10.4241	5.80275	6.46843	7.05241	13.834	6.49842	16.892
SPD_0090	43.8596	21.0515	22.709	32.1648	21.8465	18.9528	27.8532	18.4812	21.1572	35.4497	12.9968	21.1151
SPD_0091	49221	54683.9	50668.9	35911.4	43568.1	42744.3	23842.4	24818.4	25665.5	23351	30997.5	25331.3
SPD_0092	355.054	372.348	391.1	350.239	365.148	337.361	363.252	377.017	345.568	369.196	368.244	364.868
SPD_0093	2373.64	1993.31	2460.98	2635.13	2638.22	2827.76	4631.76	4140.72	5323.68	5492.97	3881.72	5341.27
SPD_0094	2661.86	1836.74	2541.73	2898.41	2744.33	2953.8	4952.07	3973.46	5553.77	5580.3	3693.27	5421.5
SPD_0095	657.895	463.133	595.481	588.497	605.459	633.973	1108.33	983.201	1212.13	1120.56	845.878	1141.06
SPD_0096	360.276	232.882	322.132	326.413	336.019	364.842	622.055	514.702	637.361	614.749	442.976	613.181
SPD_0097	1066.21	432.871	534.923	800.546	666.837	689.883	823.991	569.221	764.304	844.74	471.135	657.101
SPD_0098	5870.93	4732.64	4229.76	5902.84	5210.9	5673.53	7417.08	6380.64	7119.4	6729.39	6227.65	7141.96
SPD_0099	7063.49	5968.1	4636	7052.43	6438.46	6962.33	5964.07	5551.76	6613.39	5928.74	5574.56	5467.11
SPD_0101	4620.93	5012.89	4800.01	4451.85	5042.37	4336.41	4339.3	4828.22	5183.52	4544.48	4426.51	4741.6
SPD_0102	1581.04	1585.44	1521.5	1435.5	1506.36	1389.24	1567.9	1496.98	1629.11	1594.37	1484.89	1606.43
SPD_0103	3224.73	2543.28	2640.97	2736.39	2705.84	2966.12	2875.84	3240.68	3454.8	3166.26	2761.83	3279.59
SPD_0104	41164.4	31512.8	22009.2	40182.2	44870.5	42279.1	14501.1	22037	17291.6	12046	9698.89	10341.3
SPD_0105	31.3283	21.0515	23.5501	28.5909	23.9271	20.8481	32.4954	30.494	17.631	33.7204	23.8275	28.7165
SPD_0106	502.297	402.61	368.391	422.908	399.478	440.654	861.129	1053.43	1016.43	901.805	976.929	922.306
SPD_0107	1739.77	1344.66	1452.54	1626.11	1459.55	1589.2	3646.45	3425.49	3808.3	3483.58	3184.23	3283.81
SPD_0108	929.407	759.169	852.85	827.946	830.165	822.553	2223.62	2045.87	2323.77	1995.56	2150.98	1963.7
SPD_0109	401.002	298.668	444.087	350.239	445.251	361.999	169.44	221.775	187.77	189.353	147.298	141.893
SPD_0110	687.134	505.236	883.969	648.061	813.52	675.669	322.633	425.992	327.937	345.851	278.349	341.219
SPD_0111	714.286	578.916	872.194	603.983	771.908	669.983	338.881	421.372	343.805	323.37	289.18	323.483
SPD_0112	1357.56	1153.88	1193.48	1110.28	1255.65	1364.6	501.358	848.288	714.938	776.435	511.209	663.013
SPD_0114	13586	12640.1	12331.8	11756.8	15237.4	12833.9	5679.73	7639.21	6160.28	5846.6	6904.57	4761.02
SPD_0115	44808.9	41217.5	40692.9	39037.3	48592.7	45239.5	16662	25373.8	18813.2	17199.2	19928.5	13838
SPD_0116	136907	137070	136269	129804	157632	140198	58771.4	62381.5	53484.6	33592.5	51072.2	28784
SPD_0117	47665	46052.8	51008.6	41702.3	47917.6	52301.3	14959.5	18685.4	21007.4	17675.6	17687.6	15888.7
SPD_0118	6136.17	5083.93	5404.74	5017.71	5100.63	5748.4	1964.81	2556.88	2500.96	2216.9	2202.96	1905.42
SPD_0119	7795.53	5603.64	5998.54	6039.83	5908.94	6639.18	2367.52	3282.26	2785.7	2798.8	2637.28	2237.35
SPD_0120	4750.42	3887.95	3889.13	3930.06	3804.4	4029.37	1697.89	2230.68	1823.93	1781.13	1840.14	1608.12
SPD_0121	8126.57	8132.45	8382.15	8029.29	8132.08	8690.83	3833.3	3728.59	4277.28	3791.39	3796.16	3472.16
SPD_0122	2511.49	2107.78	2156.52	2228.9	2185.69	2237.38	985.308	1217.91	1041.11	1060.9	1011.59	839.535
SPD_0123	4455.93	4397.13	3892.49	4587.65	4502.45	4420.75	2299.05	1946.07	2217.1	1941.95	2078.41	1597.99
SPD_0124	1998.75	1601.23	1428.14	1729.75	1657.21	1683.01	814.707	854.756	701.714	665.762	695.331	522.809
SPD_0125	62.6566	44.7344	30.2787	47.6516	34.3301	46.4345	25.5321	25.8737	22.0388	28.5327	21.6614	22.8043
SPD_0126	45436.5	56446.9	39007.4	25752.1	27788.7	95360.3	33906.6	32320	95957.7	44080.4	60226.3	43046
SPD_0127	10430.2	10185	9583.2	10752.6	9611.4	10652.4	17667.1	11669	14932.6	13437.2	14533.7	13245.9
SPD_0128	4805.76	4366.87	5107.85	4943.85	4541.98	5024.4	6569.88	4972.37	5248.75	5731.61	4777.42	6060.87
SPD_0129	7443.61	7494.33	7620.98	8466.49	7826.23	7410.56	11014.8	7628.12	7928.67	8586.61	8232.42	8962.92
SPD_0130	27838.3	30024.7	32595.8	29032.9	30526.8	28418.8	25519.3	25546.6	27736.2	24966.1	27621.5	27945.4
SPD_0131	9119.67	11170.4	12405.8	9986.57	11700.3	10994.5	9084.79	10114.8	9784.33	8776.82	9924.17	11022.1
SPD_0132	2060.36	39655.7	31.1198	38311.8	172.691	4.73821	84180.5	222.699	6.17085	127.965	13940.2	21.9597
SPD_0133	9628.24	197108	118.592	182392	864.495	40.7486	396289	1049.73	26.4465	742.714	69478.9	86.1494
SPD_0134	2186.72	1860.43	1958.86	1769.06	1868.39	1955.93	1441.4	1748.32	1749.88	1632.41	1498.97	1625.01
SPD_0135	2923.98	2872.21	3086.74	2681.59	3147.97	3252.31	2250.31	2517.14	2743.39	2637.11	2083.83	2538.03
SPD_0136	5210.94	5194.45	5166.72	5039.15	5524.03	5180.76	3972.56	4004.88	4286.98	3763.72	3798.33	3623.34
SPD_0138	645.363	410.504	512.214	461.029	407.8	473.821	481.629	543.348	478.682	708.129	367.161	565.884
SPD_0139	186.926	130.256	151.393	138.19	119.635	144.989	179.885	152.47	158.679	208.375	151.63	186.657
SPD_0140	625.522	494.71	458.386	488.428	419.244	539.208	630.179	571.994	650.584	663.169	529.621	541.39
SPD_0141	4.17711	1.31572	1.68215	1.19129	1.04031	2.84293	4.6422	2.77218	4.40775	4.32313	1.08307	5.06761
SPD_0142	12.5313	2.63144	7.56967	8.33902	6.24184	5.68585	8.12385	7.39249	7.93396	4.32313	4.33228	12.669
SPD_0143	21.9298	21.0515	16.8215	14.2955	14.5643	21.7958	18.5688	23.1015	18.5126	19.0218	9.74763	18.5813
SPD_0144	4152.05	3762.95	3585.5	3508.35	4459.8	4404.64	817.028	698.59	593.284	810.155	498.212	663.857
SPD_0145	189673	258532	120854	271044	44884.1	52402.7	86504	11730	18934.8	51575.8	54293.2	36670.9
SPD_0146	25739.3	30020.7	14126.7	35585	6036.9	6276.23	12487.5	1875.84	2407.51	6931.71	7347.55	4325.21
SPD_0147	26103.8	32768	15157.8	39764	6616.35	6726.36	15153.3	2394.24	2782.17	8190.61	8843.27	5154.61
SPD_0148	31260.4	35719.1	17130.2	45961.1	7362.25	7490.16	16949.8	2480.18	3174.46	9344.02	9690.23	5822.69
SPD_0149	337.302	456.554	216.156	613.514	99.8695	98.5548	428.243	74.8489	77.5765	197.135	237.192	140.204
SPD_0150	35842.7	36970.4	39098.2	36685.7	40761.3	40550.6	36464.5	41227.9	44649.7	39772	46085.7	37421
SPD_0151	6608.19	6097.04	6851.39	6989.29	7357.05	7542.28	8445.33	7660.46	8310.38	7506.69	8381.88	7685.88
SPD_0152	3338.55	3201.14	3991.74	3878.84	3684.77	3769.72	5590.37	4602.75	4859.99	5366.74	5063.35	5532.99
SPD_0153	3094.19	2863	3184.31	3402.32	3267.6	3199.24	3931.95	3846.87	3796.84	3954.8	3748.51	3886.86
SPD_0154	1012.95	924.95	1016.02	1022.13	1047.59	914.475	1299.82	1216.99	1101.94	1199.24	1193.54	1173.15
SPD_0155	512.74	555.233	661.926	869.641	947.72	964.7	472.344	550.74	434.604	469.492	244.774	348.821
SPD_0156	496.032	426.293	391.941	414.569	415.083	372.423	561.707	568.297	540.391	615.614	464.637	547.302
SPD_0157	3158.94	2494.6	2688.07	2759.02	2925.34	2815.44	3042.96	3433.81	3195.62	3496.55	2680.6	3562.53
SPD_0158	2332.92	2378.82	2373.51	2302.76	2600.77	2364.37	2332.71	2237.15	2408.4	2635.38	2183.47	2701.88
SPD_0159	12544.9	9736.31	9238.36	10192.7	9530.25	11033.4	11357.1	13600.3	12395.5	13628.2	11627.8	13919
SPD_0160	5346.7	5014.2	5638.56	5244.05	4684.5	5460.31	7976.46	8266.65	8971.54	7740.14	8560.59	8551.6
SPD_0161	31888.1	39149.2	30038.1	26318	37753.8	34233.6	674.28	502.689	477.8	673.544	381.241	502.538
SPD_0162	143.066	128.94	170.738	145.337	174.772	167.733	91.6835	63.7602	106.668	97.7028	105.058	94.5955
SPD_0163	266.291	222.356	240.547	220.388	253.835	302.298	158.995	151.546	168.376	181.572	139.716	157.096
SPD_0164	4.17711	2.63144	3.3643	9.53031	4.16123	0.947642	5.80275	4.6203	3.5262	2.59388	2.16614	1.6892
SPD_0165	6983.08	7096.98	7409.03	7783.88	7121.94	7523.33	6940.09	7071.84	8149.05	6689.62	7287.98	7663.92
SPD_0166	14819.3	19852.9	13012.3	9564.86	11778.4	3270.31	3046.45	3235.14	1910.32	3100.55	4822.91	2538.87
SPD_0167	22069.8	28719.5	20554.2	14776.7	17691.5	5415.77	4983.4	5828.98	3215.02	5449.74	7307.47	3954.43
SPD_0168	13789.7	16124.1	12781	9239.64	10889.9	3644.63	3298.28	4021.51	2345.81	3898.6	4443.84	2708.64
SPD_0169	21999.8	21255.4	16785.3	13702.2	15989.5	5737.02	5467.35	7323.18	4148.58	6795.96	6504.92	4096.32
SPD_0170	3457.6	3356.4	3381.12	2984.18	3049.14	3017.29	2783	2889.54	2986.69	2958.75	2693.6	3024.52
SPD_0171	1419.17	1418.34	1291.05	1344.97	1463.71	1195.92	1285.89	1215.14	1295	1296.94	1128.56	1139.37
SPD_0172	929.407	680.226	687.158	682.609	766.706	680.407	604.647	730.008	632.072	643.282	597.855	531.255
SPD_0173	1442.15	1434.13	1566.08	1211.54	1207.8	1184.55	1042.17	1389.79	1445.74	1213.07	1386.33	1168.09
SPD_0174	1961.15	1389.4	1525.71	1711.88	1693.62	1530.44	1480.86	1423.05	1306.46	1462.95	1146.97	1282.95
SPD_0175	5593.15	4935.26	5546.05	5483.5	5537.56	5846.95	4941.62	4610.14	4696.9	4943.07	3847.06	4532.14
SPD_0176	11266.7	12587.5	12516.9	12582.4	12131	11480.7	12449.2	11909.3	12926.2	11343	12726.1	11729
SPD_0177	5536.76	6400.97	6115.45	6218.53	5979.69	5985.31	5982.64	6272.52	6056.25	5471.36	6004.54	5674.04
SPD_0178	11615.5	11100.7	9049.12	16394.5	12160.2	12448.2	11743.6	12446.2	11352.6	14194.6	10407.2	14491.7
SPD_0179	5595.24	4582.65	4215.47	6349.57	5204.66	5593.93	5344.34	4686.84	5133.27	5569.92	4430.84	5902.08
SPD_0180	6561.19	5526.02	5707.53	5402.49	5247.31	5652.68	7913.79	9515.98	10572.4	10226.8	9566.76	10521.2
SPD_0181	23220.5	19960.8	20261.5	19371.5	18715.1	21119.2	29854	33621	41116.4	36714.6	34225	39497.8
SPD_0182	32540.7	23919.8	24180.9	23699.5	24530.4	26915.9	26240.1	33381.7	35962.9	34121.6	31671.1	34471.6
SPD_0183	2859.23	2647.22	2466.03	2747.11	2541.47	2534.94	3807.77	3397.77	3691.05	3683.31	3854.65	3680.78
SPD_0184	3517.13	3606.38	2874.79	3367.77	3121.96	3078.89	3931.95	2982.87	2932.04	2880.94	3153.9	2798.17
SPD_0185	3955.72	3148.51	3197.77	2843.61	2866.05	3013.5	4204.68	4818.05	5261.09	5271.63	4786.09	5323.53
SPD_0186	12780.9	20325.2	9650.49	19742	10751.6	10487.6	34238.6	12874.9	13881.8	14135.8	16019.7	14082.1
SPD_0187	13617.4	8967.93	10615.2	17233.2	15435	13887.7	22470.6	22848.3	21161.6	20508.9	13125.7	18462.2
SPD_0188	870.927	848.638	1024.43	1123.39	1155.78	994.077	1733.86	1475.73	1867.12	1493.21	1377.67	1755.08
SPD_0189	435.464	417.083	455.862	468.177	476.461	415.067	844.881	717.071	874.498	764.33	750.568	878.386
SPD_0190	1212.41	1051.26	1291.05	1278.25	1097.52	1073.68	2289.77	2172.47	2138.64	2051.76	1876.96	2421.47
SPD_0191	1443.19	1236.77	1428.14	1464.09	1416.9	1356.08	2373.33	2302.76	2580.3	2490.99	2104.41	2608.13
SPD_0192	25030.3	28611.6	26725.1	25821.2	25166.1	28091	44148.5	23757.6	24690.5	24700.6	30016.2	26670.9
SPD_0193	12555.3	15625.5	14606.9	14744.6	14217.9	13512.4	23294.6	13111.5	11431.9	12879.5	15971	13707.9
SPD_0194	5765.45	7219.34	6755.51	6959.51	6528.97	6058.28	11528.9	6637.53	5505.28	6279.78	7959.48	6679.12
SPD_0195	7238.93	9788.94	9917.95	9874.59	9387.73	8768.53	15835.7	9467	7955.99	8919.49	11191.4	10323.6
SPD_0196	13713.4	18422.7	17740.8	18200.5	16973.7	15321.5	31692.3	16721.8	15590.2	17392.8	22093.5	19349.8
SPD_0197	9003.76	13037.4	13835.7	13257.9	12354.7	12078.6	22938.3	12738.2	12216.5	13378.4	15751.1	15229
SPD_0198	6347.12	8978.46	8738.76	8931.09	8611.66	7612.41	16289.5	8838.64	7851.97	8844.26	11054.9	9552.45
SPD_0199	14588.6	20262.1	20225.3	20951.2	19311.2	18263	38075.3	20398.6	18585.7	20956.8	26211.4	23008.7
SPD_0200	9613.62	13913.7	13856.7	14316.9	13584.3	11989.6	27622.3	14641.7	13217.1	14912.2	18641.8	17145.4
SPD_0201	5474.1	7073.3	7402.3	7924.45	7314.4	7664.53	13541.3	8415.42	6928.11	7776.45	8794.53	8932.51
SPD_0202	4266.92	5958.89	5832.85	6293.58	5816.36	5254.68	11726.2	6180.12	5333.38	6265.95	7739.62	6989.08
SPD_0203	5843.78	7308.81	7201.28	7850.59	7675.39	6540.63	15731.3	8208.43	6979.24	8426.65	10342.2	8798.22
SPD_0204	8190.27	12355.9	12426.9	13182.8	12758.3	11305.4	26280.7	14252.7	12271.2	14473.8	16649	16408.1
SPD_0205	8643.48	11306	11258.6	12383.4	11725.3	10396.6	24944.9	13045.9	11547.4	13599.7	15663.4	15022.1
SPD_0206	6787.8	5816.79	5789.96	7139.39	6564.34	6880.83	13604	8046.72	7076.21	7743.59	8452.28	7734.02
SPD_0207	6928.78	7778.52	7361.08	8962.07	8265.24	7547.97	17510.4	10017.7	8216.05	9158.12	11024.6	9667.32
SPD_0208	11169.6	12099.3	11942.4	14540.9	13564.6	12464.3	27869.5	14960.5	12971.1	14565.5	17571.7	15785.6
SPD_0209	7124.06	8882.41	8008.71	10098.6	9099.57	8467.18	20640.4	9976.16	9779.04	10557.1	12525.7	11810.1
SPD_0210	10205.7	11238.9	10780.1	13801.1	12303.7	11751.7	28365	15738.6	13330.8	14611.3	16706.4	15261.1
SPD_0211	4531.12	5807.58	5407.27	6462.74	6209.59	5533.28	15517.7	6510.01	6907.83	7046.71	9408.63	8263.59
SPD_0212	5605.68	6791.74	6097.79	7928.03	7468.37	6546.31	18807.9	8876.53	8358.86	8615.14	11324.6	9813.43
SPD_0213	14894.5	15313.6	13578.3	19229.8	17596.8	17185.5	43235.2	24641	20169	21740.2	24891.1	22966.4
SPD_0214	2581.45	3065.62	2572.85	3031.83	2640.3	2471.45	7673.56	3106.69	2999.92	2638.84	4659.37	3370.81
SPD_0215	129099	144616	134202	158533	129226	170449	182516	99911.3	98193.3	95230.8	108766	99086.2
SPD_0216	26771.1	35500.7	30373.7	36808.4	31068.8	29862.1	53098.7	22247.7	22025.5	23082.1	31273.6	24615.1
SPD_0217	9196.95	11941.5	10196.3	12458.5	10904.5	10110.4	18466.7	7526.48	7360.07	7623.41	10532.9	8431.67
SPD_0218	46884.9	56047	50269.3	62554.6	52702	53176.9	92005	43094.5	38966.3	40638.3	50569.6	43044.3
SPD_0219	4956.14	6435.18	5739.49	7213.25	6330.27	5415.77	11045	4849.47	4232.32	4662.93	6117.18	5068.46
SPD_0220	2707.81	2480.13	2627.52	2271.79	2084.78	2341.62	3133.49	4021.51	4044.55	3516.44	3931.54	3918.95
SPD_0222	18928.6	17628	18145.3	15785.8	16651.2	18035.5	15882.1	16682.1	20995	17962.6	17846.8	18470.6
SPD_0223	15.6642	9.21003	8.41075	9.53031	11.4434	9.47642	11.6055	19.4053	16.7495	20.751	14.0799	21.9597
SPD_0224	9.3985	3.94715	7.56967	5.95644	3.12092	3.79057	9.28441	8.31655	9.69706	9.51089	12.9968	13.5136
SPD_0225	19.8413	13.1572	11.775	11.9129	12.4837	10.4241	31.3349	30.494	20.2757	37.1789	31.409	44.7639
SPD_0226	9.3985	11.8415	14.2983	14.2955	11.4434	9.47642	22.0505	27.7218	22.0388	28.5327	14.0799	36.3179
SPD_0227	13.5756	9.21003	10.934	4.76516	8.32246	5.68585	12.7661	19.4053	15.8679	25.0742	20.5783	21.9597
SPD_0228	49.081	53.9444	51.3055	47.6516	48.8944	51.1727	61.5092	59.1399	66.9979	83.0041	53.0704	85.3048
SPD_0229	500.209	494.71	576.977	486.046	533.678	619.758	544.298	787.3	742.266	775.57	621.682	844.602
SPD_0230	2130.33	1881.48	2233.89	1783.36	2115.98	2302.77	1356.68	1914.65	1875.06	1957.51	1324.59	1920.63
SPD_0231	2669.17	1492.02	1682.99	1405.72	1727.95	1957.83	928.441	1380.55	1209.49	1264.95	880.536	1143.59
SPD_0232	181.704	117.099	140.459	176.311	164.369	186.685	220.505	357.612	270.636	339.798	200.368	305.746
SPD_0233	150.376	130.256	164.01	169.163	165.409	200.9	232.11	317.877	316.477	325.1	206.866	353.888
SPD_0234	408.312	309.194	301.105	376.447	346.422	319.355	524.569	635.754	610.915	619.937	545.867	668.925
SPD_0235	997.285	819.692	966.395	829.137	804.157	801.705	1164.03	1517.31	1331.14	1498.4	1336.51	1778.73
SPD_0236	189.014	172.359	178.308	153.676	152.925	153.518	223.986	251.345	232.729	260.253	231.777	339.53
SPD_0237	692.356	599.967	629.965	561.097	545.121	568.585	651.069	782.68	833.065	803.238	778.727	978.05
SPD_0238	18543.2	20846.2	22733.4	18868.8	20391.1	19759.3	15957.6	17145	18075.3	17293.4	16992.3	18091.4
SPD_0239	3388.68	3495.86	3699.89	3236.73	3428.85	3786.78	2722.65	2945.91	3646.09	3072.02	3026.1	3053.24
SPD_0240	705.931	861.795	748.556	781.485	773.989	715.47	584.918	650.539	641.769	575.841	626.015	614.871
SPD_0241	7893.69	7468.02	7309.78	8037.63	8379.67	8414.11	6880.9	7646.6	8791.7	8095.5	6829.84	7820.17
SPD_0242	1513.16	1376.24	1314.6	1473.62	1674.89	1548.45	1118.77	1476.65	1338.19	1260.63	1138.31	1198.49
SPD_0243	10307	9236.34	8282.9	9999.68	8651.19	9072.73	10906.9	10090.7	10576.8	12108.2	10685.6	13123.4
SPD_0244	7928.15	6723.32	6229.84	7658.8	6806.73	6985.07	7615.53	7189.19	6825.85	7748.78	6796.26	7663.08
SPD_0245	8951.54	8556.11	7349.31	9338.51	8188.26	8118.45	9692.92	8115.1	8281.29	9127	8685.14	8719.67
SPD_0246	20488.7	22151.4	19003.2	22221.1	20004.1	19565	21804.4	17889.8	18289.5	19333.9	20318.4	19449.5
SPD_0247	826.023	1111.78	1028.63	975.666	916.511	886.993	1101.36	900.959	953.838	923.421	928.191	984.806
SPD_0248	17690.1	16643.8	19267.3	19684.9	18943	19139.5	21839.2	20577	20864.5	24426.6	16111.8	21038.2
SPD_0249	7178.36	7683.79	8489.81	5909.98	6120.13	5718.07	9842.63	9405.09	10062.9	8660.96	10232.8	9292.32
SPD_0250	1291.77	1064.42	1346.56	1309.23	1188.03	1216.77	1275.45	1304.77	1344.36	1626.36	1002.92	1323.49
SPD_0251	50271.5	52682.7	53610.1	59789.6	55199.7	61623.3	64974.6	43794.9	45327.6	43189	41605.1	45644
SPD_0252	29192.8	29914.2	28750.5	34748.7	31669	31012.5	33918.3	24091.2	22665.5	22379.1	23901.2	22952.9
SPD_0253	94484.1	116491	114935	114500	108265	110072	105394	86674.1	84630.6	82734.4	87870.6	87853.8
SPD_0254	16078.7	18105.6	18359.8	17589.4	16477.4	16728.7	17168	14533.6	16673.6	14699.5	16277.5	16436
SPD_0255	3946.32	4489.23	4902.62	4451.85	4508.69	4589.43	5083.21	5393.74	5502.64	6140.58	4992.95	6399.55
SPD_0256	2475.98	2681.43	2931.99	2900.79	3055.38	2882.73	3167.14	3672.22	3389.56	3676.39	3022.85	3918.95
SPD_0257	1100.67	1201.25	1219.56	1200.82	1276.46	1302.06	1407.75	1459.09	1409.6	1596.97	1242.28	1483.12
SPD_0258	17194	18833.2	19077.3	18451.9	18542.4	18613.6	19858.2	18530.2	21597.1	21782.5	20896.8	22818.6
SPD_0259	5597.33	5057.62	5278.58	4858.08	5450.17	5843.16	4758.26	4865.18	5659.56	5490.38	5111.01	5834.51
SPD_0260	3358.4	3227.46	3129.64	3129.52	3294.65	3436.15	2766.75	3176.92	3555.29	3573.5	3126.82	3845.47
SPD_0261	12806	18029.3	15191.5	15091.2	13231.7	13686.8	18794	17141.3	18947.2	15748.3	21755.6	18487.5
SPD_0262	31983.1	36516.4	38754.2	27229.3	35970.7	33572.1	23606.8	22217.2	22931.8	18863.6	21328.9	16664
SPD_0263	17774.6	20438.4	22184.2	15459.4	19603.5	17757.9	13551.8	11904.7	12877.7	10543.3	12345.9	9273.73
SPD_0264	28213.2	29182.6	34309.1	22449.8	29962.9	30720.7	20096.1	20307.2	20516.3	16434.8	18605	14998.4
SPD_0265	1624.9	1438.08	1255.72	1963.24	2336.53	1843.16	2372.17	2507.9	2564.43	2365.62	1772.99	1908.8
SPD_0266	6798.25	4510.28	4818.52	5092.76	4849.91	5654.58	4881.28	5430.71	6951.03	5947.77	6007.79	6167.29
SPD_0267	1978.91	1617.02	1889.89	1562.97	1896.48	1709.55	1660.75	2302.76	2173.02	1845.98	1836.89	1929.07
SPD_0268	151.42	82.8902	121.115	97.6857	95.7083	103.293	111.413	158.938	176.31	112.401	142.965	135.981
SPD_0269	7050.96	6786.47	7151.66	6650.97	6800.49	6821.13	7514.57	8043.03	9223.66	8010.76	7517.59	8644.51
SPD_0270	8250.83	8021.93	8978.47	7548.01	7886.57	8494.66	7559.83	8522.61	9769.34	8591.79	7722.29	9047.38
SPD_0271	2747.49	2841.95	3047.21	2757.83	2812.99	2839.14	2318.78	2712.12	2902.95	2561.89	2603.7	2689.21
SPD_0272	2293.23	2393.29	2366.78	2128.83	2202.33	2120.82	1794.21	2147.52	2200.35	2024.96	2156.39	2206.95
SPD_0273	1967.42	1986.73	2307.91	2059.74	2130.55	2350.15	2232.9	3623.24	2910	3251.86	2457.49	3304.08
SPD_0274	78551.6	97164.5	90757	94015.3	87450.3	98000.4	81294.3	51551.5	54247.1	52104.1	59049	59069
SPD_0275	45841.7	69162	65930.1	66632.4	62377.9	64288	60386.9	34870.4	37542.6	36027.3	43075.9	44340.8
SPD_0276	2.08855	0	0.841075	2.38258	1.04031	1.89528	1.16055	0.924061	2.64465	0	0	1.6892
SPD_0277	114.87	105.257	135.413	109.599	112.353	116.56	110.252	126.596	98.7337	86.4627	99.6424	96.2847
SPD_0278	1.04428	0	0.841075	1.19129	1.04031	0.947642	0	1.84812	0.881551	1.72925	0	4.22301
SPD_0279	9.3985	13.1572	24.3912	15.4868	22.8868	18.9528	13.9266	17.5572	16.7495	15.5633	12.9968	15.2028
SPD_0280	123.225	107.889	131.208	115.555	114.434	114.665	113.734	184.812	184.244	140.934	147.298	136.826
SPD_0281	22.9741	39.4715	47.1002	28.5909	32.2495	29.3769	33.656	43.4309	37.9067	35.4497	40.0736	37.1625
SPD_0282	17.7527	19.7358	16.8215	14.2955	12.4837	11.3717	18.5688	26.7978	33.4989	17.2925	24.9106	27.8719
SPD_0283	266.291	232.882	215.315	187.032	230.948	202.795	249.518	283.687	355.265	259.388	297.844	259.293
SPD_0284	3735.38	3660.33	3812.59	3613.18	3755.51	3871.12	3717.24	4990.85	4692.49	4998.41	3766.92	4925.72
SPD_0285	9232.46	9160.03	9107.15	7101.27	7909.46	8264.39	7516.89	10305.1	10830.7	9379.47	9733.55	9650.43
SPD_0286	663.116	699.962	718.278	559.906	691.804	636.815	897.106	1234.55	1168.05	1120.56	1187.04	1249.17
SPD_0287	313.283	301.299	328.86	297.822	270.48	275.764	402.711	425.068	447.828	451.335	447.308	467.065
SPD_0289	83.5422	76.3116	100.088	98.877	92.5873	70.1255	92.8441	123.824	83.7473	125.371	80.1472	99.6631
SPD_0290	100.251	53.9444	93.3593	123.894	110.273	94.7642	120.697	142.305	104.023	126.235	71.4826	83.6156
SPD_0291	96.0735	56.5759	59.7163	85.7728	90.5067	63.492	76.5963	95.1783	100.497	78.681	44.4059	81.9264
SPD_0292	88.7636	48.6816	70.6503	116.746	112.353	97.6071	126.5	153.394	108.431	132.288	67.1503	94.5955
SPD_0293	26.1069	3.94715	16.8215	25.0171	26.0077	17.0576	22.0505	26.7978	23.8019	21.6157	9.74763	27.0273
SPD_0294	15.6642	6.57859	12.6161	19.0606	24.9674	11.3717	12.7661	27.7218	15.8679	16.4279	9.74763	13.5136
SPD_0295	9.3985	7.89431	17.6626	11.9129	18.7255	15.1623	18.5688	24.0256	7.05241	13.834	6.49842	16.0474
SPD_0296	22.9741	14.4729	22.709	19.0606	29.1286	12.3193	15.0872	23.1015	15.8679	28.5327	16.2461	20.2705
SPD_0297	30.284	17.1043	20.1858	26.2084	29.1286	24.6387	31.3349	24.9496	20.2757	19.0218	18.4122	19.4259
SPD_0298	9.3985	1.31572	1.68215	5.95644	2.08061	2.84293	5.80275	3.69624	1.7631	0.864627	0	1.6892
SPD_0300	209.9	453.923	472.684	316.883	364.108	375.266	373.697	371.472	513.062	482.462	424.563	723.824
SPD_0301	13288.4	11482.3	11612.7	8916.8	9400.22	13865.9	10398.5	14932.8	22218.6	16047.5	14342	14538.1
SPD_0302	429.198	136.835	181.672	414.569	314.173	307.036	427.083	497.145	496.313	535.204	219.863	342.909
SPD_0303	366.541	148.676	177.467	478.898	385.954	357.261	480.468	730.008	546.561	638.094	207.949	367.402
SPD_0304	6757.52	6528.59	5980.88	6816.55	6588.27	6701.72	6839.13	6537.73	6733.28	6552.14	6301.3	6838.75
SPD_0305	3543.23	3122.2	3053.1	3296.3	3190.62	3430.46	3579.14	3577.04	3616.12	3462.83	3320.69	3528.75
SPD_0306	15652.7	16286	14268.8	16693.5	16070.7	15827.5	17887.6	15285.8	16097.1	15847.7	16968.5	16089.7
SPD_0307	3601.71	3872.16	3069.08	3839.52	3773.19	3401.09	3921.5	3557.63	3081.9	3442.08	3564.38	3271.99
SPD_0308	10572.3	3027.47	3270.94	14153.7	10904.5	10169.1	12835.7	11725.4	8669.17	9472.85	2402.25	5873.36
SPD_0309	4697.16	4165.56	4550.21	4155.22	4185.16	4038.85	3591.9	3386.68	4032.21	4018.78	3399.76	3767.77
SPD_0310	5578.53	3997.15	4442.56	4666.28	4884.24	4778.01	4356.71	5100.82	5330.74	5086.6	4466.58	5039.74
SPD_0311	3395.99	3543.23	3678.02	3534.55	3411.17	3197.34	3647.61	3730.43	3522.68	3777.55	3757.17	4100.54
SPD_0313	49.081	59.2073	52.9877	52.4167	68.6603	54.9632	61.5092	78.5452	49.3668	58.7946	54.1535	90.3725
SPD_0315	56661.4	46429.1	40292.5	57094.9	48315	52163.9	66705	53340.5	51900.4	57106	54747	57870.5
SPD_0316	26168.5	25193.4	21981.5	29695.3	25173.4	25870.6	33651.3	26299.7	26012.8	30146.1	28024.4	30472.4
SPD_0317	23153.7	24635.5	22119.4	28556.4	24712.5	24209.4	31701.6	24041.3	24604.1	26225	26600.2	26496
SPD_0318	30558.7	31956.2	28937.2	36191.4	31529.6	33439.4	39682.7	31632.5	29736.5	31376.4	31921.3	31616
SPD_0319	71320	73451.3	67753.6	82125.1	72496.9	78610.7	83594.5	66030.6	65019.7	67958.8	69902.4	67121.4
SPD_0320	56874.5	61045.4	55682.5	62841.7	57505.1	59642.7	62362.2	46593	47646.9	47574.3	53690	47295.2
SPD_0321	36752.3	37982.1	35013.9	39778.3	38371.7	39528	36978.6	28061.9	27036.3	26425.6	31340.8	25975.7
SPD_0322	52108.4	56248.3	51081	58805.6	55319.4	59165.1	53648.8	41237.1	37245.5	37431.4	43837.3	37131.3
SPD_0323	18865.9	18267.4	16615.4	20328.2	18491.5	19622.8	18777.7	13994	11383.5	12506	14449.2	11904.7
SPD_0324	35310.1	29139.2	27154.1	33426.4	30127.3	34222.2	30610.7	22336.4	18582.2	19595.9	22635.1	18561.8
SPD_0325	8789.68	9446.86	8340.94	10504.8	9646.77	8915.42	10414.8	6874.09	5038.06	5970.25	7507.84	5734.85
SPD_0326	26730.4	36573	32260.3	37606.6	33012.1	32279.5	38863.4	21465.9	20528.7	20548.7	28983	20856.6
SPD_0327	10864.7	15457.1	13918.1	16066.9	14034.8	13599.6	16714.3	9545.55	8303.33	8500.14	12426.1	8859.03
SPD_0328	14453.8	19958.1	16810.6	20300.8	17355.4	16163	22200.2	11980.4	11202.7	11209	16762.7	11443.5
SPD_0329	13700.9	19684.5	17263.9	19422.8	16978.9	16410.3	21090.7	11288.3	10663.2	10806.1	16107.4	11196
SPD_0330	32080.2	45083.1	41200	45546.5	38468.5	39148	49639.1	26230.4	25453	24982.5	36817.9	26495.2
SPD_0331	17713	26386.7	23642.6	25521	20506.5	21929.4	32179.7	15075.1	16111.2	15048.8	23400.8	17064.3
SPD_0333	1468.25	1474.92	1443.28	1649.94	1276.46	1542.76	1835.99	1073.76	833.947	845.605	1308.35	809.129
SPD_0334	98401.2	104468	86920	62465.2	97574.6	91392.5	3791.52	4088.05	3510.33	3470.61	3510.23	2968.78
SPD_0335	3450.29	3985.31	1974.84	736.217	880.1	5423.36	501.358	508.233	4943.74	2322.39	3800.49	1847.15
SPD_0336	54117.6	50657.8	45626.6	63112.1	53083.8	56705	61262	51576.5	54348.5	62416.5	49055.5	56122.1
SPD_0337	9289.89	6085.2	5217.19	8123.4	6784.88	8091.92	6981.87	6986.82	6564.91	7862.91	5729.44	6838.75
SPD_0338	1268.8	824.955	967.236	1094.79	1012.22	1275.53	1029.41	1175.41	1094	1226.04	803.638	1084.47
SPD_0339	37005	32581.1	34379.8	34082.8	31377.7	40261.5	30669.9	39761.4	38751.2	40225.9	31783.8	41002.1
SPD_0341	6224.94	6119.4	6440.95	6494.91	5577.09	5717.12	7470.46	6572.84	6711.25	8036.7	7210	8863.26
SPD_0342	8728.07	9150.82	9462.09	9465.98	8715.69	8235.01	11229.5	9710.96	9499.59	11279.1	10726.7	12763.6
SPD_0343	27561.6	31086.5	30355.2	26810	27846.9	25773	27133.7	29095.9	30757.3	28802.4	31582.3	30920.9
SPD_0344	18805.3	21956.7	21799.8	19172.6	19945.8	19220.1	18829.9	20942	21289.4	20259.1	22047	22072.8
SPD_0345	8889.93	7365.39	7463.7	7522.99	8689.69	9791.99	5524.22	6624.59	6912.24	5492.97	4900.89	5505.12
SPD_0346	2961.57	3053.78	3067.4	2961.54	3050.18	3241.88	2565.98	2640.04	2777.77	2598.2	2625.36	2830.26
SPD_0347	2973.06	3139.3	3098.52	3239.11	3207.27	3154.7	2894.41	2756.47	2854.46	2773.72	3016.35	2996.65
SPD_0348	3572.47	3997.15	3648.58	3856.2	3799.2	3749.82	3653.41	3270.25	3354.3	3239.76	3502.65	3451.89
SPD_0349	4114.45	4599.75	4240.7	4755.63	4462.92	4637.76	3923.82	3469.85	3649.62	3413.55	3727.93	3717.09
SPD_0350	1333.54	1174.94	864.625	1651.13	1063.19	1142.86	1220.9	1153.23	1290.59	1451.71	1209.79	1628.39
SPD_0351	2301.59	2227.51	1869.71	2942.48	2111.82	2075.34	2492.86	2206.66	2406.63	2876.61	2442.32	3257.63
SPD_0352	692.356	680.226	583.706	911.336	667.877	573.323	727.665	681.957	674.386	805.832	700.746	939.198
SPD_0353	661.028	651.28	534.082	870.832	600.257	718.313	683.564	634.83	668.215	733.203	563.196	874.163
SPD_0355	3506.68	2572.23	2747.79	3192.65	2808.83	3764.98	2910.66	4068.64	4041.03	3635.75	2987.11	3777.06
SPD_0357	8664.37	7854.84	7382.95	9280.14	8386.96	9086.94	9141.66	9507.66	10531.9	10152.4	9469.28	10632.7
SPD_0359	2.08855	2.63144	5.04645	5.95644	3.12092	6.63349	4.6422	8.31655	8.81551	6.05239	4.33228	5.06761
SPD_0360	24.0184	13.1572	29.4376	16.678	20.8061	18.0052	23.211	26.7978	23.8019	22.4803	18.4122	19.4259
SPD_0361	12.5313	10.5257	15.1393	8.33902	12.4837	9.47642	12.7661	10.1647	14.9864	13.834	7.58149	11.8244
SPD_0362	0	2.63144	0.841075	1.19129	1.04031	0.947642	1.16055	0.924061	4.40775	0.864627	2.16614	2.53381
SPD_0363	1.04428	1.31572	4.20537	4.76516	4.16123	1.89528	4.6422	3.69624	6.17085	3.45851	3.24921	5.91222
SPD_0364	0	0	0.841075	0	1.04031	0.947642	0	0.924061	0.881551	0	0	0
SPD_0365	41291.8	52445.8	46445.8	46432.9	46450.8	45108.7	34478.8	27597.1	27170.3	26398.8	31618.1	29866.8
SPD_0366	3297.83	2394.61	2505.56	3143.81	2835.88	2591.8	3470.05	2727.83	3118.04	3074.61	2947.03	3413.88
SPD_0367	7020.68	7106.19	6198.72	7988.78	7417.39	7406.77	7422.88	7374.01	7354.78	7854.27	7281.48	7910.55
SPD_0368	4588.55	3966.89	3769.7	4600.76	4122.74	4343.99	4826.73	4210.02	4648.42	5153.17	4455.75	5256.81
SPD_0369	5696.53	5735.21	5219.71	6407.94	5790.35	6789.86	6264.65	6733.63	6348.05	6444.06	5601.64	6531.31
SPD_0370	6785.71	6865.42	6004.43	7640.93	7250.94	7204.92	7245.32	7283.45	6773.84	6906.64	6593.73	6902.94
SPD_0371	9100.88	9428.44	8471.3	9317.07	8063.42	8501.3	11098.3	8187.18	8227.51	9041.4	9864.6	9666.47
SPD_0372	3477.44	4024.78	3125.43	4466.14	4393.22	4003.79	2806.21	2831.32	2755.73	3437.75	2330.77	3204.42
SPD_0373	17515.7	9825.78	12467.2	9594.64	9923.49	18590.8	10882.5	11880.7	30063.5	17374.7	19597.1	18642.9
SPD_0374	1665.62	1551.23	1565.24	1635.64	1575.03	1487.8	2986.1	2781.42	3235.29	3404.03	3315.28	3326.04
SPD_0375	7606.52	7928.52	8921.28	6231.63	6437.42	6127.45	5340.85	6976.66	7888.12	6492.48	7857.67	6700.23
SPD_0376	2260.86	2501.18	3069.92	2262.26	2558.12	2547.26	2012.39	2455.23	2344.04	2165.89	2502.97	2348.84
SPD_0377	7397.66	8106.14	9785.06	7141.78	7947.95	7818.99	6837.96	7577.3	8306.85	7147	8101.36	7687.57
SPD_0378	15780.1	9183.71	12279.7	14260.9	17534.4	19675.9	43310.6	58857.1	70850.2	38416.2	55367.6	45148.2
SPD_0379	26220.8	16692.5	17354.7	18335.1	16993.4	18250.6	31354.6	33230.2	33141	29466.5	35330.8	30087.3
SPD_0380	26674	19916	20776.2	22403.4	22035.8	22575.7	43691.3	46836.9	48507.3	36290.1	49790.9	39650.7
SPD_0381	51025.5	51373.5	52409	49944.8	59034.3	65446.1	44218.1	68846.2	55039.6	30955.4	55363.3	35350
SPD_0382	30992.1	26268.3	37144.4	26047.5	30476.8	35619	77740.6	90889.7	107131	64639.5	106101	83630
SPD_0383	14512.3	12188.8	17063.7	12524	14638.2	15884.4	34738.8	41226.1	44901.8	26772.3	46938.1	32685.3
SPD_0384	12036.3	11780.9	16264.7	11422.1	13664.4	14173.9	30535.2	35743.6	37977.2	22776	42665.4	28914.1
SPD_0385	14414.2	14036.1	18579.3	13603.3	15463.1	16114.7	35066	44257	45443.1	23248.1	49294.9	27754.5
SPD_0386	3635.13	3790.58	4763	3565.53	4294.39	3992.42	9455.01	11013.9	11961.8	5959.01	12821.4	6928.27
SPD_0387	4333.75	3985.31	4911.03	3809.74	4523.26	4563.84	9536.24	11877.9	12444.9	5950.36	13015.3	6635.2
SPD_0388	19379.7	19422.6	24180.9	17890.8	21038.1	21363.6	43357	52691.8	54671.1	25898.2	58476	30024.8
SPD_0389	8527.57	8924.52	10249.3	7801.75	9298.27	9183.6	18091.8	21928.9	22363.2	9699.38	23801.5	10716.3
SPD_0390	17335	16935.9	21031.1	15271.1	18062.9	20184.8	32962	44331.8	42555.1	17941.9	42686	19063.5
SPD_0391	16377.4	40239.9	667.813	34028	3556.81	515.517	41979.4	3903.23	931.799	9266.2	25321.1	1182.44
SPD_0392	6441.1	14190	343.999	13110.1	1371.12	248.282	16861.6	1930.36	462.814	3577.82	9553.76	505.072
SPD_0393	5227.65	6711.48	6659.63	6122.03	5878.78	6159.67	5147.04	5027.82	4991.34	4476.17	5740.27	5367.45
SPD_0394	6214.49	8131.14	7341.74	7225.17	7034.56	6939.58	6465.43	5759.67	5984.85	5363.28	6979.3	6331.98
SPD_0395	8251.88	10524.4	10031.5	9243.21	9096.45	8592.27	7979.95	6821.42	7077.97	6600.56	8877.93	8152.1
SPD_0396	9310.78	10208.7	10574	9577.96	9352.36	9019.66	9843.79	9444.83	9746.42	9884.41	10375.8	10322.7
SPD_0397	7165.83	7760.1	8017.12	7511.08	7147.95	7009.71	7334.68	6589.48	7582.22	7494.58	7912.91	7984.87
SPD_0398	3515.04	4128.72	4572.08	3858.58	4010.38	4440.65	3253.02	3392.23	3708.68	3501.74	3574.13	4290.58
SPD_0399	22189.8	23392.2	23063.9	24324.9	23410	23857.8	26780.9	22769.8	22739.6	23217	22478	23820.3
SPD_0400	5334.17	5314.19	5121.3	5415.6	5127.67	5393.98	5968.71	5120.22	4696.9	4932.69	4994.04	5228.93
SPD_0401	4913.32	5839.16	4615.82	6845.15	6567.46	6025.11	5014.74	4620.3	3637.28	4215.92	4872.73	4646.16
SPD_0402	6404.55	7175.93	7206.33	6746.27	7085.53	6732.05	7135.07	7005.31	7743.54	7886.26	7753.7	8720.52
SPD_0403	40465.7	42491.1	41151.3	41609.3	42281.2	40983.6	37748.1	41544.9	43055.8	38869.3	40905.4	40179.4
SPD_0404	58310.4	68710.7	59167.9	41074.4	54927.2	54321.7	4063.09	4167.51	4078.05	3437.75	4816.41	3776.22
SPD_0405	20344.6	26842	23153.1	15179.4	20761.4	20484.2	1514.52	1425.83	1458.97	1264.08	1652.76	1355.59
SPD_0406	27832.1	35623.1	28497.3	21270.5	28974.6	26389.9	1878.93	1903.57	1689.93	1620.31	2043.75	1753.39
SPD_0407	19647	21163.3	17266.4	13667.7	18243.9	18338.8	1103.68	1234.55	1198.03	955.412	1200.04	1109.81
SPD_0408	19933.2	17293.8	14000.5	12109.5	16953.9	15923.2	955.133	1188.34	1086.95	920.827	1123.14	926.529
SPD_0409	8211.15	11156	9786.74	7331.19	8992.42	8597.96	1410.07	1109.8	1168.94	1182.81	1410.16	1396.13
SPD_0410	15058.5	12355.9	10982.8	9843.62	10866	10932.9	7463.5	9621.32	7049.76	7492.85	9308.99	7416.45
SPD_0411	3832.5	4540.54	4657.03	4318.42	4641.85	4241.65	3010.47	3172.3	2872.97	2906.01	3179.89	3110.67
SPD_0412	9238.72	9111.35	9633.67	9116.93	10361.5	9209.19	6183.41	6049.83	5449.75	5596.73	6125.84	5957.83
SPD_0413	0	5.26287	4.20537	3.57387	4.16123	2.84293	1.16055	1.84812	0.881551	2.59388	4.33228	3.37841
SPD_0414	9240.81	8442.96	8404.02	7913.73	8257.96	8166.78	8361.77	8307.31	8209	8443.94	8309.31	8397.04
SPD_0417	2165.83	1878.85	1762.05	1969.2	1923.53	1878.23	1920.71	2077.29	1646.74	1856.35	1931.11	1930.76
SPD_0418	50.1253	32.893	42.8948	46.4603	26.0077	35.0628	49.9037	57.2918	43.196	50.1483	44.4059	60.8114
SPD_0419	1119.47	1024.94	1052.18	949.457	1141.22	1076.52	821.67	1008.15	1017.31	959.735	976.929	1014.37
SPD_0420	86835.8	80444.3	87114.3	55431.9	67213.2	70299.9	58853.8	85599.5	94029.7	96450	99996.6	121784
SPD_0421	479.323	574.969	603.892	632.574	631.466	596.067	635.982	762.35	574.771	723.692	523.123	704.398
SPD_0422	599.415	594.705	713.231	686.182	727.175	708.836	729.986	921.289	649.703	735.797	582.692	765.21
SPD_0423	1316.83	1376.24	1501.32	1431.93	1342	1448.94	1657.27	1660.54	1711.09	1905.64	1656.01	2147.82
SPD_0424	123.225	89.4688	148.87	109.599	106.111	92.8689	81.2385	85.0136	80.2211	114.131	63.9011	111.488
SPD_0425	210.944	110.52	182.513	159.633	149.804	163.942	91.6835	126.596	116.365	129.694	66.0673	145.272
SPD_0426	33.4169	38.1558	36.1662	29.7822	43.6929	19.9005	27.8532	21.2534	26.4465	35.4497	29.2429	21.9597
SPD_0427	139.933	117.099	116.068	95.3031	95.7083	93.8166	85.8807	85.0136	71.4056	92.515	61.735	114.021
SPD_0428	160.819	136.835	115.227	121.511	101.95	127.932	100.968	95.1783	90.7997	89.0565	69.3165	103.041
SPD_0429	1806.6	1526.23	1569.45	1643.98	1685.3	1632.79	1601.56	1564.43	1644.09	1690.34	1637.6	1600.52
SPD_0430	3786.55	3289.3	3464.39	3240.31	3273.85	3428.57	3528.07	4094.51	4161.8	4212.46	4143.83	4393.62
SPD_0431	1361.74	1132.83	1233.86	1288.97	1395.05	1333.33	1078.15	1412.89	1359.35	1362.65	1144.81	1361.5
SPD_0432	1048.45	949.948	964.712	935.162	1112.09	991.234	778.729	850.136	912.405	836.094	762.481	810.818
SPD_0433	535.714	472.343	603.05	642.105	697.006	713.574	660.353	681.957	660.281	647.605	515.541	703.554
SPD_0434	7067.67	6878.57	7458.65	7304.98	7642.1	7361.28	7999.68	7646.6	7829.05	7047.57	6316.46	6859.02
SPD_0435	1744.99	1924.9	1860.46	1865.56	1994.27	1840.32	1781.45	1834.26	1664.37	1568.43	1601.86	1608.12
SPD_0436	177.527	155.255	153.076	182.267	208.061	180.052	210.06	183.888	161.324	169.467	165.71	166.387
SPD_0437	16525.7	12580.9	10591.7	10519.1	11431.9	6339.73	6070.84	8469.94	5896.69	7384.77	7742.87	6598.03
SPD_0438	2395.57	2324.87	2060.63	1975.16	2112.86	1302.06	2415.11	2175.24	1890.04	2151.19	2541.97	2432.45
SPD_0439	1577.9	1703.85	1518.14	1465.29	1601.03	952.38	1774.48	1469.26	1475.72	1546.82	1868.3	1884.31
SPD_0440	3620.51	3305.08	2950.49	2912.7	2827.56	2170.1	3667.34	3273.02	3270.55	3381.55	3733.34	3660.51
SPD_0441	21123.6	25698.6	22750.2	24189.1	22589.2	20978.9	24332.1	19138.2	17717.4	18147.6	21586.7	20377.7
SPD_0442	6901.63	8617.95	7094.46	9679.22	8152.89	8295.66	8461.57	4913.23	4915.53	5495.57	6125.84	5689.24
SPD_0443	6050.54	4927.36	5101.12	5849.23	5817.4	5775.88	5968.71	4944.65	5695.7	6968.89	5003.78	7042.29
SPD_0444	879.281	860.48	1090.87	1062.63	912.349	904.051	1262.68	1159.7	1324.09	1302.13	1267.19	1376.7
SPD_0445	42436.3	48763.1	45730.1	47645.6	48023.7	43398.2	36611.9	32104.6	30273.3	32309.4	35114.2	34234.3
SPD_0446	2904.14	2498.55	2676.3	2421.89	2554.99	2576.64	2343.15	3042.01	2610.27	2782.37	2877.72	3116.58
SPD_0447	2438.39	2370.92	2618.26	2710.18	2420.79	2424.07	5295.59	5962.96	6407.11	7294.85	5240.98	8812.58
SPD_0448	11822.3	11440.2	12402.5	12901.7	11599.4	11992.4	23532.5	24925.6	29316	30427.9	23328.2	36313.7
SPD_0449	136.8	99.9946	115.227	128.659	99.8695	120.351	259.963	272.598	254.768	222.209	154.879	309.124
SPD_0450	156.642	177.622	252.322	114.364	337.06	128.879	107.931	271.674	91.6813	129.694	146.214	204.394
SPD_0451	1838.97	1898.58	1921.01	2306.34	1400.25	2040.27	1777.96	1078.38	1190.09	1234.69	1390.66	1347.14
SPD_0452	1586.26	1063.1	1147.23	1210.35	2312.6	1812.84	875.055	1558.89	1108.11	1015.07	790.641	831.933
SPD_0453	3459.69	3191.93	3256.64	1916.78	3524.56	2959.49	1506.39	2308.3	1845.97	2438.25	2226.79	2423.16
SPD_0454	6375.31	6453.6	7543.6	6151.82	7353.93	7601.04	4722.28	5532.35	4993.1	5089.19	4819.66	5779.61
SPD_0455	8583.96	7807.47	9547.88	9083.58	10279.3	10189	8061.18	9915.17	8430.27	8795.85	6815.76	8663.93
SPD_0456	20.8855	22.3672	25.2322	28.5909	21.8465	11.3717	23.211	7.39249	18.5126	25.0742	17.3291	19.4259
SPD_0457	34.4611	48.6816	32.8019	38.1212	29.1286	26.534	41.7798	46.203	33.4989	44.096	23.8275	44.7639
SPD_0458	41003.5	54182.6	35856.7	59560.9	39602.4	34909.2	20784.3	22709.7	17997.7	25444.2	18043.9	20097.3
SPD_0459	9335.84	17337.2	11347.8	16936.6	11299.8	9884.85	5923.45	5923.23	4873.21	6252.98	5037.36	5310.86
SPD_0460	54852.8	94452.8	63503.6	88965.5	62087.6	53447	28619.2	27852.1	23765.7	33084.1	27432	29425.1
SPD_0461	12710.9	19018.7	12322.6	17097.4	10748.5	9606.25	3871.6	3587.2	3081.9	5142.8	5516.08	4845.48
SPD_0462	772.765	924.95	981.534	814.842	788.553	878.464	899.427	1052.51	1022.6	943.308	1048.41	1043.93
SPD_0463	3941.1	4128.72	4764.69	3478.56	3608.83	4013.26	3539.68	4299.66	4820.32	4132.91	4617.13	4722.17
SPD_0464	2982.46	3226.14	3349.16	2985.37	2971.12	3169.86	2954.76	3320.15	3720.14	3353.89	3628.28	3616.59
SPD_0465	3361.53	3432.71	3113.66	3266.51	3314.42	3228.62	3225.17	3319.23	3382.51	3080.66	3527.56	3262.7
SPD_0466	867.794	1242.04	374.278	1241.32	371.39	212.272	1883.57	687.501	447.828	804.967	1477.31	534.633
SPD_0467	3179.82	2452.5	2811.71	2636.32	2518.58	2905.47	2915.3	3615.85	3607.31	3821.65	2973.03	3566.76
SPD_0468	4264.83	4260.29	4831.97	4285.07	4131.06	4151.62	5795.79	6127.45	6131.18	6322.15	5680.7	6348.03
SPD_0469	3724.94	3555.07	4017.81	3718.01	3627.55	3511.96	5180.7	5329.98	5194.1	5383.16	4973.46	5423.19
SPD_0470	61.6124	69.7331	21.0269	82.1989	31.2092	15.1623	99.8074	52.6715	21.1572	44.9606	60.6519	24.4935
SPD_0473	2380.95	2461.71	731.735	3189.08	913.39	520.255	4861.55	1778.82	1110.75	2051.76	2645.94	1115.72
SPD_0474	615.079	649.965	241.388	904.188	265.278	113.717	1400.78	558.133	312.95	565.466	738.654	335.307
SPD_0475	433.375	447.344	140.459	608.749	182.054	94.7642	976.023	391.802	207.164	387.353	504.711	229.732
SPD_0476	11537.2	11594.1	12208.2	10800.2	11511	11825.6	10665.5	9574.19	9966.81	9059.56	9985.91	9946.04
SPD_0477	4926.9	5212.87	5297.09	4884.28	5407.52	5014.92	4465.8	3550.24	3765.98	3297.69	4082.09	3839.56
SPD_0478	7315.16	8240.34	9963.37	7387.18	6521.69	8114.66	16995.1	11981.4	13417.2	15161.2	18584.4	21751
SPD_0479	4490.39	5653.64	6303.01	4981.97	4659.54	4586.59	10944	7422.06	8033.57	8935.05	12198.6	13310.9
SPD_0480	1796.16	2430.13	2699.85	2037.1	2024.44	2037.43	4574.89	3238.83	3200.91	3851.05	5171.66	5931.64
SPD_0481	3388.68	3964.26	4620.02	3645.34	3275.93	3859.75	7817.47	5513.87	6048.32	6789.05	8368.88	9770.36
SPD_0482	31881.8	40955.7	44167.3	34984.6	32315.1	33646	73691.5	46485.8	53469.6	60112.3	80450.4	84561.6
SPD_0483	620.301	769.695	818.366	606.366	610.66	610.281	1348.56	1036.8	876.261	1093.75	1490.3	1480.59
SPD_0484	15.6642	7.89431	10.934	13.1042	8.32246	4.73821	23.211	12.0128	14.9864	22.4803	16.2461	26.1827
SPD_0485	3.13283	0	5.88752	1.19129	0	2.84293	6.9633	3.69624	4.40775	6.91701	10.8307	3.37841
SPD_0486	0	0	1.68215	1.19129	1.04031	0	0	2.77218	0.881551	0	2.16614	0.844602
SPD_0487	1715.75	2005.15	2310.43	1910.83	1919.37	1991.94	2216.65	2417.34	2330.82	2190.96	2556.05	2643.61
SPD_0488	6458.85	7281.18	7703.4	7010.73	7021.03	7215.35	7229.07	7333.35	8054.73	7434.06	7952.98	8232.34
SPD_0489	530.493	734.171	747.715	696.904	747.981	685.145	625.537	595.095	699.07	628.583	675.836	721.29
SPD_0490	4847.54	5153.67	5617.54	5022.47	5457.45	5227.19	4708.35	4489.09	4013.7	4354.26	4138.41	5541.44
SPD_0491	4709.69	4762.9	4833.66	3606.03	5295.16	5414.83	1411.23	1731.69	1765.75	1475.05	1790.31	1942.59
SPD_0492	3052.42	4085.3	4028.75	2830.5	4146.66	4013.26	1235.99	1384.24	1486.29	1260.63	1569.37	1689.2
SPD_0493	3167.29	3732.69	3842.87	2876.96	3957.33	4138.35	1157.07	1448.93	1305.58	1250.25	1430.74	1587.85
SPD_0494	12741.2	17371.4	15754.2	14695.7	17700.8	15732.8	9576.86	7832.34	8066.19	7540.41	9350.14	8471.36
SPD_0495	381.161	384.19	431.471	364.534	345.382	362.947	342.362	443.549	377.304	440.96	449.474	467.91
SPD_0496	848.997	922.318	1017.7	755.277	773.989	762.852	768.285	900.959	856.867	925.15	991.009	1030.41
SPD_0499	1.04428	1.31572	0.841075	2.38258	1.04031	0.947642	0	0.924061	1.7631	1.72925	1.08307	0.844602
SPD_0501	216.165	176.306	211.11	163.207	187.255	218.905	102.128	139.533	119.891	126.235	98.5594	126.69
SPD_0502	673.559	628.913	630.806	545.61	559.685	661.454	422.44	521.17	485.734	450.47	433.228	443.416
SPD_0503	541.98	536.813	580.341	465.794	528.476	555.318	371.376	427.84	404.632	430.584	385.573	364.868
SPD_0504	3411.65	4308.98	4680.58	3211.71	3597.38	3813.31	1835.99	2280.58	2402.23	1984.32	2873.38	2386.85
SPD_0505	2096.91	2630.12	2667.89	1975.16	2519.62	2327.41	1104.84	1419.36	1518.03	1390.32	1726.41	1544.78
SPD_0506	4609.44	6060.2	5847.99	4853.31	5379.43	4907.84	2765.59	2973.63	3088.95	2881.8	3889.3	3071.82
SPD_0507	8421.05	5348.39	6191.99	8753.59	7508.94	7407.72	10928.9	9166.68	9663.56	12362.4	7678.97	10735.7
SPD_0509	12.5313	21.0515	6.7286	14.2955	10.4031	12.3193	16.2477	11.0887	12.3417	13.834	15.163	11.8244
SPD_0510	406.224	469.711	587.911	477.707	557.605	509.831	476.986	469.423	547.443	487.649	461.388	469.599
SPD_0511	96.0735	67.1016	91.6771	78.6251	105.071	91.9213	68.4725	92.4061	80.2211	95.1089	61.735	76.0142
SPD_0512	12927.1	15626.8	15563.2	14610	13786.2	13680.2	16512.3	14418.1	14714	14984	17240.3	17606.6
SPD_0513	5068.92	6278.61	6414.88	6046.98	5633.26	5721.86	7178.01	6205.07	6481.16	6408.61	7242.49	7342.13
SPD_0514	4924.81	5968.1	5786.59	5787.28	5446.01	5437.57	7016.69	5935.24	6038.62	6253.84	7182.92	7147.87
SPD_0515	7462.41	8703.47	7920.4	8366.42	7877.21	7523.33	10064.3	8404.33	8537.82	8852.91	10052	9489.11
SPD_0516	2653.51	3136.67	2836.1	2861.48	2796.35	2688.46	3721.89	2934.82	3082.78	3058.18	3652.11	3342.09
SPD_0517	5462.61	5881.26	5196.16	6178.02	5613.5	5255.62	7443.77	5603.5	5998.95	5836.23	6774.6	6246.68
SPD_0518	105.472	115.783	113.545	140.572	88.4261	127.932	172.922	97.9504	84.6289	98.5674	94.2271	106.42
SPD_0519	95.0292	81.5745	60.5574	86.9641	68.6603	104.241	136.945	85.0136	71.4056	94.2443	73.6488	86.1494
SPD_0521	590.017	442.081	420.537	474.133	430.687	502.25	458.418	355.763	376.422	325.964	366.078	298.989
SPD_0522	161.863	181.569	132.049	151.294	148.764	137.408	179.885	135.837	126.062	142.663	140.799	105.575
SPD_0523	1240.6	1227.56	1254.04	1381.9	1172.43	1267.95	1533.09	1015.54	1078.14	1063.49	1167.55	1018.59
SPD_0524	1822.26	1368.35	1127.88	1398.57	1243.17	2245.91	1839.47	1832.41	3567.64	2874.88	2522.47	2320.12
SPD_0525	1875.52	1615.7	1273.39	1719.03	1544.86	2115.14	2133.09	1859.21	3319.92	2686.39	2512.72	2200.19
SPD_0526	71455.7	80708.8	76415	89109.6	85886.7	74705.5	62652.3	57041.4	54645.6	58314.7	54086.4	59328.2
SPD_0527	596.282	506.551	636.693	600.41	550.323	561.952	300.583	312.333	309.424	408.104	335.752	384.294
SPD_0528	447.995	323.667	474.366	550.375	489.985	459.606	507.161	388.106	645.295	704.671	496.046	580.242
SPD_0529	199.457	130.256	169.897	184.65	222.626	182.895	227.468	188.508	272.399	280.139	228.528	222.13
SPD_0530	765.455	514.446	675.383	633.766	691.804	697.465	721.863	806.705	953.838	906.993	739.737	787.169
SPD_0532	11029.7	10913.9	11809.5	9645.87	10714.1	10809.8	9759.07	10623.9	11264.5	10709.3	11333.2	10998.4
SPD_0533	21834.8	21550.1	21819.2	19357.3	20201.7	19551.8	18626.8	20909.6	21723.2	20216.7	23577.4	22451.2
SPD_0534	2863.41	3490.6	4024.54	3003.24	2875.41	2955.7	4157.09	4331.07	4025.16	4311.89	4866.23	5268.63
SPD_0535	7530.28	8312.71	8974.27	7208.49	7261.34	7473.11	9687.12	10586	10598.9	10436.9	11666.8	12505.2
SPD_0536	6329.36	5545.75	5715.94	5110.63	5365.9	5630.89	5662.33	6539.58	6058.02	6221.85	6382.53	6896.18
SPD_0537	2752.71	3723.48	2240.62	4618.63	2837.96	2639.18	3999.26	2946.83	3015.78	4429.48	3889.3	5538.06
SPD_0538	3388.68	3889.26	4188.55	3472.61	3625.47	3396.35	3898.29	4495.56	4473.87	4342.15	4412.43	4723.86
SPD_0539	2165.83	2644.59	2682.19	2439.76	2393.75	2403.22	2591.51	2575.36	2678.15	2656.13	2792.15	2826.88
SPD_0540	5651.63	5123.41	6715.98	4900.96	6284.5	6264.86	3516.47	4071.41	5182.64	4323.13	4729.77	3924.02
SPD_0541	11423.3	13576.9	14658.2	11905.7	12050.9	12987.4	10659.7	11852	11948.5	12126.4	12716.3	14097.3
SPD_0542	13901.4	17468.8	17385	15663.1	15918.8	15368.9	14104.2	14307.2	14986.4	15002.1	16616.5	16324.5
SPD_0543	2131.37	2338.03	2683.03	2315.87	2457.21	2563.37	2584.55	2604	2728.4	2743.46	2649.19	3227.23
SPD_0544	1056.81	1202.57	1256.57	1232.98	1254.61	1256.57	1414.71	1329.72	1294.12	1380.81	1301.85	1558.29
SPD_0545	90.8521	76.3116	95.8825	76.2425	91.547	72.0208	113.734	80.3933	96.9706	91.6504	113.722	117.4
SPD_0546	3405.39	3148.51	3196.92	3328.46	2636.14	2674.25	6662.72	4660.96	4380.43	4929.24	5837.75	4610.68
SPD_0547	3350.04	3948.47	4249.95	3351.1	3379.96	3526.18	4282.43	4771.85	5143.85	4461.47	5681.79	5282.14
SPD_0548	2621.14	2999.84	3343.27	2489.79	2398.95	3067.52	3085.9	3635.26	3996.07	3571.77	3879.56	3944.29
SPD_0549	3002.3	3664.27	3627.55	2961.54	3000.25	3161.33	3395.77	3505.89	4205	3676.39	4480.66	4249.19
SPD_0550	59321.2	53472.1	45725	53459.1	48449.2	55052.3	57079.4	32107.4	32660.6	34304.1	39070.7	35455.6
SPD_0551	20449	22073.8	17844.2	20580.7	20386.9	19346.1	23638.1	12009.1	12205.1	12781.8	16644.6	14189.3
SPD_0552	6.26566	2.63144	1.68215	5.95644	2.08061	2.84293	4.6422	6.46843	8.81551	10.3755	3.24921	7.60142
SPD_0553	45.9482	57.8916	47.9412	71.4773	37.4511	36.0104	214.702	63.7602	51.1299	80.4103	81.2303	97.1293
SPD_0554	14390.1	14895.2	15249.5	13331.7	12635.6	13127.7	21267.1	21978.8	23735.8	24711.9	27245.7	28450.4
SPD_0555	3170.43	3140.62	2945.44	2759.02	2702.72	2463.87	4397.33	4163.82	4266.71	4484.82	5258.31	4677.41
SPD_0556	10208.9	8527.17	7691.63	7690.96	7281.11	7739.39	10870.9	10692.3	11651.5	10916.8	12696.8	10595.5
SPD_0558	9904.97	8031.14	10099.6	10117.6	9121.41	11070.4	14184.3	14602.9	17325.1	15109.3	14513.1	18044.9
SPD_0559	339.39	210.515	214.474	302.587	225.747	335.465	326.115	412.131	384.356	415.021	197.119	292.232
SPD_0560	263.158	168.412	166.533	243.023	209.102	256.811	291.298	313.257	315.595	313.859	187.371	234.799
SPD_0561	681.913	419.714	495.393	629.001	523.275	616.915	676.601	699.514	828.658	721.963	576.193	552.37
SPD_0562	4190.68	3731.38	3601.48	3804.98	3342.51	4140.25	4583.01	3459.68	4986.93	4439.86	4700.52	4090.41
SPD_0564	1083.96	871.005	1005.93	1049.53	1020.54	1110.64	928.441	1346.36	1083.43	1389.45	960.683	1247.48
SPD_0565	1902.67	1764.38	2149.79	1769.06	1907.92	2033.64	2357.08	2869.21	2905.59	2574.86	2443.41	2906.28
SPD_0566	989.975	1063.1	1235.54	1147.21	1173.47	1131.48	1512.2	1646.68	1839.8	1594.37	1507.63	1851.37
SPD_0567	1370.09	1456.5	1669.53	1607.05	1584.39	1618.57	1971.78	2208.51	2252.36	2198.75	1943.03	2353.06
SPD_0568	358.187	440.766	552.586	512.254	517.033	529.732	754.358	737.401	865.683	714.181	762.481	849.67
SPD_0569	3330.2	3382.71	3428.22	3595.31	3829.37	3762.14	4916.09	5297.64	5221.42	4911.08	4786.09	5191.77
SPD_0570	910.61	876.268	907.519	1009.02	959.163	905.946	1302.14	1424.9	1235.93	1259.76	1223.87	1208.63
SPD_0571	106.516	99.9946	111.022	113.172	125.877	108.979	228.628	221.775	282.978	261.117	265.352	243.245
SPD_0572	147.243	215.778	221.203	238.258	216.384	228.382	387.624	330.814	403.75	382.165	435.394	386.828
SPD_0573	290.309	261.828	264.938	269.231	242.392	249.23	474.665	438.929	499.839	451.335	439.726	442.572
SPD_0574	5194.24	3765.58	3971.55	3812.12	3651.48	4687.99	6598.89	7745.48	9253.64	8678.26	7245.74	8127.61
SPD_0575	2508.35	2576.18	2330.62	2284.89	2303.24	2365.31	3540.84	3526.22	4186.48	4124.27	4193.65	4156.29
SPD_0576	23871.1	23108	26869.8	21920.9	24702.1	24530.7	22948.7	23834.3	25885.9	28095.2	23831.9	29539.1
SPD_0577	194478	198591	222586	166511	191934	194360	165665	185181	196286	189679	191438	190995
SPD_0578	7818.5	9565.27	9930.57	8346.17	8818.68	8836.76	9171.83	9309.91	9898.93	9239.4	10288.1	10151.3
SPD_0579	5206.77	6208.87	6634.4	5321.49	6035.86	6041.22	5287.47	5292.1	5964.57	5301.89	5772.76	5424.04
SPD_0580	3728.07	4048.46	4133.88	3378.5	4025.99	3598.2	3105.63	3455.06	3354.3	2819.55	3504.81	2973
SPD_0581	1737.68	1635.44	1548.42	1603.47	1507.41	1527.6	1544.69	1396.26	1423.7	1489.75	1618.11	1468.76
SPD_0582	26022.3	50565.7	49253.3	38452.4	36402.4	40382.8	48754.7	66690.4	70053.3	65684.8	88560.5	93572.7
SPD_0583	3895.15	3961.63	4459.38	3735.88	3785.68	4036.96	4782.63	4150.88	4708.36	4201.22	4898.73	5017.78
SPD_0584	3517.13	4768.16	4979.16	4310.08	4342.24	4174.36	5141.24	4127.78	4702.19	4264.34	5435.93	5202.75
SPD_0585	1500.63	2006.47	2030.35	1854.84	1894.4	1665.01	2113.36	1799.15	1766.63	1639.33	2063.25	1920.63
SPD_0586	3152.67	4060.31	4122.11	3751.37	3912.6	3546.08	4262.7	3601.99	3834.75	3647.86	4216.39	4160.51
SPD_0587	1919.38	2345.93	2222.12	2352.8	2357.34	2088.6	2453.4	2164.15	1994.07	2077.7	2394.67	2215.39
SPD_0588	1663.53	1935.42	1919.33	1798.85	1945.37	1869.7	1565.58	1682.71	1704.04	1654.03	1885.63	1797.31
SPD_0589	7554.3	7875.89	8848.94	7581.36	8323.5	8770.43	7077.04	8865.44	8674.46	9414.92	8786.95	11617.5
SPD_0590	2163.74	1817.01	1656.08	1645.17	1912.08	1858.33	1513.36	1876.77	1728.72	1700.72	1724.25	1712.85
SPD_0591	217.21	172.359	150.552	179.885	217.424	144.042	160.156	199.597	136.64	158.227	164.627	163.008
SPD_0592	101.295	69.7331	90.836	84.5815	98.8292	88.1307	62.6697	58.2158	66.1163	54.4715	40.0736	50.6761
SPD_0593	17578.3	22112	19601.2	20994.1	19776.2	19340.4	23556.9	14773	14989	15204.5	19499.6	16077.9
SPD_0594	3118.21	3465.6	3125.43	3335.61	3204.15	3492.06	3485.13	2572.59	2300.85	2197.88	2885.3	2406.27
SPD_0595	261.069	240.776	217.838	204.902	225.747	251.125	430.564	496.221	467.222	487.649	337.918	425.68
SPD_0596	431.287	392.084	381.007	409.803	423.405	422.648	706.775	639.45	745.792	693.43	711.577	717.067
SPD_0597	162.907	160.518	122.797	140.572	140.441	142.146	193.812	199.597	211.572	208.375	230.694	241.556
SPD_0598	5984.75	6247.03	6588.98	6001.71	5817.4	5813.78	6422.49	6497.07	6609.87	7101.18	7069.2	7566.79
SPD_0599	3450.29	3766.9	3821.84	3390.41	3418.45	3642.74	3377.2	3787.73	3527.97	3755.94	3954.29	4115.75
SPD_0600	6444.24	7131.19	7339.22	6762.95	7079.29	7301.58	6588.45	6631.06	6927.23	7329.44	7090.86	8054.13
SPD_0601	405.18	484.184	460.909	482.472	522.234	458.659	425.922	512.854	409.921	506.671	500.378	534.633
SPD_0602	396.825	322.351	333.907	333.561	328.737	385.69	301.743	436.157	328.818	369.196	369.327	364.868
SPD_0603	700.71	565.759	558.473	632.574	667.877	706.941	574.473	690.273	497.195	618.208	639.011	614.871
SPD_0604	1258.35	1064.42	1055.55	1225.84	1245.25	1360.81	1230.18	1272.43	1026.12	1180.22	1175.13	1252.55
SPD_0606	535.714	506.551	502.963	564.671	519.113	541.104	698.651	535.955	461.051	517.047	588.107	517.741
SPD_0608	737.26	928.897	932.752	945.883	909.229	887.941	1116.45	921.289	937.088	1156.01	1070.07	1172.31
SPD_0609	592.105	656.543	624.918	677.843	736.538	687.988	850.684	743.869	706.122	833.5	739.737	853.048
SPD_0610	5076.23	4722.11	3119.55	2510.05	2200.25	7661.69	3812.41	4587.04	13821.8	7482.48	7868.5	6039.75
SPD_0611	279.866	239.461	143.824	132.233	141.482	397.062	205.417	163.559	608.27	373.519	429.979	311.658
SPD_0612	860.484	685.489	539.129	335.943	398.438	1107.79	474.665	524.867	1579.74	945.901	1131.81	842.913
SPD_0613	582.707	452.607	327.178	264.466	220.545	818.763	337.72	347.447	1003.2	624.26	646.593	546.458
SPD_0614	701.754	588.126	438.2	337.135	354.745	1104.95	446.812	433.385	1521.56	793.727	1020.25	731.426
SPD_0616	334.169	284.195	347.364	325.222	395.317	330.727	246.037	330.814	320.003	323.37	368.244	296.455
SPD_0617	162.907	127.625	179.99	162.015	169.57	148.78	154.353	187.584	140.167	152.174	160.294	119.089
SPD_0618	162.907	138.15	150.552	106.025	174.772	133.618	154.353	194.977	182.481	155.633	204.7	150.339
SPD_0619	65.7895	84.206	112.704	77.4338	86.3455	77.7066	64.9908	69.3046	51.1299	63.9824	61.735	61.656
SPD_0620	16799.3	18151.6	19222.8	18855.7	18211.6	17860.2	19315	15738.6	16889.6	16948.4	17890.2	18076.2
SPD_0621	11123.6	14072.9	14455.5	10203.4	11379.9	9879.17	14234.2	15930.8	15775.3	15795.9	19425.9	18458.8
SPD_0622	1541.35	1372.29	1589.63	1267.53	1233.8	1105.9	2149.34	2106.86	1933.24	2529.03	1816.31	2094.61
SPD_0623	4286.76	4073.46	4821.04	3748.99	3524.56	3609.57	6085.93	5009.33	5351.89	7086.48	5144.58	6173.2
SPD_0624	1270.89	1069.68	1182.55	1007.83	945.639	923.951	1606.2	1386.09	1321.44	1766.43	1369	1421.47
SPD_0625	350.877	134.203	205.222	302.587	214.303	184.79	557.064	556.285	569.482	1068.68	313.007	630.918
SPD_0626	1283.42	414.451	755.285	1035.23	673.079	735.37	1888.22	1730.77	1717.26	3175.77	1006.17	2145.29
SPD_0627	310.15	124.993	169.056	225.154	144.603	162.047	399.229	323.421	308.543	646.741	251.272	449.328
SPD_0628	1112.16	567.074	860.419	988.77	615.862	670.931	1558.62	1301.08	1424.59	2510.88	973.68	2081.94
SPD_0629	213.033	117.099	178.308	176.311	118.595	105.188	314.509	223.623	251.242	432.313	203.617	333.618
SPD_0630	541.98	274.985	442.405	432.438	287.125	296.612	804.262	661.628	627.664	1013.34	530.704	842.069
SPD_0631	281.955	165.78	216.156	263.275	174.772	179.104	474.665	345.599	367.607	543.85	277.266	445.95
SPD_0632	3259.19	2648.54	2377.72	2220.56	2392.71	3205.87	2527.68	3007.82	4302.85	3384.15	3221.05	2818.44
SPD_0633	357.143	211.831	216.997	358.578	270.48	324.094	529.211	891.719	804.856	1311.64	386.656	695.952
SPD_0634	332.08	239.461	264.938	339.517	291.286	311.774	506	692.122	766.949	1106.72	411.567	620.783
SPD_0635	757.101	644.702	704.82	807.694	666.837	689.883	1100.2	1289.99	1291.47	1962.7	936.856	1356.43
SPD_0636	125048	174456	153704	112901	127844	113818	68984.3	67398.2	69341	72151.4	88179.2	70999.8
SPD_0637	855.263	1190.72	1188.44	950.648	1033.03	820.658	752.037	620.969	479.564	560.278	729.989	646.121
SPD_0638	0	2.63144	3.3643	3.57387	2.08061	0.947642	2.3211	2.77218	4.40775	5.18776	2.16614	5.06761
SPD_0639	1.04428	7.89431	8.41075	1.19129	3.12092	5.68585	6.9633	4.6203	5.2893	4.32313	8.66456	6.75682
SPD_0641	2708.86	3414.29	3828.57	2618.45	3157.33	3039.09	2191.12	2420.12	2605.86	2209.12	2721.76	2411.34
SPD_0642	37.594	39.4715	42.8948	45.269	54.096	39.801	63.8303	40.6587	43.196	70.8994	41.1567	40.5409
SPD_0644	301.796	314.457	328.86	328.796	382.833	361.052	313.349	307.712	317.358	330.287	334.669	303.212
SPD_0645	2250.42	2572.23	2598.92	2541.02	2642.38	2642.03	2341.99	2672.38	2606.75	2830.79	2654.6	3092.09
SPD_0646	2532.37	2139.36	2412.2	2619.64	3390.36	3123.43	4415.9	8497.66	8486.69	4244.45	6527.66	4445.14
SPD_0647	997.285	1193.36	1357.49	1169.85	1265.01	1278.37	1051.46	1191.11	1137.2	1190.59	1105.81	1296.46
SPD_0648	490.81	502.604	603.05	502.724	574.25	526.889	415.477	456.486	423.144	408.104	444.059	426.524
SPD_0649	10988.9	11009.9	9775.81	10193.9	10479	10940.5	6697.54	6684.66	6211.41	6287.56	7472.1	6615.77
SPD_0650	13948.4	15754.4	15050.2	15023.3	14821.3	15256.1	12955.2	14493.9	13276.2	13216.7	13553.5	13556.7
SPD_0651	2231.62	2389.34	2473.6	2532.68	2745.37	2770.91	2217.81	2608.62	2195.06	2433.92	2349.18	2630.09
SPD_0652	12403.9	13508.5	11463.8	10646.5	15197.8	12972.3	1839.47	2082.83	1830.98	2041.38	1549.87	1601.37
SPD_0653	3119.26	4111.62	3479.53	3153.34	4039.51	3382.13	849.523	658.855	660.281	776.435	737.571	677.371
SPD_0654	2203.43	2402.5	2143.06	1984.69	2522.74	2022.27	494.395	421.372	386.119	437.501	401.819	414.7
SPD_0655	2449.87	2803.8	2376.04	2251.54	2764.1	2228.85	532.693	481.436	377.304	487.649	487.382	402.031
SPD_0656	4678.36	5277.34	4279.39	4073.02	4917.53	4474.77	963.257	928.681	756.37	857.709	818.801	781.257
SPD_0657	721.596	749.959	739.304	617.088	650.192	603.648	536.174	634.83	615.322	613.885	548.033	581.086
SPD_0658	13171.5	13032.2	12144.3	12569.3	13008	13638.5	8997.75	7760.26	7725.91	8310.79	8789.11	8543.15
SPD_0659	9107.14	10437.6	9303.97	10272.5	10329.2	10245.9	6947.06	5691.29	5802.37	6150.09	6648.97	6369.99
SPD_0660	8028.4	7921.94	6770.65	8163.9	8103.99	8122.24	5100.62	4278.4	3907.03	4258.29	4711.35	4185
SPD_0661	1584.17	1485.45	1617.39	1319.95	1409.62	1201.61	963.257	884.326	754.607	910.452	862.124	805.751
SPD_0662	77.2765	69.7331	62.2395	51.2254	74.9021	63.492	60.3486	43.4309	44.9591	63.1177	51.9874	64.1898
SPD_0663	6043.23	6674.64	6366.93	6303.11	6547.69	6665.71	4581.85	5284.7	4972.83	5148.85	5005.95	5335.35
SPD_0664	11582.1	12779.6	12699.4	13502.1	12618.9	13368.4	15320.4	15351.4	16061.9	16900.9	16547.1	17697.8
SPD_0665	12028	15215	15050.2	13265	13033	12621.6	14173.8	15264.6	14731.6	14511	16303.5	15164.8
SPD_0666	13700.9	15887.3	15746.6	14251.4	14409.3	13760.7	14902.6	16062	15562.9	15069.6	16969.5	15742.5
SPD_0667	19542.6	28107.7	25585.5	17402.3	19392.4	16631.1	22830.4	20206.4	21369.7	20425.1	29025.2	21734.2
SPD_0668	3741.65	3906.37	4514.05	3735.88	4185.16	4715.47	3360.95	4098.21	4083.34	3633.16	3713.85	4025.37
SPD_0669	3562.03	3795.85	3932.86	3695.38	4052	3818.05	3418.98	3599.22	3314.63	3086.72	3545.97	2970.47
SPD_0670	228.697	257.881	262.415	270.423	305.85	242.596	302.904	249.496	198.349	189.353	236.109	213.684
SPD_0671	3609.02	4301.08	4275.18	4541.19	4792.7	4532.57	4218.6	3776.64	3533.26	3405.76	3973.78	3553.24
SPD_0672	5535.71	4186.61	4646.94	4672.23	4711.55	4458.66	3927.3	4468.76	5028.37	4697.52	4061.51	4522.85
SPD_0673	34.4611	32.893	42.8948	35.7387	42.6526	28.4293	41.7798	53.5955	52.893	60.5239	63.9011	40.5409
SPD_0674	40892.9	39918.9	37389.1	43027	43004.2	51371.7	40321	28541.5	28528.7	23403.7	27961.6	30873.6
SPD_0675	2704.68	1634.12	1616.55	1995.41	2189.85	2329.3	2271.2	2007.98	1466.02	1477.65	1267.19	1562.51
SPD_0676	3759.4	3182.72	3236.45	3136.66	3189.58	3841.74	2672.75	3560.41	3466.26	3473.2	3032.6	3539.73
SPD_0677	4944.65	4806.32	5098.59	4453.04	4707.39	5612.88	3857.67	5043.52	5410.96	5026.07	4490.41	5398.7
SPD_0678	4046.57	4565.54	4756.28	3972.95	4450.43	4633.02	3552.45	3813.6	4346.93	4022.24	3974.87	4259.33
SPD_0679	8097.33	9008.72	9089.49	7854.17	8784.35	8979.86	6663.88	6960.95	7323.04	6957.65	7361.63	7109.86
SPD_0680	3723.89	3664.27	3671.29	3192.65	3178.14	3310.11	2852.63	3212.04	3153.31	3082.39	3483.15	3079.42
SPD_0681	1783.63	2099.89	2265.01	2147.89	2156.56	2371	2919.95	3885.68	3810.06	4298.92	3145.24	4060.85
SPD_0682	1.04428	3.94715	0.841075	4.76516	1.04031	1.89528	9.28441	6.46843	8.81551	7.78164	11.9138	10.9798
SPD_0683	1200.92	3132.72	985.739	2663.72	999.735	1098.32	3853.03	1130.13	1012.02	986.539	1489.22	963.691
SPD_0684	595.238	472.343	474.366	727.877	569.048	616.915	2221.29	3262.86	3263.5	2446.89	2997.94	2465.39
SPD_0685	15563.9	13338.7	15822.3	13293.6	13121.4	12896.5	21647.8	29232.7	31261.5	30476.4	27740.7	30958.9
SPD_0686	5298.66	5152.35	4904.31	6144.67	4927.94	8886.04	8467.38	15404.1	8467.29	31966.1	17766.7	34477.5
SPD_0687	1059.94	972.316	952.937	1146.02	925.873	1411.99	1507.56	2961.61	1463.37	6259.03	3829.74	6594.66
SPD_0688	8832.5	7756.16	6530.1	8137.69	7104.26	12450.1	10287.1	22059.2	11536.9	45470.7	26772.4	46986.1
SPD_0689	9860.07	11549.4	11541.2	11151.7	11364.3	11271.3	9937.8	9629.64	9699.7	10957.4	10826.4	11109.1
SPD_0690	3.13283	7.89431	8.41075	8.33902	10.4031	10.4241	11.6055	12.0128	12.3417	16.4279	7.58149	14.3582
SPD_0691	3190.27	2482.76	2942.08	3360.63	3260.32	3938.4	3844.9	5004.71	4704.84	5630.45	2570.13	4148.69
SPD_0692	2041.56	1653.86	1739.34	1845.31	1776.84	1892.44	2003.11	2185.4	2274.4	2681.21	1797.9	2243.26
SPD_0693	2670.22	2322.24	2389.49	2024	2133.67	2292.35	1907.95	2345.27	2326.41	2085.48	2526.8	2238.2
SPD_0694	846.909	989.42	1247.31	923.249	988.292	1036.72	965.578	1245.63	1171.58	1192.32	1155.64	1369.1
SPD_0695	1491.23	1790.69	1971.48	1610.62	1718.59	1726.6	1746.63	1927.59	2122.77	2008.53	2286.36	2153.74
SPD_0696	1234.34	1530.18	1616.55	1355.69	1326.39	1428.1	1469.26	1541.33	1679.35	1647.98	1867.21	1763.53
SPD_0697	1583.12	1752.54	1970.64	1642.79	1727.95	1864.96	1696.73	1975.64	1979.96	1926.39	2053.5	2060.83
SPD_0698	2368.42	2832.74	2837.79	2389.73	2467.61	3082.68	2351.28	2787.89	3364	2996.8	3203.72	3002.56
SPD_0699	475.146	660.49	681.27	581.349	564.887	599.857	515.284	569.221	661.163	665.762	752.734	690.885
SPD_0700	24285.7	30899.6	27290.3	25269.6	23410	26860	23578.9	21536.2	27474.4	25678.5	32776.9	25908.2
SPD_0701	3982.87	4944.47	3377.76	5827.79	3881.39	3978.2	3723.05	3666.67	3445.98	4788.3	3887.14	5436.71
SPD_0702	7185.67	8586.38	5596.51	10546.5	6992.95	6811.65	6084.77	6018.41	5752.12	7802.39	6645.72	8489.94
SPD_0703	5349.83	5268.13	5446.8	5990.99	6212.71	6383.32	3678.95	5851.15	3638.16	4218.51	2917.79	3909.66
SPD_0704	4438.18	3293.24	3742.78	3589.35	3713.9	3698.65	4542.4	5104.51	5163.24	5897.62	4468.75	5535.52
SPD_0705	5654.76	5878.63	6639.44	6462.74	6771.36	6443.02	8029.85	8677.86	8419.69	8291.77	8433.87	9141.13
SPD_0706	3806.39	4130.04	3816.8	4096.84	4427.55	4331.67	4130.4	4471.53	4075.41	4181.33	4395.1	4246.66
SPD_0707	4418.34	5197.09	4957.29	4898.58	5229.62	5076.52	4050.32	4417.01	4450.07	4414.78	4728.68	4354.77
SPD_0708	3225.77	3089.31	3350.84	3211.71	3353.95	3555.55	3278.56	3763.7	3568.52	3592.52	3695.44	4122.5
SPD_0709	13786.5	13669	14231.8	14394.3	14675.6	15029.6	13883.7	13952.4	14439.8	13975.8	15315.7	15088
SPD_0710	23186.1	20613.4	19518	20592.6	24366.1	24201.8	16099.2	16669.1	16167.6	15367	17436.3	15287.3
SPD_0711	103.383	84.206	90.836	94.1118	80.1037	97.6071	135.784	132.141	104.905	114.995	102.892	89.5279
SPD_0712	41.7711	26.3144	27.7555	33.3561	35.3704	38.8533	81.2385	45.279	50.2484	38.0436	53.0704	43.0747
SPD_0714	10837.5	10344.2	10640.4	8932.28	9624.92	10531.1	11228.3	15712.7	13931.1	14399.5	13178.8	14225.6
SPD_0715	7.30994	3.94715	6.7286	14.2955	10.4031	2.84293	19.7294	17.5572	12.3417	22.4803	8.66456	13.5136
SPD_0716	1664.58	1356.51	1550.94	1467.67	1544.86	1961.62	1702.53	2254.71	2241.78	2270.51	1607.28	2276.2
SPD_0717	15769.6	15537.3	15273.1	19541.9	18850.4	18373.8	21339	22930.6	22357.9	24518.2	19756.3	21566.1
SPD_0718	5185.88	6658.85	6028.82	6866.59	7516.22	7351.81	4551.68	5292.1	4573.48	4637.86	4683.2	5285.52
SPD_0719	4112.36	3373.5	3499.71	3813.32	4350.56	4060.65	2890.93	3391.3	2697.55	3206.9	2713.09	3050.7
SPD_0720	6623.85	5968.1	6827	6589.02	7345.61	7475	5239.89	5750.43	5038.06	5681.46	4811	5556.64
SPD_0721	7273.39	7733.79	8579.8	7718.36	9215.04	8113.71	6199.66	6254.97	5993.66	6665.41	6164.83	6626.75
SPD_0722	3366.75	2706.43	3074.97	3520.26	3611.95	3457.95	3623.24	4303.35	3929.95	4294.6	3186.39	3673.18
SPD_0723	5423.98	6145.72	7238.29	7056	7191.64	7244.72	6370.26	6354.77	5895.81	6830.55	5653.63	6929.12
SPD_0724	6568.5	7671.95	8589.05	8192.49	8446.25	7764.03	7607.41	7245.56	6147.05	7205.8	7355.13	7512.74
SPD_0726	7952.17	9192.92	10244.3	9139.57	9530.25	9457.47	8271.24	8116.03	6948.38	8114.52	7761.28	8487.41
SPD_0727	5978.49	7325.92	7791.71	7388.37	7752.37	7075.1	6515.33	6166.26	5401.26	6091.29	6273.14	6638.57
SPD_0728	1147.66	1602.54	1588.79	1504.6	1575.03	1321.96	1357.84	1224.38	1113.4	1250.25	1361.42	1327.71
SPD_0729	2521.93	3115.62	3329.81	3075.91	3506.88	2866.62	3006.99	2493.12	2137.76	2645.76	2765.08	2792.26
SPD_0730	3890.98	4705.01	4822.72	4958.14	5053.81	4512.67	4401.97	3844.09	2873.86	3685.04	3799.41	3887.7
SPD_0731	607.769	705.225	668.654	719.538	597.136	630.182	1636.38	857.528	746.673	891.43	1109.06	977.205
SPD_0732	1125.73	2128.83	1704.86	1970.39	2147.19	1559.82	1490.15	1416.59	1163.65	1244.2	1775.15	1645.29
SPD_0733	989.975	1085.47	1004.24	1018.55	1107.93	1072.73	670.798	792.844	696.425	844.74	694.248	728.892
SPD_0734	36.5497	22.3672	21.8679	27.3996	49.9347	34.1151	55.7064	45.279	32.6174	33.7204	22.7445	25.3381
SPD_0735	3082.71	2876.16	3158.23	3089.01	3473.59	3600.09	2362.88	2989.34	2807.74	2942.32	2286.36	2624.18
SPD_0736	7384.08	7775.89	8578.12	8370	9456.39	9080.31	6179.93	6339.98	6579.01	6948.14	6237.4	6697.7
SPD_0737	8010.65	6937.78	8094.5	8010.23	8607.5	8615.96	8287.49	10245.1	9422.9	10061.7	8678.64	10098.1
SPD_0738	3741.65	4648.43	4684.79	4280.3	5205.7	4519.3	3604.67	3559.48	3696.34	3723.08	4051.77	3868.28
SPD_0739	34509.2	33248.2	31436	31938.5	37748.6	37786.3	18412.1	22438	19571.3	17808.7	19564.6	16992.6
SPD_0740	8486.84	7998.25	8748.02	8321.15	9010.1	8771.37	6855.37	7198.43	6452.07	7664.91	7102.77	7762.74
SPD_0741	2002.92	2280.14	2126.24	2247.96	2283.47	2002.37	1971.78	1626.35	1520.67	1755.19	2026.42	1680.76
SPD_0742	6737.68	6920.68	6399.74	7197.77	7624.41	7280.73	5714.55	5232.96	4739.22	5249.15	5372.03	4728.93
SPD_0745	2773.6	2163.04	2198.57	2892.45	3082.43	3295.9	3986.49	6250.35	5885.23	4598.08	4300.87	4030.44
SPD_0746	9757.73	11753.3	11480.7	11389.9	11324.8	11409.6	11215.6	8453.31	8860.47	8923.81	10660.7	9507.69
SPD_0747	438.596	586.81	579.5	552.758	597.136	568.585	503.679	439.853	401.987	382.165	541.535	527.876
SPD_0748	7582.5	9563.95	9010.43	10202.2	10060.8	9172.23	8157.51	6033.19	5766.22	6271.14	6989.05	5942.62
SPD_0749	24989.6	31728.5	27246.6	24116.5	32868.5	28206.6	4002.74	3902.31	3364	3696.28	3630.45	3527.9
SPD_0750	17999.2	19385.8	16553.2	15248.5	19825.1	20000.9	2506.79	2764.79	2261.18	2620.68	2222.46	2251.71
SPD_0751	32980.4	41183.3	34513.5	31558.4	42330.1	39858.8	7015.53	6101.57	5860.55	6154.41	5460.84	5472.18
SPD_0752	9520.68	12013.8	9249.3	8601.11	11634.8	9278.36	1849.92	1626.35	1376.98	1577.08	1531.46	1299.84
SPD_0753	16159.1	19046.3	14236	14196.6	18208.5	15895.7	2460.37	2338.8	1920.02	2108.82	2167.22	1840.39
SPD_0754	5155.6	3137.99	3181.78	4114.71	4461.88	5596.77	3096.35	4980.69	3641.69	3902.92	2826.81	3381.79
SPD_0755	318.505	178.938	165.692	234.684	220.545	273.869	121.858	146.002	163.968	216.157	146.214	293.077
SPD_0756	131.579	124.993	79.061	145.337	117.555	87.1831	61.5092	61.9121	64.3532	82.1395	69.3165	89.5279
SPD_0757	77915.6	80739	73428.3	75412.2	79411.9	79013.4	49490.5	45528.5	45446.6	41550.5	54400.4	45193
SPD_0759	3556.81	3886.63	3888.29	3693	4137.3	4132.67	3068.5	3799.74	3616.12	3420.46	3578.46	3464.56
SPD_0760	8792.81	9750.79	9294.71	9619.66	10691.2	10190.9	7567.95	8767.49	8088.23	7704.69	8330.98	7547.37
SPD_0761	143.066	182.885	146.347	191.798	192.457	167.733	139.266	172.799	131.351	145.257	127.802	145.272
SPD_0762	29871.6	40249.1	41605.4	30310	33348.1	31465.5	31723.7	31828.4	31711.1	30501.4	39245	32826.3
SPD_0763	29905	42254.3	41670.2	32693.7	34035.7	31435.2	36305.5	33673.7	33966.1	32031	40775.4	31438.6
SPD_0764	20037.6	29051.1	28477.1	22513	23303.9	21580.7	26887.6	23503.5	22833	22040.2	28535.6	21490.1
SPD_0765	15778	21168.6	22021	16294.4	17054.8	18679.9	17877.1	16428.9	16859.7	16020.7	18283.3	15272.9
SPD_0766	30902.3	45202.8	43269.1	34217.4	36019.6	33293.5	38237.8	32750.6	32975.3	30753.9	40618.4	30077.1
SPD_0767	5599.41	4585.28	4541.8	4590.04	4854.07	4990.28	5335.05	6782.61	6845.24	6437.14	6821.18	6534.69
SPD_0768	2396.62	1956.47	2021.94	2018.04	2435.36	2526.41	1686.28	2232.53	1794.84	1826.96	1705.84	1577.72
SPD_0770	2.08855	1.31572	0	0	2.08061	0.947642	0	0	0	0.864627	0	0
SPD_0771	1358.6	1074.94	1326.37	1783.36	1370.08	1433.78	2416.27	2461.7	2293.79	2787.56	1765.4	2386.85
SPD_0772	2269.21	2034.1	2425.66	2936.53	2459.29	2726.37	4238.33	3823.76	4097.45	4500.38	3112.74	4078.58
SPD_0773	1466.17	1390.71	1493.75	1495.07	1453.31	1416.72	2401.18	2159.53	2160.68	2535.95	2386	2512.69
SPD_0774	12442.6	10650.7	9606.75	11798.5	12756.2	12604.6	10451.9	10836.5	11691.1	11988	10971.5	11270.4
SPD_0775	3575.61	4395.81	2439.96	7424.11	4273.58	4740.11	4301	4704.39	4010.17	7469.51	3149.57	7107.33
SPD_0776	7922.93	7419.33	7620.14	7942.32	7867.84	7931.76	10256.9	9710.96	9700.58	10393.7	9292.74	9887.76
SPD_0777	4370.3	5140.51	5361.85	4958.14	5461.61	5000.71	4939.3	5246.82	5190.57	5813.75	5120.76	5623.36
SPD_0778	976.399	1242.04	990.786	744.556	1060.07	1132.43	99.8074	92.4061	81.1027	108.943	83.3964	86.994
SPD_0779	516.917	714.435	586.229	464.603	536.799	583.748	74.2752	53.5955	49.3668	71.764	62.8181	50.6761
SPD_0780	438.596	526.287	438.2	362.152	443.171	514.57	40.6193	41.5827	40.5513	55.3361	35.7413	34.6287
SPD_0781	1866.12	2615.65	1913.44	1583.22	2009.87	2210.85	218.184	176.496	157.798	229.991	192.786	184.123
SPD_0782	3009.61	3290.61	4190.23	2850.75	3585.94	3547.02	2844.51	4075.11	3572.04	3447.27	3451.74	3504.26
SPD_0783	2765.25	3280.09	3842.87	2683.97	3414.29	3442.78	2530	3396.85	3481.24	3085.85	3026.1	3154.59
SPD_0784	19616.7	20752.8	21610.6	17665.6	20820.7	21088.8	14974.6	18696.5	18746.2	16913.8	18832.4	17196.1
SPD_0785	3265.46	2743.27	2920.21	2669.68	2956.55	3403.93	1759.39	2618.79	2395.17	2125.25	2183.47	1967.08
SPD_0786	232.874	276.301	320.449	252.553	257.996	277.659	247.197	256.889	341.16	298.296	370.41	282.097
SPD_0787	824.979	997.314	1159.84	877.98	898.825	1220.56	906.39	1007.23	1323.21	1105.86	1181.63	1052.37
SPD_0788	13065	11544.1	13738.1	13286.4	14485.2	14495.1	14356	17783.6	16000.1	17249.3	13144.1	15620.1
SPD_0789	19592.7	25561.8	25489.6	23678.1	25045.4	22755.7	21445.8	19167.8	19224.9	18905.9	24777.4	22240.1
SPD_0790	28162.1	36391.4	32964.2	33265.5	34645.4	31023	25424.2	23326.1	21937.4	21856.9	28551.9	23599
SPD_0791	10.4428	5.26287	10.0929	15.4868	10.4031	11.3717	15.0872	23.1015	21.1572	17.2925	22.7445	25.3381
SPD_0792	1245.82	1232.83	1460.95	1196.05	1384.65	1458.42	1456.49	1462.79	1479.24	1185.4	1400.41	1274.5
SPD_0793	97.1178	107.889	95.0414	91.7292	108.192	119.403	125.339	119.204	101.378	98.5674	84.4795	90.3725
SPD_0795	290.309	256.565	309.515	303.779	345.382	311.774	373.697	350.219	352.62	316.453	359.579	293.922
SPD_0796	734.127	640.755	734.258	696.904	784.392	832.977	859.968	888.947	754.607	734.068	852.376	720.446
SPD_0797	3267.54	3107.73	2910.96	3097.35	3047.06	3003.08	3465.4	3825.61	3665.49	4147.61	3791.83	3710.34
SPD_0798	1605.05	1263.09	1306.19	1327.1	1363.84	1288.79	1781.45	1861.98	1882.11	2011.12	1928.95	1884.31
SPD_0799	506.474	751.275	692.204	588.497	666.837	537.313	738.11	815.946	770.475	943.308	999.674	1043.93
SPD_0800	661.028	498.657	621.554	549.184	654.353	690.831	499.037	821.49	652.347	658.845	533.954	562.505
SPD_0801	1288.64	1114.41	1181.71	1181.76	1417.94	1398.72	938.885	1343.58	1227.12	1068.68	1019.17	1035.48
SPD_0802	8766.71	9187.66	9737.12	9930.58	10775.5	10468.6	8974.54	9734.06	9419.37	9402.81	8302.82	8783.02
SPD_0803	5834.38	5451.02	4265.09	8150.8	5513.63	6972.75	4446.07	6145.93	4933.16	7465.19	4607.38	7165.61
SPD_0804	170.217	152.623	195.97	182.267	179.973	167.733	201.936	278.142	268.873	264.576	283.764	230.576
SPD_0805	181.704	169.728	232.978	232.301	188.296	191.424	243.716	308.636	302.372	286.191	280.515	282.942
SPD_0806	17.7527	13.1572	19.3447	22.6345	21.8465	24.6387	26.6927	29.5699	25.565	31.9912	11.9138	21.9597
SPD_0807	171.261	123.677	129.525	108.407	104.031	108.979	191.491	153.394	213.335	216.157	179.79	197.637
SPD_0808	0	1.31572	0.841075	0	0	0.947642	1.16055	0.924061	0	2.59388	0	0
SPD_0809	5758.14	4948.42	6680.65	5145.18	5563.56	5514.33	5364.07	4728.42	4227.04	5490.38	3703.02	4324.36
SPD_0811	5248.54	5693.11	7221.47	5427.51	5530.27	5765.45	5715.71	4453.05	4241.14	5427.26	4049.6	4495.82
SPD_0812	4171.89	4762.9	5870.7	4514.98	4596.08	4474.77	4552.84	3245.3	3196.5	4055.1	3319.61	3480.61
SPD_0813	4128.03	4444.5	5043.92	4238.61	4247.57	4224.59	4407.77	2995.81	2895.01	3458.51	2942.7	2935.84
SPD_0814	6862.99	8012.72	8765.68	7275.2	7029.36	7102.58	7148.99	4739.51	4888.2	5735.93	4806.67	4953.59
SPD_0815	4301.38	4715.53	5067.47	4329.14	4282.94	4096.66	3947.03	2723.21	2644.65	3033.97	2498.64	2714.55
SPD_0816	1163.32	1147.31	970.6	1143.64	1182.83	1465.05	1038.69	1191.11	1612.36	1344.49	1157.8	1072.64
SPD_0817	1120.51	1228.88	800.703	1284.21	892.584	1031.98	1278.93	844.592	932.681	935.526	896.782	744.939
SPD_0818	4968.67	4907.63	4973.27	4687.72	4821.82	4987.44	4679.34	5498.16	5359.83	4896.38	5357.95	4892.78
SPD_0819	1048.45	1194.67	1179.19	1125.77	1186.99	1058.52	1274.28	1192.04	1194.5	1158.6	1403.66	1090.38
SPD_0820	2194.03	2518.28	2379.4	2458.82	2500.9	2342.57	2410.46	2376.68	2379.31	2250.62	2509.47	2315.9
SPD_0821	10595.2	9888.94	9056.69	9830.52	10608	11435.2	7386.9	7464.56	7850.21	7031.14	7519.76	6781.31
SPD_0822	3555.76	3818.21	4366.02	3603.65	3881.39	3649.37	4444.91	3975.31	4373.37	4384.52	4616.04	4695.14
SPD_0823	7509.4	8040.35	8774.93	7414.58	8171.61	7842.69	8454.61	8143.75	8670.93	8456.05	8964.57	8578.63
SPD_0824	3124.48	3328.77	3543.45	3264.13	3282.17	3355.6	3091.71	3404.24	3110.99	3262.24	3452.83	3278.75
SPD_0825	3624.69	4061.62	4815.99	4206.44	4761.49	4319.35	4021.31	4602.75	4803.57	4858.34	4675.61	5287.21
SPD_0826	3497.28	3577.44	3946.32	3693	4341.2	4294.71	3380.68	4003.03	3919.37	3934.05	3479.9	3942.6
SPD_0827	1735.59	2013.05	2279.31	1947.76	2194.01	2170.1	1745.47	2059.73	2116.6	2072.51	1932.2	2177.38
SPD_0828	2434.21	2468.29	2693.96	2436.19	2693.36	2726.37	2245.67	2651.13	2513.3	2539.41	2429.33	2529.58
SPD_0829	1419.17	1384.14	1564.4	1468.86	1586.47	1693.44	1493.63	1812.08	1487.18	1725.79	1626.77	1852.21
SPD_0830	52.2139	43.4187	55.5109	45.269	43.6929	45.4868	46.422	62.8361	60.827	64.847	56.3196	54.8992
SPD_0831	3.13283	1.31572	4.20537	2.38258	9.36276	4.73821	8.12385	8.31655	6.17085	7.78164	4.33228	8.44602
SPD_0832	77.2765	81.5745	95.0414	76.2425	97.7889	70.1255	98.6468	121.052	127.825	121.912	77.981	97.9739
SPD_0833	5562.87	6100.98	7102.03	5375.1	6264.73	5932.24	5887.47	7005.31	6746.51	6322.15	6611.06	5814.24
SPD_0834	13310.4	14797.9	15712.1	13591.4	14908.6	14131.2	13153.7	13302.8	13581.2	14719.4	13648.8	13185.1
SPD_0835	8757.31	10010	11040.8	9445.73	10475.9	10262	8214.38	9141.73	8332.42	8458.64	8614.74	7949.4
SPD_0836	2116.75	2747.22	2949.65	2513.62	2768.26	2391.85	2279.32	2089.3	2142.17	2165.89	2342.68	2238.2
SPD_0837	742.481	907.845	947.891	917.292	1067.36	880.359	820.509	837.199	762.541	830.041	827.466	798.149
SPD_0838	7875.94	9187.66	9343.5	8811.96	9358.6	8886.99	8060.02	7787.06	8372.97	8058.32	8594.16	7999.23
SPD_0839	3243.53	3207.72	3150.67	3307.02	3556.81	3520.49	2853.79	3075.27	2895.89	2840.3	2927.54	2758.47
SPD_0840	1544.49	1681.49	1495.43	1744.05	1784.13	1520.02	1379.89	1329.72	1392.85	1384.27	1443.73	1304.07
SPD_0842	675.647	774.958	709.867	812.459	686.603	686.093	1195.37	1185.57	1169.82	1038.42	1152.39	1098.83
SPD_0843	853.175	21076.5	49.6234	18551.9	71.7812	26.534	40849.1	111.811	65.2347	108.078	5837.75	83.6156
SPD_0844	1968.46	45726.5	114.386	44006.2	243.432	83.3925	117116	412.131	208.046	370.925	15666.6	234.799
SPD_0845	3001.25	11511.2	2854.61	12519.3	2973.2	2860.93	27370.4	1925.74	1607.95	1860.68	5104.51	1971.3
SPD_0846	5742.48	22326.4	5115.42	24551.3	5687.36	5318.17	57721.1	3721.19	2957.6	3739.51	10149.4	3871.66
SPD_0847	22070.8	26190.7	22618.2	26919.6	26411.3	26610.7	36780.2	19199.2	18556.6	18802.2	23691.1	21972.3
SPD_0848	6767.96	9896.83	8390.56	9860.3	9861.07	8874.67	14020.6	6142.23	7078.85	6987.05	9156.27	8721.36
SPD_0849	8298.87	10932.3	9515.08	11064.7	10934.7	10386.2	16052.7	7883.16	7645.69	7796.34	10252.3	9166.47
SPD_0850	1969.51	2414.34	2052.22	2383.77	2106.62	2083.86	3369.08	1658.69	1558.58	1683.43	2381.67	1975.52
SPD_0851	513.784	356.56	397.828	424.099	445.251	371.476	1166.35	852.908	868.327	1092.89	923.859	929.907
SPD_0852	365.497	282.879	332.224	364.534	305.85	305.141	948.17	546.12	635.598	772.976	645.51	710.311
SPD_0853	8528.61	6906.2	5986.77	8174.62	10898.3	9138.11	5632.15	6490.6	6326.89	4846.23	4374.52	4255.95
SPD_0854	5383.25	5744.42	6113.77	5566.89	5895.42	6226.01	6611.66	6767.82	7700.35	7772.99	7248.99	7817.64
SPD_0855	5595.24	4857.63	5885.84	4920.02	5907.9	6456.29	4335.82	6166.26	6266.06	6208.02	4820.74	5612.38
SPD_0856	718.463	580.232	610.62	586.114	694.925	650.082	478.147	630.209	676.149	643.282	488.465	605.58
SPD_0857	3708.23	3830.06	3920.25	3622.71	4210.12	3903.34	2718.01	3203.72	3267.91	3379.83	3097.58	3211.18
SPD_0858	2283.83	2473.55	2683.87	2464.78	2534.19	2430.7	2816.66	2677.93	2791.87	2826.46	2846.31	2907.12
SPD_0859	1309.52	1361.77	1488.7	1417.63	1495.96	1336.18	1601.56	1545.95	1615	1573.62	1662.51	1594.61
SPD_0860	1175.86	1140.73	1060.59	1178.18	1217.16	1104	1260.36	1302.93	1173.34	1314.23	1137.22	1194.27
SPD_0861	1492.27	1288.09	1203.58	1459.33	1524.05	1683.01	1181.44	1583.84	1417.53	1473.32	1439.4	1544.78
SPD_0862	8791.77	9316.6	10480.6	9029.97	8635.59	9415.77	16412.5	13931.1	16003.7	18552.3	17440.7	19848.2
SPD_0863	1816	2136.73	2297.82	2008.51	1867.35	2051.65	3841.42	2790.66	3635.51	4146.75	4178.48	4527.91
SPD_0864	3941.1	4114.25	4291.16	3787.11	3892.83	4192.37	6450.34	6122.83	5918.73	6796.83	7058.37	7446.86
SPD_0865	76.2322	1806.48	4.20537	1437.89	8.32246	5.68585	2232.9	10.1647	7.05241	6.05239	432.145	6.75682
SPD_0866	6640.56	11270.4	7657.14	10855	8191.38	7838.9	12572.2	5681.13	5587.27	6179.49	7554.41	5962.05
SPD_0867	2403.93	3999.78	2582.94	3642.96	2854.6	3000.23	4535.43	2128.11	1884.76	2204.8	2615.61	2026.2
SPD_0868	10059.5	15582	8577.28	19178.6	10935.7	11980.1	12970.3	7426.68	6823.2	9510.89	9707.56	10876.8
SPD_0869	6.26566	0	6.7286	1.19129	2.08061	2.84293	3.48165	3.69624	0	0.864627	0	1.6892
SPD_0870	1616.54	1503.87	1579.54	1526.04	1786.21	1776.83	1303.3	1385.17	1512.74	1501.86	1304.02	1294.78
SPD_0871	1097.54	839.428	977.329	933.97	1133.93	1127.69	790.335	982.277	1025.24	940.714	836.13	869.94
SPD_0872	2981.41	1884.11	2058.95	2284.89	2628.86	2936.74	1939.28	2319.39	2514.18	2488.4	1858.55	2215.39
SPD_0873	3343.78	3156.41	3141.41	3200.99	3798.16	3494.9	3359.79	4176.75	3983.73	4196.03	3649.95	4371.66
SPD_0874	10899.1	10231	10645.5	10728.7	12215.3	11575.4	7872.02	9088.14	8770.55	8740.51	8462.03	8673.22
SPD_0875	5278.82	5428.65	5562.87	5676.49	6215.84	6201.37	3966.76	4657.27	4554.09	4451.1	4470.91	4391.09
SPD_0876	1404.55	1501.23	1385.25	1452.18	1690.5	1497.27	1049.14	1232.7	1180.4	1062.63	1229.28	1117.41
SPD_0877	5726.82	5051.04	5313.91	5506.14	5979.69	6026.06	4353.23	4640.63	4360.15	4333.51	4301.95	4110.68
SPD_0878	9295.11	8925.83	8732.88	9728.06	11142.7	11794.4	7050.35	9381.99	8625.97	8289.17	7045.37	7630.98
SPD_0879	572.264	606.546	605.574	698.095	743.82	651.03	812.385	559.057	609.152	684.784	655.257	775.345
SPD_0880	1992.48	1669.65	1460.11	1990.64	2022.36	2032.69	1782.61	1417.51	1390.21	1670.46	1526.05	1606.43
SPD_0883	71.0109	35.5244	47.1002	64.3296	62.4184	76.759	80.078	103.495	91.6813	132.288	67.1503	114.021
SPD_0884	164.996	117.099	159.804	170.354	193.497	168.68	282.014	279.99	254.768	343.257	190.62	324.327
SPD_0885	5024.02	3415.6	3260.85	3246.26	3464.22	4335.46	4240.65	6325.2	7375.93	6677.51	5360.11	5512.72
SPD_0886	6223.89	5468.12	5275.22	4986.74	5141.2	6619.28	6058.07	8874.68	10655.3	9077.71	8242.16	8043.15
SPD_0887	5436.51	4241.87	4368.54	4326.76	5736.25	5169.39	2241.02	2997.65	2764.54	2939.73	2734.75	2920.63
SPD_0888	4499.79	3326.14	4137.25	4150.45	5365.9	5236.67	1732.7	2032.01	1981.73	2329.3	1663.6	2105.59
SPD_0889	6396.2	6294.4	7211.37	6873.74	7891.77	7753.61	3059.21	2963.46	3445.1	4086.22	3180.98	3499.19
SPD_0890	3663.32	3355.08	3471.96	4417.3	3525.6	4675.67	1056.1	850.136	766.949	1398.97	778.727	1118.25
SPD_0893	16.7084	5.26287	16.8215	26.2084	9.36276	20.8481	4.6422	7.39249	3.5262	8.64627	4.33228	3.37841
SPD_0894	6478.7	8692.95	8669.8	6646.2	7652.5	6817.34	5744.73	6537.73	6647.77	5751.5	7477.52	5780.46
SPD_0895	460.526	422.345	493.711	849.389	915.47	977.019	604.647	935.15	693.78	883.648	265.352	393.585
SPD_0896	3823.1	3334.03	3061.51	3129.52	3465.26	3656.95	2164.43	2730.6	2087.51	2410.58	2243.04	2048.16
SPD_0897	98.1621	57.8916	66.4449	60.7557	68.6603	86.2354	46.422	68.3805	53.7746	60.5239	40.0736	54.0546
SPD_0898	3044.07	2630.12	1985.78	3191.46	3360.19	3168.92	2413.95	1713.21	1297.64	1549.41	1468.64	1226.36
SPD_0899	1.04428	0	4.20537	2.38258	1.04031	1.89528	0	4.6203	0.881551	5.18776	1.08307	2.53381
SPD_0900	12870.7	16386	14895.4	10961	14525.8	12662.4	1382.22	1537.64	1322.33	1537.31	1409.07	1500.86
SPD_0901	10946.1	14593.9	13193.9	10135.5	12250.7	11222	1507.56	1569.06	1360.23	1605.61	1462.14	1570.12
SPD_0902	4992.69	4847.11	5608.28	4347.01	5338.86	4991.23	5350.14	6537.73	6780.01	6226.18	6041.36	5806.64
SPD_0903	176.483	293.405	322.973	231.11	246.553	214.167	428.243	461.106	438.131	479.003	481.966	608.114
SPD_0904	1962.2	1915.69	2056.43	1861.98	2249.14	2063.96	1497.11	1905.41	1899.74	1831.28	1727.5	1700.18
SPD_0905	2727.65	2219.62	2601.44	2382.58	2788.02	3109.21	1841.79	2556.88	2288.51	2231.6	1807.64	2066.74
SPD_0906	8784.46	9519.22	10658.9	9309.92	10457.2	10587.1	7439.13	7936.76	8491.1	7870.7	7752.62	7531.32
SPD_0907	13403.3	14921.6	16808.9	12439.4	12987.2	14924.4	7914.96	9785.8	8506.96	9099.33	8475.02	9038.93
SPD_0908	9387.01	11106	11127.4	8788.14	9034.03	8641.55	5827.12	6719.77	5862.31	6335.12	6269.89	5962.05
SPD_0909	6302.21	7212.77	7467.06	6080.34	5913.11	5980.57	4053.8	4650.8	4050.73	4187.39	4202.31	4012.71
SPD_0910	13435.7	16074.1	16530.5	12808.7	12662.6	11995.3	8711.09	9815.37	8906.31	9730.51	10164.6	8975.59
SPD_0911	5739.35	6047.04	6546.92	4929.55	4830.15	5089.79	3720.73	4124.08	3931.72	4062.88	4094	3839.56
SPD_0912	1584.17	2014.36	2159.04	2071.65	1842.38	1649.84	1651.46	1641.13	1400.78	1521.74	1571.53	1515.22
SPD_0913	6514.2	9491.59	3535.88	14518.2	6666.29	6957.59	7303.35	6253.12	5902.86	11743.4	6625.14	11350.6
SPD_0914	2899.96	3040.62	3317.2	3013.96	3245.76	3441.84	2357.08	2786.97	2799.8	2791.88	2412	2793.1
SPD_0915	23024.2	16926.7	17989.7	16567.3	23317.4	25924.6	12110.3	19768.4	16530.8	14465.2	12943.8	11577.8
SPD_0916	2713.03	2038.05	2069.88	2087.14	2688.15	2663.82	2381.45	2762.94	2444.54	2222.09	2169.39	1883.46
SPD_0917	926.274	676.279	678.747	843.433	899.866	905.946	857.647	986.897	725.516	715.911	695.331	643.587
SPD_0918	1752.3	1365.72	1457.58	1555.82	1763.32	1961.62	1873.13	1537.64	1450.15	1382.54	1354.92	1181.6
SPD_0919	1029.66	978.894	1043.77	1112.66	1389.85	1549.39	1426.32	1152.3	972.35	995.185	814.469	865.717
SPD_0920	37.594	26.3144	21.8679	33.3561	16.6449	26.534	17.4083	18.4812	14.9864	12.9694	11.9138	16.892
SPD_0921	2128.24	1595.97	1982.41	2109.77	2567.48	2818.29	1790.73	2378.53	2119.25	2079.43	1313.76	1568.43
SPD_0922	433.375	371.032	446.611	471.75	569.048	524.046	345.844	352.067	375.541	360.549	269.684	283.786
SPD_0923	274.645	273.669	327.178	312.118	336.019	379.057	278.532	268.902	267.11	328.558	236.109	335.307
SPD_0924	529.449	564.443	673.701	606.366	703.248	665.245	532.693	523.942	529.812	661.439	516.624	572.64
SPD_0925	267.335	309.194	381.848	293.057	359.946	324.094	299.422	241.18	236.256	324.235	275.1	290.543
SPD_0926	3864.87	3502.44	3837.82	2790	3498.55	3712.86	2445.28	3352.49	3477.72	3012.36	2914.54	2924.01
SPD_0927	607.769	627.597	712.39	552.758	656.434	561.004	659.193	644.994	683.202	662.304	692.082	686.662
SPD_0928	755.012	768.379	814.16	634.957	737.578	762.852	704.454	963.795	964.416	906.993	931.44	847.136
SPD_0929	246.449	205.252	240.547	206.093	254.875	235.963	205.417	268.902	300.609	240.366	265.352	214.529
SPD_0930	409.357	371.032	404.557	341.9	446.292	445.392	344.684	516.55	458.406	508.4	358.496	423.99
SPD_0931	2464.49	2261.72	2423.98	2258.68	2545.63	2698.88	2018.2	2658.52	2839.47	2676.02	2036.17	2375.87
SPD_0932	758.145	589.442	633.329	574.201	694.925	697.465	476.986	693.046	667.334	602.645	440.81	488.18
SPD_0933	1007.73	942.054	965.554	894.658	1066.31	1122.01	645.266	1086.7	920.339	918.233	731.072	815.886
SPD_0934	2.08855	1.31572	4.20537	1.19129	5.20154	0	4.6422	4.6203	5.2893	2.59388	3.24921	0.844602
SPD_0935	0	1.31572	0	1.19129	2.08061	0.947642	3.48165	1.84812	0.881551	0	0	0.844602
SPD_0936	2.08855	1.31572	3.3643	3.57387	3.12092	4.73821	2.3211	5.54437	6.17085	4.32313	2.16614	4.22301
SPD_0938	12.5313	6.57859	15.9804	19.0606	11.4434	11.3717	18.5688	12.0128	10.5786	13.834	9.74763	12.669
SPD_0939	365.497	340.771	440.723	344.282	448.372	375.266	311.028	381.637	387.882	361.414	319.506	359.801
SPD_0940	53.2581	42.103	62.2395	53.608	65.5394	68.2302	44.1009	60.064	53.7746	44.096	42.2397	45.6085
SPD_0941	37.594	32.893	37.0073	20.2519	41.6123	41.6963	26.6927	22.1775	35.262	26.8034	24.9106	32.9395
SPD_0942	54.3024	40.7873	49.6234	51.2254	71.7812	78.6543	32.4954	30.494	40.5513	38.9082	28.1598	34.6287
SPD_0943	149.332	89.4688	131.208	111.981	120.676	156.361	59.1881	48.9752	54.6561	51.013	37.9075	48.1423
SPD_0944	170.217	128.94	162.327	172.737	169.57	227.434	69.633	74.8489	74.0503	79.5456	56.3196	65.0344
SPD_0945	125.313	105.257	115.227	107.216	125.877	121.298	51.0642	65.6083	53.7746	47.5545	32.4921	38.8517
SPD_0946	136.8	101.31	91.6771	121.511	135.24	149.727	47.5826	60.988	45.8406	51.8776	40.0736	36.3179
SPD_0947	65.7895	49.9973	43.7359	70.286	68.6603	55.9109	31.3349	32.3421	25.565	24.2095	28.1598	15.2028
SPD_0948	136.8	103.942	118.592	115.555	157.086	184.79	67.3119	78.5452	92.5628	72.6286	51.9874	65.879
SPD_0949	153.509	189.463	179.99	152.485	194.537	185.738	132.303	108.115	133.996	126.235	97.4763	86.994
SPD_0950	174.394	144.729	128.684	158.441	161.248	181.947	105.61	118.28	90.7997	119.318	100.726	100.508
SPD_0951	5.22139	5.26287	6.7286	3.57387	6.24184	2.84293	5.80275	4.6203	1.7631	5.18776	7.58149	6.75682
SPD_0952	8933.79	6787.79	6838.78	7407.43	8536.76	8130.77	5903.72	8493.04	7669.49	7549.92	7302.06	7201.92
SPD_0953	34143.7	32574.5	32638.7	31098.6	33601.9	34860	27689.6	34358.4	32916.2	30921.6	33806.9	30290.8
SPD_0954	5237.05	3919.52	4296.21	3141.43	4818.7	5103.05	1500.59	2698.26	2991.1	1988.64	2474.82	1805.76
SPD_0955	556.6	551.286	593.799	487.237	538.879	567.638	328.436	297.548	384.356	300.025	411.567	293.922
SPD_0956	698.621	656.543	782.199	520.593	695.966	702.203	315.67	409.359	488.379	347.58	477.634	358.111
SPD_0957	10749.8	15080.8	12251.1	17447.6	12735.4	12750.5	30774.3	10368.9	10389.1	10545.8	12940.5	10196.9
SPD_0958	9119.67	13961.1	10517.6	13940.5	11037.7	11264.6	22561.1	7772.28	7894.29	7579.32	10582.7	7850.58
SPD_0959	1777.36	2690.64	2134.65	2761.41	2303.24	2377.63	4417.06	1617.11	1484.53	1509.64	2024.26	1506.77
SPD_0960	8295.74	8474.54	8896.89	8601.11	9250.41	9304.9	10450.8	10369.8	10588.3	11210.7	10596.8	11484.9
SPD_0961	8375.1	8888.99	8881.75	9305.16	9537.54	9610.99	9984.22	10174.8	9888.35	10432.6	9733.55	10433.4
SPD_0962	1782.58	2238.04	2368.47	2171.72	2407.27	2500.83	2465.01	2279.66	2606.75	2625.01	2565.79	2788.88
SPD_0963	532.581	622.335	668.654	582.54	692.845	720.208	609.289	523.018	566.837	547.309	631.43	592.066
SPD_0964	12136.6	12878.2	13085.4	12528.8	12922.7	13281.2	10323.1	10449.3	9943.01	9901.7	10717	9359.04
SPD_0965	376.984	524.971	479.412	455.072	575.29	515.517	359.771	384.409	322.648	351.903	408.317	320.949
SPD_0967	28065	25292	26482.1	24869.3	29021.5	30736.8	18314.7	21406.8	21879.2	21370.1	19623.1	19735.8
SPD_0968	4226.19	4426.08	4736.93	4544.77	5209.86	5446.1	3642.97	3904.16	3824.17	3617.6	3562.22	3529.59
SPD_0969	8387.64	9483.7	9642.92	9541.03	10397.9	10097.1	7493.68	7445.16	7494.94	6964.57	7426.61	6924.05
SPD_0970	10707	10895.5	10615.2	11161.2	11950	11855	7823.27	7533.87	7576.93	7094.26	8060.21	7037.23
SPD_0971	190.058	180.253	196.811	213.241	216.384	219.853	250.679	256.889	229.203	209.24	235.026	215.374
SPD_0972	133.667	155.255	139.618	151.294	133.159	147.832	190.33	172.799	195.704	136.611	142.965	122.467
SPD_0973	8026.32	7885.1	7001.1	8409.31	8001	8409.38	7852.29	7037.65	7156.43	6583.27	7076.78	6212.05
SPD_0974	2414.37	3110.36	3180.94	3478.56	4344.32	3501.54	2379.13	2861.82	2444.54	2701.09	2733.67	2523.67
SPD_0975	893.901	27336.7	42.0537	18808.1	69.7006	33.1675	60338.2	144.153	37.9067	102.026	7291.23	42.2301
SPD_0976	2951.13	3882.68	3778.11	4429.21	4828.07	4245.44	3113.76	3050.32	3029.01	3122.17	3443.08	2983.14
SPD_0977	344.611	381.558	406.239	383.595	423.405	401.8	403.872	475.891	447.828	429.719	531.787	505.917
SPD_0978	2457.18	2810.37	2993.38	2775.7	3166.7	3095.95	2492.86	3095.6	2845.65	2867.97	3138.74	2796.48
SPD_0979	10213	11502	12464.7	11702	12274.6	12309.9	11104.1	12018.3	12771	12785.2	13213.5	12974.8
SPD_0980	5550.33	6145.72	6544.4	5938.57	6476.95	6296.13	6221.71	6784.45	6586.95	6812.39	6918.65	7207.84
SPD_0981	880.326	868.374	1003.4	926.823	1043.43	1035.77	692.849	813.174	786.343	902.67	689.916	803.217
SPD_0982	4382.83	3827.42	3582.98	4126.62	4055.12	3939.35	7586.52	3700.86	3371.93	3867.47	3017.43	3237.36
SPD_0983	2394.53	2451.18	2190.16	2452.86	2470.73	2260.13	5238.73	2043.1	1882.11	2248.03	1959.27	1815.9
SPD_0984	1949.67	2153.83	1974	2430.23	2260.59	2094.29	4913.77	1787.13	1622.93	1849.44	1679.84	1601.37
SPD_0985	2514.62	3186.67	2927.78	3035.4	3224.95	2822.08	4630.6	1963.63	1901.5	2001.61	2167.22	1806.6
SPD_0987	2079.16	2548.55	2226.32	2328.97	2552.91	2358.68	1522.64	1799.15	1486.29	1704.18	1805.48	1618.26
SPD_0988	2316.21	2089.36	2324.73	2106.2	2347.97	2392.8	2330.39	2810.07	2608.51	2575.72	2482.4	2420.63
SPD_0989	77329.8	75910.4	64777	74329.3	72960.9	79635.1	90827	61858.5	62340.6	65239.5	69824.4	64369.7
SPD_0990	61463	60465.1	49247.4	59155.8	57607	63728.9	73613.7	51184.7	52267.1	52684.3	55585.3	51087.5
SPD_0991	6521.51	7173.29	5969.11	7191.81	7106.34	6680.88	9083.63	6025.8	5885.23	6045.47	7081.11	6021.17
SPD_0992	1.04428	1.31572	0.841075	2.38258	0	0.947642	1.16055	1.84812	0.881551	0	1.08307	1.6892
SPD_0993	3.13283	1.31572	3.3643	1.19129	1.04031	0.947642	3.48165	2.77218	3.5262	1.72925	2.16614	0.844602
SPD_0994	26804.5	63186	6545.24	61335.9	10960.7	7468.37	42411.2	8941.21	5939.01	13160.5	27823	5867.45
SPD_0995	1853.59	1620.96	1869.71	1741.66	2129.51	2061.12	1880.09	2936.67	2674.62	2776.32	2348.1	2364.04
SPD_0996	10287.2	8966.62	8832.96	9381.4	9482.4	10514.1	8636.82	10246.9	9765.82	10161.1	8763.12	8785.55
SPD_0997	33301	16829.3	15475.8	16472	19167.7	17794.8	11184.2	14505.9	11902.7	14305.2	14386.4	10410.6
SPD_0998	10891.8	10674.4	12501.7	10517.9	12131	12364.8	10117.7	11191.3	11464.6	10432.6	10432.1	10266.1
SPD_0999	3006.47	2738.01	3020.3	2759.02	3173.98	3144.28	2532.32	2715.81	2671.98	2427.01	2539.8	2272.82
SPD_1000	371.763	360.507	408.762	456.264	478.541	453.921	624.376	616.349	528.93	559.413	553.449	535.478
SPD_1001	6799.29	7761.42	8403.18	7531.33	8629.35	7924.18	6833.32	7211.37	7278.96	6917.88	7446.11	7051.59
SPD_1002	8860.69	10899.4	10727.9	10419	11318.5	10751.9	8961.77	8563.27	8442.61	8073.02	9098.87	8097.2
SPD_1003	1.04428	0	0.841075	0	0	0	2.3211	1.84812	0.881551	2.59388	0	1.6892
SPD_1004	17095.9	28211.6	27016.2	22066.2	28769.7	24147.8	2423.23	2589.22	2188.01	2172.81	2314.52	2051.54
SPD_1005	1505.85	1559.13	2008.49	1534.38	1830.94	1672.59	1827.87	2435.82	2330.82	2300.77	1902.95	2132.62
SPD_1006	1214.49	1464.39	1881.48	1205.58	1426.26	1306.8	1405.43	1573.68	1640.57	1566.7	1659.26	1713.7
SPD_1007	1397.24	1485.45	1719.16	1172.23	1472.03	1284.05	1259.2	1571.83	1573.57	1528.66	1624.61	1689.2
SPD_1008	696.533	776.274	846.121	637.34	808.319	659.559	660.353	747.565	728.161	759.142	852.376	771.122
SPD_1010	2371.55	1868.32	1952.13	2191.97	2422.88	2942.43	1327.67	1837.96	1819.52	1649.71	1324.59	1592.92
SPD_1011	65.7895	65.7859	79.9021	64.3296	71.7812	61.5967	110.252	82.2414	98.7337	84.7334	98.5594	98.8185
SPD_1012	63433.6	95681.6	88461.7	88741.5	90750.2	77484.9	69347.5	64936.5	57619	58180.7	71109	59695.7
SPD_1013	672.515	553.917	729.212	713.582	681.401	695.569	1412.39	1420.28	1309.1	1513.1	1156.72	1562.51
SPD_1014	4353.59	3810.32	4625.91	3816.89	3994.78	5197.82	5721.51	7675.25	7713.57	7691.72	5708.86	8317.64
SPD_1015	4191.73	5118.14	5874.06	5121.35	5319.09	5183.6	5908.36	5970.36	5944.3	6425.9	5860.49	6332.83
SPD_1016	7624.27	9853.41	10413.3	9905.57	9916.21	9881.06	10695.6	9598.22	9861.03	9938.02	9911.17	9553.3
SPD_1017	3004.39	3857.69	3829.41	3964.61	3703.49	4004.74	4323.05	3860.73	3905.27	3966.04	3884.97	3750.88
SPD_1018	38644.5	44475.2	47075.8	36476.1	41399	41339.9	41403.8	43058.5	44500.7	42847.4	44934.4	42858.5
SPD_1019	4675.23	5545.75	5567.91	5037.96	5566.68	5676.38	5151.68	5402.06	5109.47	4869.58	5642.8	5340.42
SPD_1020	5538.85	7233.82	7139.04	6615.23	7301.92	7255.15	7579.56	6827.89	7359.19	6834.01	7697.38	7062.56
SPD_1021	6653.09	7345.65	6156.67	7378.84	7141.71	6779.43	8076.27	6603.34	6715.65	7010.39	7750.45	6660.53
SPD_1022	4.17711	3.94715	4.20537	4.76516	1.04031	1.89528	1.16055	0.924061	2.64465	3.45851	1.08307	3.37841
SPD_1023	989.975	1003.89	1160.68	968.518	1033.03	1249.94	587.239	750.337	757.252	784.216	718.075	967.07
SPD_1024	1678.15	2091.99	2206.14	1545.1	1661.37	1630.89	1325.35	1629.12	1305.58	1427.5	1506.55	1342.07
SPD_1025	3605.89	4064.25	4588.9	3083.06	3233.27	3188.82	2718.01	3140.88	2895.89	3257.05	3377.01	3097.16
SPD_1026	4216.79	3720.85	4412.28	3108.07	3142.77	3341.39	2658.82	3323.85	3104.82	3150.7	3666.19	3643.61
SPD_1027	3438.81	2519.6	3036.28	2087.14	2239.78	2430.7	1637.54	2415.5	2062.83	2117.47	2602.62	2689.21
SPD_1028	3233.08	2378.82	2731.81	1777.4	2311.56	2070.6	1406.59	1996.9	1772.8	1908.23	2258.2	2233.13
SPD_1029	3295.74	3614.28	3228.89	3652.49	3880.35	3172.71	3978.37	3871.81	3362.23	3631.43	3978.12	3419.79
SPD_1030	3817.88	4515.54	4514.05	4196.91	4562.79	4128.88	4801.2	4517.73	4769.19	4663.8	5387.19	4793.12
SPD_1031	1608.19	1857.79	2090.91	1861.98	2011.95	1900.97	2150.5	1948.84	2192.42	2303.37	2462.9	2380.93
SPD_1032	3216.37	3681.38	4099.4	3274.85	3687.89	3462.68	4426.34	4591.66	4515.3	4733.83	5148.92	5266.94
SPD_1033	972.222	893.373	986.58	755.277	1081.92	1014.92	551.262	788.224	744.91	574.977	694.248	548.992
SPD_1034	2045.74	2063.05	2329.78	1842.92	2200.25	2209.9	1442.56	1777.89	1860.95	1587.45	1827.14	1591.23
SPD_1035	4.17711	1.31572	0	2.38258	2.08061	1.89528	0	1.84812	0	0.864627	0	0.844602
SPD_1036	14.6199	10.5257	7.56967	8.33902	12.4837	11.3717	3.48165	7.39249	4.40775	1.72925	2.16614	4.22301
SPD_1037	10121.1	9369.23	10887.7	9367.1	10588.2	12346.8	3828.66	4773.7	4680.15	5571.65	4094	4855.62
SPD_1038	3779.24	3668.22	4100.24	4804.47	3990.62	4772.33	2329.23	2074.52	2130.71	2156.38	1959.27	1978.06
SPD_1039	109091	134927	123355	118198	115443	112294	79121.7	73854.6	68672.8	64594.5	80582.6	66609.6
SPD_1040	75995.2	94268.6	87848.6	81550.9	85134.6	86057.3	55396.6	55825.3	50007.7	50142.3	57016.1	51579
SPD_1041	1782.58	2190.67	2478.65	2203.88	2808.83	2136.93	2264.23	2666.84	2253.24	2230.74	2133.65	2273.67
SPD_1042	11577.9	11729.6	14008.9	12627.7	14389.5	12749.6	13814	14527.2	14411.6	12789.6	12149.9	11582
SPD_1043	5137.84	4512.91	5508.2	5420.36	5517.79	5311.53	6515.33	5472.29	5578.45	5129.83	4839.16	5024.54
SPD_1044	5285.09	4976.05	5122.14	4804.47	4756.28	6060.17	5169.09	7143.91	6596.64	6909.23	6109.6	6391.95
SPD_1045	5.22139	1.31572	2.52322	4.76516	3.12092	2.84293	1.16055	0	3.5262	2.59388	2.16614	1.6892
SPD_1046	33.4169	17.1043	26.0733	16.678	19.7658	26.534	22.0505	12.9369	17.631	15.5633	20.5783	12.669
SPD_1047	48.0368	44.7344	37.0073	34.5474	29.1286	21.7958	46.422	35.1143	29.9727	34.5851	32.4921	35.4733
SPD_1048	6.26566	6.57859	6.7286	2.38258	5.20154	2.84293	3.48165	9.24061	2.64465	6.05239	5.41535	4.22301
SPD_1049	40.7268	30.2615	32.8019	39.3125	44.7332	38.8533	32.4954	32.3421	26.4465	43.2313	24.9106	29.5611
SPD_1050	369.674	460.501	441.564	378.83	337.06	326.937	627.858	542.424	609.152	636.365	777.644	685.817
SPD_1051	319.549	399.978	422.219	304.97	279.843	287.136	554.743	498.993	552.732	612.156	707.245	568.417
SPD_1052	160.819	140.782	177.467	150.102	118.595	126.036	242.555	218.078	252.123	257.659	306.509	273.651
SPD_1053	389.515	417.083	468.479	365.726	333.939	351.575	684.725	590.475	681.439	718.505	792.807	715.378
SPD_1054	13.5756	10.5257	10.934	11.9129	14.5643	11.3717	17.4083	24.0256	31.7358	18.1572	35.7413	28.7165
SPD_1057	9.3985	10.5257	10.934	13.1042	14.5643	16.1099	16.2477	12.9369	20.2757	17.2925	30.326	16.0474
SPD_1059	0	0	0	1.19129	1.04031	0	1.16055	0	0	0	1.08307	0
SPD_1060	10360.3	11717.8	12239.3	11268.4	11856.4	11518.6	10183.8	9715.58	9213.09	8648.86	9666.4	8651.26
SPD_1061	4342.1	5424.71	5816.03	5227.38	5743.54	5487.8	4563.29	4319.98	3936.12	3783.61	4000.86	3865.75
SPD_1062	10105.5	11882.2	12889.5	11509	12859.2	12019.9	10486.7	10288.5	9542.79	9202.22	9620.91	9139.44
SPD_1063	1191.52	1417.03	1464.31	1290.17	1493.88	1393.98	1184.92	1172.63	1104.58	1097.21	1154.55	1107.27
SPD_1064	7464.49	7471.96	8718.58	7377.65	8202.82	8871.82	6923.85	7135.6	6958.08	6866	6504.92	6603.1
SPD_1065	6143.48	6202.29	7012.88	6114.89	6776.56	6841.98	6125.39	6146.85	6113.55	5961.6	5759.77	5649.55
SPD_1066	1964.29	2235.4	2508.93	2060.93	2446.8	2180.52	2245.67	2213.13	2188.01	2140.82	2213.8	2215.39
SPD_1067	11480.8	11295.4	12722.9	10446.4	12035.3	11957.3	11817.9	13115.2	12464.2	12616.6	11557.4	12093.9
SPD_1068	8324.98	8545.59	8631.11	9817.41	10772.4	11095.9	8343.2	7738.09	7581.34	7943.32	6663.05	7117.46
SPD_1069	1590.43	1370.98	1265.82	1584.41	1507.41	1805.26	1635.22	1951.62	1803.65	2009.39	1567.2	1677.38
SPD_1070	3116.12	3694.54	3457.66	3386.83	3707.65	3635.15	2541.61	2460.77	2821.84	2505.69	2703.34	2376.71
SPD_1071	5477.23	4626.06	5144.85	4889.05	5667.59	6308.45	2965.21	4274.71	3795.96	3512.98	3206.97	3272.83
SPD_1072	3457.6	3774.79	4388.73	3513.11	4192.44	4256.81	2838.71	3599.22	3630.23	3591.66	3137.65	3541.42
SPD_1073	123.225	69.7331	108.499	98.877	112.353	90.9736	121.858	151.546	159.561	162.55	133.218	159.63
SPD_1074	2.08855	0	1.68215	1.19129	1.04031	0	4.6422	1.84812	1.7631	1.72925	1.08307	1.6892
SPD_1075	421.888	372.348	429.789	730.26	798.956	727.789	504.84	602.488	394.053	592.269	215.531	364.868
SPD_1076	4869.46	4393.18	4080.89	4507.84	4936.26	4815.92	3258.83	3747.99	3557.94	3413.55	3627.2	3378.41
SPD_1077	24901.8	25152.6	26607.4	24998	27388.2	27174.6	21622.2	22143.3	23678.5	22000.4	23842.7	22724.9
SPD_1078	31284.5	35074.4	33514.3	31315.4	32477.4	32221.7	31473	31554.8	34325.8	30392.5	35976.3	30344.9
SPD_1079	13275.9	12687.5	14002.2	12132.1	12992.4	13834.6	10759.5	11576.6	11848	12220.6	12214.9	11914
SPD_1080	4785.92	4552.38	5602.4	4408.96	4831.19	5248.99	3759.02	4478.92	4388.36	4471.85	4234.8	4404.6
SPD_1081	590.017	585.495	710.708	584.923	674.119	631.13	504.84	665.324	587.994	617.343	650.925	660.479
SPD_1082	1080.83	1067.05	1324.69	1006.64	1106.89	1310.59	804.262	1179.1	1044.64	1084.24	1106.9	1099.67
SPD_1083	4796.37	4030.04	4452.65	4476.86	4976.83	5025.35	3468.89	4259	3841.8	3770.64	3576.3	3425.71
SPD_1084	16584.2	15441.3	16238.6	15619	17277.4	17747.4	14468.6	15446.6	16508.8	16086.4	14530.5	14620.9
SPD_1085	5905.39	5569.43	5832.01	5493.03	6319.87	5929.4	5275.86	6209.69	6125.01	6108.59	5362.28	5375.05
SPD_1086	4979.11	4481.34	5017.85	4059.91	4893.61	4716.41	4699.07	5912.14	6007.77	5723.83	5837.75	5446.84
SPD_1087	3917.08	4065.57	4763	4300.55	4204.92	4259.65	4365.99	5393.74	5562.58	5677.14	5849.66	6126.75
SPD_1088	4633.46	3620.86	4208.74	4632.92	5022.6	5054.72	4689.79	5902.9	6062.42	6514.1	4616.04	5373.36
SPD_1089	3451.34	3135.36	3382.8	3945.55	4394.26	4085.28	3847.23	4312.59	4786.82	4962.96	3560.05	3896.15
SPD_1090	3682.12	3411.66	3671.29	3965.8	4238.21	4246.38	3748.58	4786.64	4655.47	4956.04	4057.18	4119.13
SPD_1091	1220.76	1285.46	1355.81	1322.33	1417.94	1298.27	1421.67	1468.33	1406.95	1256.3	1352.75	1292.24
SPD_1092	704.887	813.114	694.728	714.773	796.875	731.58	584.918	655.159	489.261	587.081	603.27	521.964
SPD_1093	1953.84	1730.17	1828.5	1985.88	2022.36	2021.32	2080.87	2190.95	2186.25	2151.19	2049.17	1974.68
SPD_1094	681.913	707.856	737.622	630.192	699.086	745.794	568.67	670.868	585.35	675.273	591.356	614.026
SPD_1095	1719.92	1680.17	1799.06	1608.24	1767.48	1949.3	1497.11	1627.27	1770.15	1863.27	1454.56	1646.13
SPD_1096	5093.98	5432.6	5961.54	5289.32	5584.37	5733.23	5726.16	6168.11	6516.42	6821.9	6268.81	6609.01
SPD_1097	761.278	660.49	583.706	718.347	713.651	867.092	1010.84	1193.89	1465.14	1292.62	1075.49	1133.46
SPD_1098	4944.65	3284.03	3719.23	4839.02	5117.27	4869.93	6174.13	7000.68	6704.19	7673.56	4726.52	7593.82
SPD_1099	2801.8	2530.13	2571.16	3310.59	3184.38	3075.1	4190.75	4304.28	4438.61	5064.12	3399.76	5455.29
SPD_1100	10877.2	10003.4	10676.6	9415.95	9659.25	9614.78	10053.9	11298.5	11706.1	12110	11321.3	11950.3
SPD_1101	4380.74	4505.02	3976.6	4723.46	5122.47	4834.87	2907.18	2827.63	2716.06	2642.3	3020.68	2510.16
SPD_1102	2565.79	2899.84	2741.06	2959.16	3014.81	2931.06	1957.85	1809.31	1863.6	1794.1	2066.5	1871.64
SPD_1103	2106.31	2606.44	2544.25	2495.75	2622.61	2469.56	1707.17	1741.85	1706.68	1650.57	1894.29	1711.16
SPD_1104	14582.3	15467.6	16647.4	15527.3	16743.7	16979.9	11755.2	11826.1	12082.5	11524.6	12204	12399.6
SPD_1105	1064.12	1084.15	1206.94	1000.68	1276.46	1272.68	770.606	977.656	895.655	856.845	887.034	898.657
SPD_1106	1.04428	13.1572	10.934	5.95644	11.4434	4.73821	10.445	9.24061	9.69706	8.64627	10.8307	22.8043
SPD_1107	8398.08	6577.27	8809.41	7318.09	10599.7	10001.4	6114.94	10047.3	8981.24	9863.66	6981.47	9652.12
SPD_1108	443.818	440.766	454.18	331.178	400.518	469.083	344.684	400.118	448.709	388.217	448.391	309.124
SPD_1109	817.669	828.902	925.182	727.877	772.948	891.731	717.22	898.187	961.772	804.967	907.613	755.919
SPD_1110	53.2581	81.5745	54.6698	88.1554	99.8695	77.7066	120.697	89.6339	94.3259	116.725	134.301	136.826
SPD_1111	81.4536	74.9959	92.5182	103.642	93.6276	78.6543	162.477	131.217	104.905	145.257	145.131	149.495
SPD_1112	109.649	102.626	111.022	119.129	120.676	119.403	201.936	156.166	138.403	147.851	155.962	218.752
SPD_1113	617.168	598.652	579.5	779.103	713.651	742.951	911.032	840.895	868.327	919.098	908.696	1066.73
SPD_1114	1.04428	0	0.841075	0	1.04031	0	2.3211	0.924061	0.881551	0	0	2.53381
SPD_1115	1793.02	1698.59	1898.31	2259.87	1990.11	2175.79	2773.72	2418.27	2470.99	2712.33	2656.77	2928.24
SPD_1117	1092.31	1074.94	1206.94	1278.25	1228.6	1317.22	1725.74	1464.64	1622.93	1568.43	1676.59	1911.34
SPD_1118	5049.08	4603.7	4731.89	5208.31	5504.27	5406.3	5295.59	6154.25	6095.04	6143.17	5828	6149.55
SPD_1119	4037.18	3451.13	3466.07	3750.18	4097.77	3849.32	3842.58	4438.26	4502.08	4350.8	4651.79	4633.49
SPD_1120	16266.7	14690	15381.6	14643.3	17480.3	17747.4	11774.9	11015.7	11239.8	11177	10561	9526.27
SPD_1121	3222.64	2580.12	2704.05	2735.2	3291.53	3567.87	2678.55	2575.36	2313.19	2431.33	1930.03	2072.65
SPD_1122	2310.99	42564.8	82.4253	31814.6	197.658	76.759	62798.6	217.154	78.458	217.021	10211.2	88.6832
SPD_1123	3503.55	4016.89	3406.35	3741.84	3673.32	3651.26	3474.69	3381.14	2874.74	2596.47	3398.67	2488.2
SPD_1124	5160.82	5815.47	5017.85	5529.96	5294.12	4967.54	5910.68	5253.29	5276.08	4783.11	5830.17	4253.42
SPD_1125	4375.52	4687.9	4358.45	4441.12	4429.63	4794.12	4478.57	4554.7	4343.4	3928.86	4839.16	3807.47
SPD_1126	6736.63	6923.31	6644.49	6716.49	6584.1	6452.49	6784.58	6494.3	6971.3	6340.31	7422.28	5872.52
SPD_1127	5184.84	4243.19	3878.19	4154.02	3811.69	4200.9	4764.06	4659.11	4738.33	4252.23	5081.76	3953.58
SPD_1128	2281.75	1861.74	1772.14	2176.48	2446.8	2288.56	1755.91	1892.48	1875.94	2083.75	1808.73	1796.47
SPD_1129	1669.8	1384.14	1505.52	1551.06	1824.7	1801.47	1204.65	1338.96	1308.22	1380.81	1203.29	1194.27
SPD_1130	2055.14	2173.57	2145.58	2097.86	2330.29	2255.39	1576.03	1696.58	1616.76	1823.5	1647.35	1518.6
SPD_1131	6701.13	7471.96	7077.64	7995.93	8288.13	7407.72	14603.2	8304.53	7445.58	9230.75	9814.78	8917.31
SPD_1132	4474.73	5544.44	5687.35	5889.73	6130.53	5829.89	10934.7	6247.58	6144.41	7028.55	7233.83	6970.5
SPD_1133	2380.95	2872.21	3102.72	3052.08	3281.13	3148.07	5888.63	3645.42	3151.54	3666.02	3832.99	3636.01
SPD_1134	1819.13	1995.94	2159.88	2159.81	2506.1	2453.45	4252.26	2542.09	2300.85	2599.07	2565.79	2275.36
SPD_1135	3972.43	4614.22	4295.37	4034.9	4208.04	3775.41	3582.62	3830.23	3982.85	3956.53	4059.35	3428.24
SPD_1136	5376.98	5595.75	5633.52	4735.37	5292.04	5485.9	4258.06	5220.94	5178.23	5113.4	5047.11	4595.48
SPD_1137	356.099	455.238	513.897	508.68	313.132	353.47	2021.68	571.994	623.256	676.138	1094.98	789.703
SPD_1138	5380.12	5277.34	4445.08	5608.59	5151.6	4891.73	6468.91	7614.26	7514.34	7773.86	7752.62	6980.64
SPD_1139	3731.2	3274.82	2857.13	3485.71	3342.51	3231.46	3776.43	4899.37	4443.02	4694.06	4741.68	4358.15
SPD_1140	1959.06	1820.95	1903.35	2147.89	2278.27	2389.01	1613.17	1923.89	1752.52	1842.52	1397.16	1493.26
SPD_1141	2660.82	2353.82	2529.95	3323.7	3667.08	3359.39	4746.65	2944.06	2545.04	3633.16	2303.69	3033.81
SPD_1142	10215.1	9613.95	10061.8	9115.74	10172.1	10321.7	7939.33	9151.9	9472.26	9031.02	9251.58	8786.4
SPD_1143	4699.25	3790.58	4326.49	4401.81	4740.68	5686.8	3429.43	4802.34	4289.63	4553.12	3173.4	3869.12
SPD_1144	740.393	613.125	680.429	738.599	773.989	814.025	823.991	1036.8	928.273	906.993	805.804	844.602
SPD_1145	3659.15	2927.47	3270.1	3550.04	3545.37	3794.36	3548.96	3349.72	4041.91	4023.97	3448.5	3466.25
SPD_1146	3034.67	3287.98	3305.42	3221.25	3333.14	3367.92	2827.1	3399.62	3342.84	3481.85	3174.48	3083.64
SPD_1147	0	1.31572	0.841075	0	0	1.89528	1.16055	1.84812	0.881551	0.864627	2.16614	2.53381
SPD_1148	20573.3	27370.9	22779.7	27192.4	26572.6	24085.3	32943.4	22113.7	18197.9	23065.6	24570.5	24149.7
SPD_1149	601.504	603.915	545.016	530.124	543.04	566.69	660.353	634.83	635.598	556.819	819.884	554.059
SPD_1150	2803.88	2839.32	2430.71	2430.23	2198.17	2384.27	2976.81	2662.22	3147.14	2633.65	3463.66	2681.61
SPD_1151	2390.35	2776.17	2914.32	2387.34	2526.91	2483.77	3114.92	2920.03	3224.71	2754.7	3734.43	3305.77
SPD_1152	9237.68	10396.8	10059.3	10461.9	11931.3	10443	7761.76	8730.53	8395.01	8426.65	8410.04	8669
SPD_1153	3750	3943.21	4038	3405.89	3964.61	4012.32	3052.25	3637.1	3942.29	3475.8	3522.14	3204.42
SPD_1154	29193.8	37942.7	35723	36528.5	33824.5	36256.8	42403	37813.5	31246.6	35101.2	42397.9	42500.4
SPD_1155	41.7711	23.6829	34.4841	50.0341	39.5317	40.7486	91.6835	90.558	85.5104	102.026	71.4826	88.6832
SPD_1156	118.003	109.205	126.161	153.676	138.361	129.827	271.569	267.978	292.675	329.423	267.518	305.746
SPD_1157	224.52	185.516	241.388	253.745	246.553	288.083	371.376	408.435	449.591	433.178	332.503	384.294
SPD_1158	28097.3	38375.5	33051.7	31639.4	35362.1	31761.2	10084	9465.16	8892.2	9781.52	9705.39	11011.9
SPD_1159	1659.36	1767.01	1643.46	2181.25	1995.31	2387.11	2516.07	2364.67	2488.62	2256.68	2146.64	2218.77
SPD_1160	8650.79	7900.89	6550.29	9778.1	8355.75	10439.2	10453.1	10069.5	10618.3	10137.7	9010.06	9052.45
SPD_1161	123.225	138.15	142.983	134.616	145.643	156.361	179.885	196.825	199.23	195.406	151.63	202.705
SPD_1162	39.6825	72.3645	63.0806	47.6516	45.7735	53.068	59.1881	32.3421	46.7222	45.8252	56.3196	44.7639
SPD_1163	177.527	239.461	261.574	222.771	199.739	214.167	239.073	160.787	182.481	159.091	226.362	133.447
SPD_1164	200.501	235.514	275.872	214.432	179.973	247.335	196.133	145.078	212.454	140.934	213.365	157.096
SPD_1165	2356.93	2076.2	2193.52	1641.6	1514.69	2037.43	1074.67	1048.81	1302.93	1055.71	1250.95	955.245
SPD_1166	2113.62	2257.77	2437.43	1722.6	1609.36	1958.78	1237.15	1158.77	1291.47	1135.25	1574.78	1046.46
SPD_1167	2524.02	2438.03	2745.27	1950.14	1809.09	2213.69	1577.19	1397.18	1592.08	1479.38	1836.89	1326.03
SPD_1168	920.008	898.635	1031.16	675.461	710.53	784.648	564.028	518.398	650.584	564.601	722.408	513.518
SPD_1169	906.433	634.176	788.087	537.271	769.827	675.669	424.762	602.488	437.249	475.545	539.369	404.565
SPD_1170	2962.61	2115.67	2347.44	1649.94	2682.95	2146.41	1130.38	1678.09	1445.74	1387.73	1439.4	1036.33
SPD_1171	2437.34	1502.55	1818.4	1359.26	1881.92	1828.95	1072.35	1533.94	1414.89	1288.29	1215.2	1041.39
SPD_1172	1156.01	856.532	1058.07	762.425	967.486	904.998	638.303	847.364	847.17	702.077	684.5	566.728
SPD_1174	2.08855	0	2.52322	3.57387	2.08061	0	1.16055	3.69624	3.5262	4.32313	2.16614	4.22301
SPD_1175	1915.2	1453.87	1659.44	1611.81	1794.53	1756.93	1950.89	2629.88	2178.31	2130.44	2118.49	2019.44
SPD_1176	883.459	927.581	946.209	850.58	1050.71	952.38	1135.02	1380.55	1237.7	1251.98	1309.43	1332.78
SPD_1177	1416.04	1132.83	1384.41	1232.98	1568.78	1450.84	1524.96	2114.25	1734.89	1626.36	1650.6	1579.41
SPD_1178	2674.39	2255.14	2760.41	2382.58	3057.46	2877.99	3258.83	4586.11	3669.9	3724.81	3476.65	3635.17
SPD_1179	5249.58	4260.29	5551.09	5045.11	6102.44	6023.21	6737	9618.55	8356.22	8227.79	6586.15	7802.44
SPD_1180	12.5313	2.63144	6.7286	15.4868	8.32246	9.47642	18.5688	7.39249	14.1048	25.0742	11.9138	13.5136
SPD_1181	4.17711	2.63144	1.68215	1.19129	4.16123	0	3.48165	0.924061	0.881551	1.72925	0	2.53381
SPD_1182	7.30994	1.31572	0.841075	4.76516	4.16123	3.79057	6.9633	5.54437	4.40775	8.64627	4.33228	2.53381
SPD_1183	3.13283	3.94715	5.88752	2.38258	0	2.84293	4.6422	7.39249	1.7631	4.32313	2.16614	3.37841
SPD_1184	0	5.26287	4.20537	3.57387	5.20154	3.79057	10.445	2.77218	0.881551	6.05239	5.41535	4.22301
SPD_1185	6.26566	1.31572	0.841075	3.57387	0	0	3.48165	1.84812	0	6.05239	1.08307	1.6892
SPD_1186	1.04428	1.31572	0.841075	1.19129	0	0	1.16055	1.84812	0.881551	2.59388	1.08307	0
SPD_1187	18717.6	20716	16966.2	22990.7	23089.6	21137.2	24094.2	11776.2	11238.9	11541	14353.9	12210.4
SPD_1188	94169.8	93191	80781	101595	97778.5	110001	101512	50471.3	50727.1	52273.6	58744.6	54389
SPD_1189	28.1955	44.7344	31.9608	34.5474	43.6929	15.1623	34.8165	10.1647	19.3941	14.6987	30.326	13.5136
SPD_1190	6809.73	7604.85	7595.74	6056.51	5992.17	6295.19	8571.83	8817.39	10031.2	8901.33	11182.7	8751.77
SPD_1191	2719.3	3076.15	2969.83	2820.97	2748.49	2544.42	2512.59	1973.79	1884.76	2212.58	2196.47	2205.26
SPD_1192	1952.8	2147.25	2176.7	2018.04	1985.95	1859.27	1834.83	1549.65	1350.54	1612.53	1618.11	1633.46
SPD_1193	25795.7	32245.6	33000.4	25493.6	28228.7	27986.7	11465.1	12472	11387	11894.7	12670.8	12168.2
SPD_1194	8798.04	11124.4	11856.6	8493.89	9824.66	9689.64	4075.85	4454.9	4019.87	4314.49	4639.87	4451.9
SPD_1195	15520	18199	18837.5	15167.5	16886.3	15764	8043.78	8221.37	7456.16	7721.98	8625.57	8014.43
SPD_1196	9115.5	8467.96	8113	8168.67	8905.03	9515.27	6493.28	8012.53	8413.52	7415.04	7414.7	7633.52
SPD_1197	6227.03	6637.8	5689.03	6905.9	7105.3	6968.96	5279.34	4988.08	4481.8	4536.7	5298.38	4248.35
SPD_1198	4673.14	5279.98	4782.35	5670.53	5582.29	5484.95	4631.76	4669.28	3956.4	4098.33	4468.75	3803.24
SPD_1199	2922.93	3052.47	3058.15	3435.68	3574.5	3351.81	2527.68	2565.19	2310.54	2337.09	2458.57	2261
SPD_1200	6958.02	6768.05	6831.21	7187.05	7280.07	8070.12	5815.52	5804.95	5825.29	5571.65	5816.09	5521.17
SPD_1201	3853.38	3845.84	3663.72	3743.03	3960.45	3963.04	3285.52	3319.23	3135.68	3168.86	3355.35	3122.49
SPD_1202	12650.4	13579.5	12583.3	12699.1	12603.3	12817.8	12677.9	13107.8	13809.5	13519.3	14626.9	13713.8
SPD_1203	4050.75	4698.43	4435.83	4498.31	4210.12	4394.22	4487.85	5009.33	4758.61	4514.21	5102.34	4690.92
SPD_1204	2421.68	3072.2	2891.61	2882.92	2720.4	2576.64	2931.55	3054.95	3100.41	3032.25	3667.28	3241.58
SPD_1205	5592.1	7294.34	7228.19	6465.12	6488.4	6136.93	7204.7	7097.71	7451.75	7303.5	8633.15	7861.56
SPD_1206	1840.02	2341.98	2185.95	1957.29	2151.36	1917.08	1558.62	1708.59	1481.89	1539.04	1755.66	1585.32
SPD_1207	11968.5	15486	15511.1	13712.9	13428.3	13458.4	11864.3	11440.8	11436.4	11625.8	12916.7	12022.9
SPD_1208	6615.5	8740.31	8280.38	7631.4	7418.43	7218.19	6796.18	6524.79	6394.77	6245.2	7376.79	6430.8
SPD_1209	7478.07	8829.78	9137.43	8391.44	8212.19	8306.08	7391.55	7586.54	7419.13	7311.28	7890.17	7744.16
SPD_1210	3909.77	4647.12	4587.22	4445.89	4733.4	4435.91	3537.36	3760	3399.26	3393.66	3781	3737.37
SPD_1211	4872.6	5660.22	5604.08	5309.57	5705.04	5394.93	3872.76	4050.16	3847.97	3889.95	4138.41	3983.14
SPD_1212	115011	21780.4	33316.6	43077	33428.2	53889.6	48430.9	67077.6	68424.2	97064.7	54258.6	50633.9
SPD_1213	49.081	57.8916	36.1662	44.0777	49.9347	110.874	123.018	193.129	119.009	538.662	311.924	486.491
SPD_1214	45.9482	48.6816	58.0341	46.4603	30.1689	119.403	109.092	229.167	133.996	577.571	327.087	570.951
SPD_1215	237.051	251.302	257.369	341.9	223.666	203.743	320.312	259.661	269.755	365.737	302.177	320.104
SPD_1216	6791.98	8800.84	8303.09	9560.09	9383.57	9402.5	5926.93	5023.19	5270.79	5293.24	6042.45	5212.04
SPD_1217	2432.12	2785.38	2908.44	2875.77	3133.41	3448.47	1636.38	1700.27	1782.5	1628.09	1935.45	1642.75
SPD_1218	3690.48	3906.37	3651.95	4398.24	4252.78	4261.55	3811.25	3068.81	2964.65	3293.36	2929.7	2804.08
SPD_1219	841.687	869.69	783.881	989.961	967.486	892.679	960.936	803.933	706.122	827.448	775.478	702.709
SPD_1220	1178.99	1070.99	1009.29	1168.65	1186.99	1111.58	1302.14	945.314	941.496	1112.77	981.261	983.962
SPD_1221	3399.12	3590.59	3686.43	3863.35	3918.84	3659.79	4234.85	3507.73	3392.21	3686.77	3743.09	3447.67
SPD_1222	2538.64	2452.5	2508.93	2570.8	2537.31	2542.52	2517.23	2155.83	2223.27	2320.66	2266.87	2210.32
SPD_1223	1238.51	1018.37	1131.25	1174.61	1235.88	1229.09	1043.34	1383.32	1205.96	1197.51	1145.89	1139.37
SPD_1224	3060.78	2978.79	3118.7	3022.3	3279.05	3456.05	3017.43	3745.22	3833.86	3795.71	3296.87	3782.97
SPD_1225	1629.07	1364.4	1769.62	1645.17	1757.08	1826.11	1542.37	1594.93	1861.84	1820.9	1353.84	1573.49
SPD_1226	3557.85	2641.96	2937.03	2446.91	3116.76	2723.52	1410.07	1919.27	1717.26	1481.11	1807.64	1347.14
SPD_1227	17496.9	23271.1	22811.6	20157.8	21278.4	20248.3	22022.6	19575.3	22142.8	20557.4	24264	19842.2
SPD_1228	17383	20435.7	20882.2	19002.2	18988.7	20001.9	21744.1	21353.2	22657.6	20997.5	22781.3	19191.1
SPD_1229	6710.53	8660.06	8260.19	8186.54	8584.62	7671.16	9981.9	8703.73	9403.5	9286.09	10456	8328.62
SPD_1230	7141.81	8685.05	8566.34	8123.4	8675.12	7926.08	10622.5	9727.59	10070	10027.1	11122	9183.36
SPD_1231	4675.23	5144.46	5023.74	4925.98	5464.73	4765.69	6705.66	6618.12	6125.01	6248.66	6933.81	5451.06
SPD_1232	9883.04	9574.48	9620.21	9505.29	10566.4	10545.4	11994.3	11907.4	12872.4	12280.3	12814.9	11164.8
SPD_1233	2111.53	1898.58	1922.7	2135.98	2205.45	2228.85	1592.28	1490.51	1533.9	1329.8	1632.19	1441.74
SPD_1234	1875.52	1828.85	2011.01	1914.4	2037.96	2184.31	1558.62	1788.06	1625.58	1625.5	1568.29	1674.85
SPD_1235	688.179	761.801	865.466	738.599	820.802	821.606	740.431	692.122	784.58	715.911	723.491	822.643
SPD_1236	14319.1	7990.36	8728.67	8683.3	8843.65	10928.2	7384.58	10453.9	9165.48	10556.2	8153.35	8645.35
SPD_1237	1725.15	1845.95	1717.47	1909.64	1904.8	1740.82	2252.63	2421.96	2116.6	2250.62	2258.2	2045.63
SPD_1238	9204.26	10341.5	10656.4	10261.8	9974.47	10675.2	12350.6	11972.1	13272.6	12838.8	12979.5	12979
SPD_1239	6844.19	7248.29	7618.45	7644.5	7549.51	7869.22	9305.3	9905.93	9477.55	10358.2	9645.82	10307.5
SPD_1240	15083.5	15334.7	16401	15833.4	15703.4	16440.6	20238.8	21267.3	21202.2	22223.5	21048.4	22825.4
SPD_1241	5232.87	5626.01	5285.31	4924.79	5351.34	5236.67	5296.75	6389.88	6073.88	5494.7	6353.29	5543.13
SPD_1242	1682.33	1730.17	1516.46	1497.45	1525.09	1447.05	1794.21	2041.25	1905.03	1841.65	2137.98	1783.8
SPD_1243	4774.44	4991.83	4803.38	4582.89	4489.97	4366.73	5497.53	6025.8	5925.78	5754.09	6591.56	5825.22
SPD_1244	7599.21	7560.12	7860.68	6953.55	7140.67	7614.3	9358.68	9454.07	10773.4	10181	11200	10499.3
SPD_1245	1265.66	1799.9	1492.07	1352.11	1364.88	1318.17	1542.37	1627.27	1734.89	1661.81	2270.11	1840.39
SPD_1246	28250.8	32907.4	29367.8	26202.4	26089.9	32162	41246	36642.7	49212.6	41373.2	49354.4	41788.4
SPD_1247	3501.46	3412.97	3626.71	3584.59	3851.22	4090.97	3031.36	2996.73	3364	3560.53	3136.57	3034.66
SPD_1248	1903.72	1976.21	1901.67	2401.64	2651.74	2439.23	2017.04	1976.57	1855.66	2195.29	1704.75	2091.24
SPD_1249	1571.64	2026.21	2010.17	2222.94	2582.04	2256.34	1976.42	1993.2	1772.8	1896.99	1758.91	1851.37
SPD_1250	6741.85	9181.08	10007.9	11283.9	12070.7	11436.1	9631.41	9201.8	9435.24	9828.21	7382.21	8598.9
SPD_1251	5735.17	7278.55	8171.04	9868.64	10126.4	9208.24	8590.4	8576.21	8195.78	8602.17	6538.49	7685.88
SPD_1252	461.571	282.879	328.019	593.262	525.355	460.554	590.72	580.31	551.851	636.365	407.234	472.133
SPD_1253	1009.82	548.654	586.229	1379.51	1116.25	1208.24	1348.56	1467.41	1242.1	1406.75	695.331	974.671
SPD_1254	456.349	201.305	221.203	633.766	566.967	502.25	659.193	789.148	504.247	688.243	298.927	405.409
SPD_1255	1232.25	551.286	513.897	1680.91	1448.11	1390.19	1773.32	2206.66	1590.32	2094.99	687.75	1074.33
SPD_1256	429.198	377.611	402.875	543.228	441.09	480.455	670.798	627.437	588.876	730.609	576.193	702.709
SPD_1257	0	0	0	0	0	0	0	0	0	0	0	0
SPD_1258	6182.12	5783.9	7133.99	7843.45	8199.7	7832.26	9934.31	10220.1	11057.3	11131.2	8629.9	10804.2
SPD_1260	5104.43	3911.63	3826.05	4000.35	4612.72	5592.04	3377.2	4774.62	4578.77	4018.78	3602.29	3603.07
SPD_1261	26.1069	21.0515	21.8679	20.2519	22.8868	24.6387	22.0505	26.7978	22.9203	21.6157	23.8275	32.0949
SPD_1262	1781.54	1547.28	1815.88	1423.59	1610.4	1879.17	1255.72	1985.81	1638.8	1803.61	1602.94	1840.39
SPD_1263	227.652	178.938	169.897	265.657	208.061	283.345	328.436	353.915	348.213	430.584	226.362	384.294
SPD_1264	319.549	217.093	232.978	436.012	272.56	416.963	489.752	443.549	526.286	606.968	363.912	574.33
SPD_1265	41.7711	35.5244	40.3716	41.6951	40.572	36.958	66.1514	48.0512	59.9454	80.4103	45.4889	59.1222
SPD_1266	50.1253	51.313	55.5109	67.9035	49.9347	78.6543	97.4863	83.1655	99.6152	98.5674	66.0673	112.332
SPD_1267	140.977	122.362	112.704	195.371	120.676	165.837	248.358	217.154	234.492	245.554	165.71	236.489
SPD_1268	20.8855	14.4729	26.0733	13.1042	19.7658	18.9528	31.3349	24.0256	21.1572	22.4803	23.8275	21.9597
SPD_1269	3.13283	3.94715	2.52322	2.38258	1.04031	1.89528	3.48165	3.69624	0.881551	1.72925	3.24921	1.6892
SPD_1270	4.17711	6.57859	3.3643	7.14773	6.24184	1.89528	5.80275	2.77218	6.17085	7.78164	3.24921	8.44602
SPD_1271	4.17711	1.31572	2.52322	2.38258	3.12092	0.947642	2.3211	0	4.40775	3.45851	1.08307	5.06761
SPD_1272	8.35422	10.5257	12.6161	10.7216	2.08061	5.68585	12.7661	13.8609	8.81551	12.1048	15.163	12.669
SPD_1273	5.22139	2.63144	4.20537	0	5.20154	1.89528	3.48165	1.84812	1.7631	1.72925	4.33228	3.37841
SPD_1274	18898.3	19996.3	17685.3	15978.8	16906	16508.9	14499.9	16322.6	16954	15218.3	18753.4	15158.1
SPD_1275	5.22139	1.31572	5.04645	2.38258	0	3.79057	4.6422	3.69624	4.40775	6.05239	3.24921	7.60142
SPD_1276	971.178	1011.79	975.646	973.283	1031.98	888.888	1266.16	1022.94	1055.22	938.12	1179.46	1057.44
SPD_1277	3022.14	2961.68	3130.48	2942.48	3070.99	3091.21	3466.56	3268.4	3442.46	3012.36	3361.85	3294.79
SPD_1278	2979.32	2540.65	2748.63	2306.34	2862.93	2949.06	2178.35	3011.51	2521.23	2365.62	2285.28	2135.15
SPD_1279	387.427	503.92	468.479	481.281	596.096	570.481	428.243	450.018	438.131	364.008	396.404	365.713
SPD_1280	923.141	1170.99	1153.95	1335.43	1418.98	1227.2	1220.9	1070.06	1068.44	976.163	1025.67	1024.5
SPD_1281	370.718	489.447	478.571	539.654	572.169	557.214	518.766	492.524	541.272	490.243	423.48	494.937
SPD_1282	802.005	922.318	1052.18	1147.21	1148.5	1214.88	1061.9	1106.1	1200.67	1036.69	904.364	1016.9
SPD_1283	386.383	410.504	390.259	477.707	498.307	531.627	436.367	475.891	486.616	427.99	357.413	439.193
SPD_1284	4.17711	3.94715	3.3643	1.19129	1.04031	0.947642	3.48165	1.84812	3.5262	2.59388	1.08307	4.22301
SPD_1285	6078.74	5956.26	6616.73	4903.34	5105.83	5013.03	5764.46	5263.45	6454.71	5984.08	7746.12	7029.63
SPD_1286	909.566	792.062	830.982	754.086	837.447	822.553	888.982	960.099	1006.73	1033.23	1030	1118.25
SPD_1287	10165	10017.9	10775.8	8506.99	8718.81	8755.26	8472.02	9959.53	10178.4	9763.36	10943.3	10327
SPD_1288	1299.08	1219.67	1301.98	1131.72	1225.48	1235.73	1125.73	1260.42	1287.95	1292.62	1328.93	1391.06
SPD_1289	7147.03	6632.53	6964.1	6493.72	7522.46	7233.35	5234.08	6280.84	6389.48	6299.67	6370.62	6087.05
SPD_1290	4937.34	4587.91	4826.93	4784.22	5509.47	4796.96	3757.86	4310.74	4269.35	4505.57	4502.32	4299.87
SPD_1291	2512.53	2382.77	2999.27	2171.72	2704.8	2897.89	2083.19	2946.83	2964.65	2229.01	2746.67	2163.03
SPD_1292	3011.7	2744.59	3667.93	2508.85	3202.07	3389.72	2518.39	3497.57	3779.21	2690.72	3310.95	2690.9
SPD_1293	3510.86	3286.66	4292.84	3003.24	3857.46	4093.81	3047.61	3368.2	4368.08	3110.06	4021.44	3271.14
SPD_1294	3024.23	1653.86	3400.46	2225.33	3574.5	4285.24	2755.15	3898.61	4897.01	3062.51	4239.14	3199.35
SPD_1295	1802.42	1292.04	2307.91	1459.33	2257.47	2313.19	2311.82	2926.5	3903.51	2376.86	3768	2510.16
SPD_1296	1154.97	1022.31	1056.39	1250.85	1421.06	1267	1404.27	1821.32	1699.63	1909.96	1306.18	1449.34
SPD_1297	5646.41	4595.8	5187.75	6030.3	6288.66	6306.56	7224.43	8711.12	8954.79	9647.5	5915.73	7368.31
SPD_1298	25511.7	31440.4	32881.8	26079.7	27530.7	27859.7	16776.9	18380.5	17659.2	19010.5	20033.5	19227.4
SPD_1299	1.04428	1.31572	1.68215	1.19129	0	1.89528	0	0.924061	0	1.72925	1.08307	0.844602
SPD_1300	175.439	173.675	105.975	121.511	101.95	356.313	126.5	97.9504	334.108	202.323	209.033	124.157
SPD_1301	146.199	252.618	148.87	134.616	108.192	405.591	97.4863	60.988	308.543	167.738	254.521	135.136
SPD_1302	763.367	989.42	514.738	517.019	419.244	1675.43	522.248	306.788	1315.27	722.828	1025.67	603.891
SPD_1303	1104.85	1828.85	1560.19	1553.44	1816.38	1515.28	985.308	948.086	956.482	1011.61	1176.21	1174.84
SPD_1304	14248.1	17635.9	16630.6	16088.4	17164	16921.1	10183.8	10638.7	10709.1	10714.5	12272.3	11380.2
SPD_1305	7376.77	9992.88	9583.2	8919.18	9388.77	9344.7	5881.67	6322.42	6399.18	6347.22	7407.12	7261.05
SPD_1306	953.425	1056.52	981.534	1018.55	1101.69	1013.03	649.908	801.161	660.281	689.107	836.13	822.643
SPD_1307	2914.58	2807.74	2570.32	2692.31	3000.25	3211.56	1687.44	1906.34	2016.99	1935.03	2070.83	2114.04
SPD_1308	6171.68	10019.2	8340.94	8347.36	7064.73	6907.36	11835.3	7468.26	8518.42	8241.62	10486.3	9207.01
SPD_1309	26818.1	31379.9	21434.8	31609.7	25237.9	27908.1	39728	31996.5	33300.6	33813.8	29787.7	31027.3
SPD_1310	3246.66	5501.02	2593.87	5469.21	3055.38	3158.49	7846.48	4012.27	3965.21	4399.22	4043.1	3846.32
SPD_1311	4380.74	3622.17	4607.41	4003.92	4658.5	4462.45	4210.48	4408.69	5150.02	4404.41	4543.48	4594.64
SPD_1312	2888.47	2360.4	2709.1	2431.42	2783.86	2654.35	2201.56	2504.2	2514.18	2358.7	2373.01	2267.76
SPD_1316	199.457	199.989	209.428	189.415	210.142	202.795	239.073	281.839	218.625	246.419	251.272	288.854
SPD_1317	87.7193	84.206	112.704	95.3031	111.313	92.8689	123.018	126.596	96.089	121.912	118.055	135.136
SPD_1318	327604	543638	466536	445187	408088	396948	400118	276040	271570	277885	372769	287694
SPD_1319	51.1696	60.523	43.7359	55.9906	47.8541	38.8533	47.5826	37.8865	36.1436	40.6374	44.4059	53.2099
SPD_1320	15637	15747.8	14111.5	15121	16503.4	15053.3	11309.6	12002.6	11983.8	11567.8	13217.8	11721.4
SPD_1321	27.1512	18.4201	19.3447	44.0777	53.0557	26.534	29.0138	54.5196	30.8543	36.3143	19.4953	32.0949
SPD_1322	36.5497	9.21003	26.0733	40.5038	33.2898	27.4816	35.9771	39.7346	34.3805	38.9082	21.6614	21.1151
SPD_1323	5.22139	1.31572	0.841075	1.19129	3.12092	4.73821	2.3211	6.46843	2.64465	3.45851	0	3.37841
SPD_1324	0	2.63144	3.3643	3.57387	2.08061	7.58114	6.9633	4.6203	9.69706	2.59388	3.24921	1.6892
SPD_1326	21091.3	23460.6	24948	22503.4	23495.3	23097.8	18556	17626.5	17364.8	17034	19370.7	18488.3
SPD_1327	9588.55	10653.4	9526.01	6919.01	6047.31	6756.69	11720.4	16219.1	15432.4	14825.8	17527.3	14121.8
SPD_1328	17922.9	17060.9	17212.6	14735.1	16339.1	17391.1	11985	15998.3	15534.7	13428.5	15776	12703.7
SPD_1329	8845.03	9288.97	9384.71	7919.69	8519.08	8884.14	6827.52	7930.29	8449.66	7606.98	9161.69	7437.57
SPD_1330	3165.2	3310.35	3226.36	2974.65	3166.7	2969.91	2442.96	3016.13	2790.11	2676.02	3180.98	2598.84
SPD_1331	5245.4	4861.58	4468.63	4647.22	4587.75	4796.96	4480.89	4752.44	4587.59	4860.93	4900.89	4544.81
SPD_1332	4683.58	4274.77	3997.63	4226.69	4132.1	4265.34	4413.57	4743.2	4661.64	4999.27	5011.37	4766.94
SPD_1333	7866.54	8838.99	9586.57	7931.6	8416.09	8875.62	7176.85	7978.34	8671.81	8224.33	8687.31	8326.09
SPD_1334	8456.56	8486.38	8128.99	8297.33	7419.47	7961.14	12366.8	9561.26	9226.31	7782.5	10714.8	7148.71
SPD_1335	30916.9	39714.9	35078.7	35400.3	33368.9	33197.8	52699.4	37279.4	40301.9	31434.4	46721.5	29203
SPD_1336	24892.4	30944.4	30001.1	27456.8	26493.5	27856.9	43787.6	32091.7	33020.2	26148.9	38105.7	25425.9
SPD_1337	14968.7	17881.9	16215.9	15895.4	15372.6	14148.3	25534.4	18231.7	18856.4	15163	23065.1	13748.4
SPD_1338	4814.12	4603.7	4323.12	4200.48	4379.69	4452.97	6437.57	5344.77	5008.09	3902.06	5989.38	3675.71
SPD_1339	12705.7	12804.6	11874.3	11822.4	12383.8	12596.1	18445.8	14456.9	14738.6	11497.8	16993.4	10983.2
SPD_1340	15311.2	15572.8	13886.1	14035.8	14559.1	14240.2	22105	17527.6	17229.9	14113.3	20294.6	13037.3
SPD_1341	4378.65	4823.42	4436.67	4341.06	4634.57	4115.61	6454.98	4708.09	4733.93	4116.49	6091.19	4300.72
SPD_1342	412.49	322.351	325.496	324.031	298.568	289.031	489.752	376.093	426.671	532.61	498.212	501.694
SPD_1343	1050.54	995.999	952.937	1192.48	1103.77	1269.84	995.752	799.313	816.316	819.666	901.114	815.886
SPD_1344	34.4611	32.893	26.0733	29.7822	36.4108	26.534	29.0138	24.9496	22.0388	17.2925	32.4921	24.4935
SPD_1345	9235.59	10236.3	9599.18	8775.03	10198.1	10296.1	7197.74	6536.81	7616.6	6904.91	8232.42	7408.01
SPD_1346	31120.5	30390.5	29080.2	28758.9	30668.3	32151.6	23153	22308.7	24649	23203.1	25610.3	23466.4
SPD_1347	1343.98	1376.24	1545.89	1570.12	1475.16	1581.61	1754.75	1503.45	1494.23	1606.48	1598.61	1724.68
SPD_1348	988.931	1214.41	1233.02	1180.57	1097.52	1039.56	1298.66	1177.25	1170.7	1228.63	1280.19	1351.36
SPD_1349	7282.79	8587.69	8732.88	8720.23	8449.38	8273.86	8461.57	7476.58	7678.31	8167.26	8127.36	8092.98
SPD_1350	7041.56	7453.54	8292.15	7706.45	7966.67	9090.73	7680.52	8071.67	8012.41	8653.18	7254.4	8929.14
SPD_1351	9419.38	9019.25	9991.12	9047.84	9413.74	9613.83	9037.21	9603.76	9886.59	9954.44	9470.36	10320.2
SPD_1352	343.567	376.295	429.789	362.152	390.115	343.046	407.353	419.524	446.946	457.387	479.8	434.126
SPD_1353	477.235	511.814	636.693	474.133	542	523.098	575.633	724.464	806.619	745.308	771.146	695.952
SPD_1354	30.284	23.6829	24.3912	33.3561	22.8868	13.267	20.8899	26.7978	25.565	18.1572	23.8275	23.6489
SPD_1355	365.497	286.827	450.816	273.996	326.656	332.622	270.408	401.966	292.675	293.108	330.336	310.814
SPD_1357	9807.85	8712.68	12675.8	7030.99	9735.19	8718.31	6094.05	8907.95	7744.42	6667.13	6850.42	7101.42
SPD_1358	6595.66	5878.63	5562.03	6217.34	6422.86	6313.19	7462.34	8400.64	8106.74	8470.75	7751.53	8522.04
SPD_1359	4535.3	4732.64	5159.99	4307.7	4919.61	4895.52	4203.51	4816.21	4931.39	4660.34	5166.24	4927.41
SPD_1360	55132.6	37370.3	33764.9	29989.5	27642	34974.6	20396.7	21770.9	26004.9	39025.8	33675.9	26529
SPD_1362	2219.09	2410.4	2416.41	2502.9	2488.41	2625.92	2612.4	1692.88	1741.94	1877.97	1818.47	1975.52
SPD_1363	6802.42	7764.05	7596.59	7203.72	7837.67	7171.76	6017.46	5840.99	5797.08	5671.95	6369.54	5673.19
SPD_1364	2676.48	3606.38	3465.23	3156.92	3009.61	3748.87	4032.91	3166.76	4391	3809.54	4473.08	4386.86
SPD_1365	5281.95	5232.61	4731.04	4576.93	4314.15	5859.27	5387.28	5124.84	7360.95	5971.98	6569.9	5710.36
SPD_1366	6639.51	6677.27	6827.84	6533.03	6191.91	7813.31	7732.75	7357.37	7328.33	7370.08	7172.09	7829.46
SPD_1367	13559.9	14768.9	14708.7	13448.5	12971.6	14071.5	15473.6	13827.6	14548.2	15097.2	16438.8	16292.4
SPD_1368	5044.9	5852.31	4720.95	6478.23	6075.39	5799.57	6302.95	3627.86	3107.47	3090.18	4165.49	3594.63
SPD_1369	46781.5	49307.8	39519.6	53145.8	49120.2	49128.6	49286.3	30430.2	28521.7	29525.3	34976.7	30512.9
SPD_1370	9140.56	9699.47	7436.78	9745.93	9987.99	8832.02	9085.95	5649.71	5019.55	5333.02	6819.01	5712.89
SPD_1371	8600.67	10515.2	10872.6	10357.1	10820.2	10361.5	9169.51	8441.3	9364.71	8776.82	9781.21	9154.64
SPD_1372	5921.05	6708.85	7065.87	6251.88	6805.69	7397.29	5538.15	5599.81	6278.4	5834.5	6006.71	6257.66
SPD_1373	8818.92	9742.89	10463	9894.85	10052.5	9974.88	9034.89	8643.67	9563.06	9046.59	10319.5	9200.25
SPD_1374	5913.74	5576.01	6122.18	5767.03	6517.52	7208.71	4871.99	5474.14	6063.31	5465.3	5160.83	5940.09
SPD_1375	8197.58	9029.77	11637.9	7110.8	7559.91	6558.63	9198.52	9832.93	9944.77	10938.4	12091.4	13692.7
SPD_1376	1930.87	2191.99	2253.24	1975.16	2157.6	2242.12	1914.91	1681.79	2077.81	1841.65	2102.24	1863.19
SPD_1377	110.693	97.3631	121.115	132.233	117.555	151.623	112.573	161.711	165.732	161.685	96.3932	156.251
SPD_1378	4018.38	3772.16	3818.48	3161.68	3547.45	3575.45	3597.71	3831.16	3951.99	3684.17	4143.83	3933.31
SPD_1379	225.564	402.61	116.909	315.692	109.232	97.6071	363.252	125.672	142.811	158.227	262.103	118.244
SPD_1380	12695.3	30612.8	5905.18	23045.5	6479.03	5243.3	25947.6	6349.22	6297.8	7156.51	18150.1	4475.55
SPD_1381	3876.36	9428.44	1947.09	6934.49	2087.9	1611.94	7716.5	2024.62	1942.94	2127.85	5498.75	1353.9
SPD_1382	1589.39	1624.91	1590.47	1710.69	1565.66	1480.22	3915.7	3528.06	3602.02	2503.09	2942.7	2790.57
SPD_1383	4911.24	4614.22	5300.45	5167.81	4814.54	4699.36	13680.6	10993.6	12024.4	8227.79	9694.56	9333.7
SPD_1384	7394.53	7154.87	6535.15	7238.27	6860.83	7040.98	9482.86	9374.6	9809.9	9506.57	9929.59	9576.1
SPD_1385	5702.8	6318.08	5752.11	6268.56	5717.53	5449.89	7000.44	5687.59	5810.3	5637.36	6683.63	5357.31
SPD_1386	4923.77	5212.87	5097.75	5115.39	4839.51	4903.1	6316.88	5462.12	5866.72	5448.88	6229.82	5476.4
SPD_1387	14132.2	15172.9	14626.3	14557.5	14580.9	14322.7	12795.1	13825.8	13567.9	13350.7	14212	13207.9
SPD_1388	7639.93	7229.87	6715.98	7232.31	7266.55	7209.66	6065.04	7236.32	6424.74	6388.73	6658.71	6151.24
SPD_1389	2691.1	3044.57	3108.61	2768.56	3061.62	2718.79	2401.18	2782.35	2550.33	2593.01	2860.39	2920.63
SPD_1390	11278.2	12923	13388.2	12298.9	12999.7	12888.9	12262.4	12905.4	13770.7	13333.4	13928.3	13702
SPD_1391	7489.56	6896.99	7317.35	7193	7705.56	7932.71	7663.12	8919.96	9292.43	9341.42	8613.66	9391.98
SPD_1392	10061.6	7756.16	8049.08	8733.34	8880.06	10009	10087.5	12144	11597.7	11924.1	9896.01	11668.2
SPD_1393	3725.98	4123.46	4380.32	3831.18	4386.98	4711.68	2607.76	2499.58	2647.3	2374.26	2374.09	2217.93
SPD_1394	10095	11721.7	11798.6	11029	10327.1	10951	13641.1	14079.9	13352.8	13081.8	13804.8	13654.7
SPD_1395	6257.31	7754.84	7362.77	7025.03	6507.12	6609.8	9183.44	8630.73	9230.72	8868.47	9963.16	9140.29
SPD_1396	6683.37	9024.51	8626.9	7683.81	7582.8	7171.76	10594.7	9464.23	10319.4	9795.35	12004.7	10898.7
SPD_1397	7410.19	7970.62	8202.16	7059.58	7204.13	7674.95	7901.03	9018.83	9191.93	9002.49	9847.27	9748.4
SPD_1398	10452.2	12592.7	12491.6	10693	10922.2	10770	12002.4	12467.4	13019.6	12906.3	14661.5	13994.2
SPD_1399	12311	13766.4	13992.1	12482.3	12563.8	12161.1	14308.4	15475.2	16128.9	15816.6	17186.2	16577
SPD_1400	2148.08	2647.22	2894.98	2348.03	2478.01	2530.2	2772.56	3446.75	3462.73	3373.77	3320.69	3800.71
SPD_1401	9485.17	10096.8	10577.4	8997.8	8976.81	9086.94	13359.1	15720.1	15535.6	16241.1	16184.3	16930.9
SPD_1402	37600.2	31543	30210.6	33857.6	35642	35517.6	80247.4	97218.6	112106	90981.2	95572.3	84249.1
SPD_1403	71308.5	78128.7	71807.6	73316.7	75593.9	77682	52170.2	48650	51417.3	48092.3	55339.5	48034.2
SPD_1404	13126.6	15284.7	14568.3	14804.1	14845.2	14622.1	10356.8	9717.42	9549.84	9703.7	11137.2	9968
SPD_1405	2450.92	2730.11	2737.7	2600.58	2356.3	2347.31	2704.08	2194.64	2109.55	2196.15	2517.05	2324.35
SPD_1406	5650.58	5698.37	6190.31	5390.58	4833.27	5215.82	5814.36	4771.85	4830.02	4871.31	5642.8	5390.25
SPD_1407	6651	5977.31	5398.02	5836.12	5435.61	5251.83	4368.31	3687	3600.25	4081.9	4467.66	3528.75
SPD_1408	5852.13	6266.76	6289.56	4900.96	6009.85	5879.17	3240.26	3876.44	3902.62	4129.46	3453.91	3724.7
SPD_1409	5847.95	6066.78	6693.27	5952.87	7024.15	6211.79	3660.38	5258.83	3713.97	3918.49	2427.16	2674.01
SPD_1410	88.7636	78.9431	93.3593	76.2425	91.547	60.6491	68.4725	43.4309	59.0639	56.2007	58.4858	84.4602
SPD_1411	13380.3	13828.2	13556.4	12767	14434.3	15513.8	5755.17	6120.05	5418.89	5556.95	5275.63	5667.28
SPD_1412	14184.4	15809.7	16263.9	14687.4	15251.9	18902.6	6472.39	7181.8	6626.62	6979.27	6360.87	7146.18
SPD_1413	7937.55	7203.56	7240.81	8862	7931.3	7963.98	11346.7	8948.61	8954.79	9031.89	7851.18	7841.29
SPD_1414	1495.41	1384.14	1675.42	1134.11	1356.56	1284.05	3211.24	3527.14	3758.93	2808.31	2975.19	2554.92
SPD_1415	9069.55	7836.42	8235.8	7926.84	7230.14	8250.17	9799.69	11793.8	14364	11801.3	10280.5	10258.5
SPD_1416	6376.36	6649.64	6863.17	5745.59	6180.47	5942.66	6463.11	6710.53	7136.15	7273.24	7507.84	7841.29
SPD_1417	5227.65	6115.46	5910.23	5105.86	5451.21	5420.51	5366.39	5831.75	5891.4	5688.38	5885.4	5553.26
SPD_1418	2561.61	2478.81	2682.19	2666.1	2535.23	2238.33	2908.34	2749.08	3186.81	3198.25	3179.89	3356.45
SPD_1419	98.1621	102.626	107.658	133.424	114.434	96.6595	170.601	157.09	131.351	149.58	139.716	187.502
SPD_1422	596.282	448.66	468.479	450.307	578.411	544.894	482.789	478.664	443.42	403.781	470.052	398.652
SPD_1423	1363.83	1394.66	1532.44	1356.88	1482.44	1455.58	1650.3	1488.66	1529.49	1359.19	1441.57	1356.43
SPD_1424	1247.91	1342.03	1534.96	1381.9	1531.33	1500.12	1721.1	1496.98	1662.6	1560.65	1609.44	1652.89
SPD_1425	1535.09	1174.94	1243.11	1562.97	1433.54	1439.47	2188.8	1532.09	1341.72	1415.39	1567.2	1314.2
SPD_1426	2173.14	1930.16	1735.14	2010.9	2231.46	2107.56	1767.52	1642.98	1316.16	1370.43	1506.55	1297.31
SPD_1427	4242.9	3878.74	4142.29	4383.94	4401.54	4865.19	3731.17	3163.98	2988.46	3149.83	3276.29	3345.47
SPD_1428	3112.99	3132.72	3016.09	2999.67	3131.32	2900.73	2843.35	2609.55	2667.57	2719.25	3256.79	2632.63
SPD_1429	9745.2	10698.1	11011.3	9636.34	10134.7	10486.6	10295.2	9667.52	10002.1	9588.71	10954.2	10492.5
SPD_1430	519.006	585.495	586.229	675.461	614.822	582.8	602.326	770.667	669.097	766.924	696.414	819.264
SPD_1431	3290.52	3802.43	3635.12	3361.82	3161.49	3164.18	4095.58	3775.71	3717.5	3640.94	4673.45	4054.09
SPD_1432	23077.5	27298.5	26952.2	22073.4	22338.5	22625	20204	23205.9	23759.6	21428	28154.4	24026.4
SPD_1433	1147.66	1328.88	1391.14	1371.17	1420.02	1267.95	1173.32	1096.86	1133.67	1151.68	1119.89	1234.81
SPD_1434	1406.64	1478.87	1659.44	1460.52	1571.9	1520.97	1306.78	1475.73	1463.37	1437.87	1416.66	1538.87
SPD_1435	1157.06	1245.98	1354.97	1149.59	1347.2	1322.91	973.702	1006.3	1173.34	1251.11	1142.64	1254.23
SPD_1436	18252.9	19368.7	15531.3	23243.2	19786.6	19130.1	27228.8	17809.4	18040.1	20904.1	21014.8	20052.5
SPD_1437	2168.96	2313.03	2111.94	2359.94	2475.93	2486.61	1926.51	1984.88	2118.37	2110.55	2049.17	2074.34
SPD_1438	23444	16276.7	16930	19759.9	20964.3	24995	16164.1	20303.5	18924.2	19435.1	14743.8	17726.5
SPD_1439	41542.4	52756.3	47862.2	52855.1	58882.4	59125.3	42839.4	44445.5	42568.3	42472.2	38588.7	47345
SPD_1440	16.7084	11.8415	16.8215	26.2084	22.8868	29.3769	49.9037	36.0384	37.9067	31.1266	34.6582	34.6287
SPD_1441	0	0	0	0	0	0	1.16055	0	0	0	1.08307	0
SPD_1442	2513.58	2876.16	3016.09	2456.44	3069.95	2703.62	1213.94	1756.64	1629.99	1628.09	1783.82	1790.56
SPD_1443	640.142	734.171	751.921	588.497	818.722	703.15	312.188	380.713	393.172	369.196	373.659	430.747
SPD_1444	12231.6	14336.1	15728.9	12620.5	15451.7	13741.8	6464.27	6775.21	7702.99	7458.27	8235.66	7604.8
SPD_1445	978.488	873.637	913.407	923.249	882.181	841.506	1061.9	1222.53	1180.4	1137.85	1203.29	1150.35
SPD_1446	571.22	611.809	603.05	586.114	555.524	552.475	788.014	827.959	888.603	753.954	932.523	907.103
SPD_1447	659.983	718.382	823.412	658.783	661.635	629.234	677.762	699.514	855.986	868.95	777.644	911.326
SPD_1448	5832.29	5977.31	6556.18	5737.25	5611.42	5949.3	10392.7	8296.22	9315.35	10027.1	10991	13060.9
SPD_1449	6300.12	6645.69	7241.65	6355.53	5902.7	5963.51	14056.6	10292.2	12082.5	13366.3	14460.1	17064.3
SPD_1450	3748.96	4330.03	4371.06	4202.87	4097.77	4070.12	3855.35	3782.18	4063.07	4334.37	4381.02	4640.25
SPD_1451	13.5756	24.9986	8.41075	10.7216	19.7658	9.47642	17.4083	17.5572	10.5786	28.5327	24.9106	17.7366
SPD_1452	101.295	113.152	106.816	132.233	121.716	115.612	140.427	148.774	138.403	130.559	179.79	149.495
SPD_1454	402.047	194.726	286.806	294.248	274.641	336.413	487.431	486.98	571.245	581.029	408.317	449.328
SPD_1455	1.04428	1.31572	0	1.19129	1.04031	1.89528	2.3211	0.924061	1.7631	1.72925	0	1.6892
SPD_1456	1.04428	1.31572	0.841075	1.19129	1.04031	0.947642	1.16055	3.69624	2.64465	3.45851	3.24921	0
SPD_1457	2148.08	2889.32	2875.63	2333.73	2676.71	2552	1513.36	1757.56	1659.96	1615.99	1700.42	1662.18
SPD_1458	21109	24839.4	26363.5	20278.1	22683.9	22581.4	15433	15997.3	18481.7	16261	17476.4	17881.1
SPD_1459	3297.83	3365.61	3593.91	3509.54	3259.28	3547.02	4122.28	3952.21	5189.69	5436.77	4296.54	4900.38
SPD_1460	25958.6	32643	31547	24831.2	24678.2	24952.4	21833.4	21573.1	24784.8	23648.4	31604	26417.5
SPD_1461	2003.97	1452.55	1978.21	1847.69	1510.53	1949.3	2707.56	2253.78	3195.62	3019.28	2782.41	3223.85
SPD_1462	751.88	510.499	672.86	749.321	537.839	602.7	1007.36	795.616	1163.65	1083.38	987.76	1070.11
SPD_1463	2773.6	2122.25	2773.86	2876.96	2317.8	3004.03	3683.59	3276.72	4443.02	4061.15	3774.5	4031.29
SPD_1464	11325.2	18014.8	16220.1	10398.8	12705.3	10785.1	4348.58	4469.68	4353.98	3633.16	5526.91	4137.71
SPD_1465	3659.15	3962.94	3916.04	3667.98	3663.96	3903.34	5489.4	5071.25	6537.58	5741.98	6128.01	5953.6
SPD_1466	1542.4	1652.54	1748.59	1578.46	1523.01	1747.45	2431.35	2250.09	3159.48	2542.87	2695.76	2899.52
SPD_1467	3199.67	3552.44	3835.3	3134.28	3077.23	3477.85	3892.49	3882.9	4511.78	3930.59	4777.42	4410.51
SPD_1468	21573.7	29760.2	25567	25984.4	26869.1	25826.1	15731.3	15160.1	14076.6	13959.4	17018.3	16483.3
SPD_1469	92.9407	81.5745	100.088	82.1989	79.0633	72.9684	55.7064	57.2918	54.6561	57.0653	50.9043	59.9668
SPD_1470	68.9223	73.6802	81.5842	72.6686	70.7409	72.9684	55.7064	68.3805	52.893	49.2837	49.8212	56.5884
SPD_1471	81.4536	92.1003	111.022	78.6251	101.95	88.1307	46.422	59.1399	56.4192	70.0347	64.9842	75.1696
SPD_1472	11492.3	15179.4	13313.4	12503.8	13049.6	12644.4	9084.79	7982.04	7926.02	7856.86	10379.1	8231.49
SPD_1473	785.297	1063.1	933.593	860.111	960.204	825.396	808.904	675.488	610.033	711.588	907.613	798.994
SPD_1474	22111.5	26730.1	24587.1	23139.6	22421.7	23680.6	20493	16661.7	18114.1	18183.1	21706.9	19758.6
SPD_1475	12549.1	13741.4	13211.6	12309.6	12442.1	12850	11072.8	10111.1	9750.83	10176.7	11821.7	10991.7
SPD_1476	1051.59	1249.93	1185.07	1153.17	1129.77	946.694	1081.63	960.099	879.788	926.015	1197.88	1065.89
SPD_1477	13423.1	13904.5	12679.2	12203.6	11756.5	11770.7	12101.1	10359.6	10661.5	10954	13248.1	11587.1
SPD_1478	12571	13842.7	13940	12136.9	11949	12508.9	12335.5	11397.4	11190.4	11721.7	13263.3	12615
SPD_1479	16112.2	20208.1	19499.5	17619.2	17076.6	15822.8	17894.5	14519.8	15516.2	16081.2	19887.3	17608.3
SPD_1480	48331.2	47406.6	48543.5	45427.4	46212.5	48387.6	44872.7	43719.2	45528.6	47098.8	47299.8	48579
SPD_1481	4118.63	3626.12	3360.93	3951.51	3676.45	3930.82	4016.67	4271.01	4106.26	5025.21	3857.9	4623.35
SPD_1482	1480.79	1522.29	1445.81	1708.31	1605.19	1780.62	1996.15	1703.97	1763.1	1754.33	1798.98	1841.23
SPD_1483	1902.67	2193.3	2142.22	2474.31	2387.51	2140.72	2907.18	2335.1	2352.86	2479.75	2497.56	2731.44
SPD_1484	9266.92	9499.48	8993.61	9804.31	9618.68	9992.89	8335.07	8438.52	8783.77	8659.23	9266.75	9092.14
SPD_1485	2180.45	2390.66	2312.11	2097.86	2201.29	2067.75	2256.11	2354.51	2528.29	2553.24	2735.84	2535.5
SPD_1486	8748.95	7786.42	7710.13	7549.2	8041.57	7885.33	7701.41	8743.46	8963.61	8931.59	9091.29	8808.36
SPD_1487	10208.9	7982.46	9155.1	9212.24	8857.18	10715.9	10036.4	11046.2	13188.9	13419	9763.88	12252.6
SPD_1488	719.507	709.172	657.72	679.035	768.787	757.166	567.509	528.563	517.47	537.798	532.87	403.72
SPD_1489	395.781	397.347	403.716	415.76	466.058	393.271	322.633	362.232	327.055	331.152	257.771	236.489
SPD_1490	280.911	260.512	279.237	291.866	341.221	342.099	272.729	246.724	227.44	268.899	266.435	226.353
SPD_1491	880.326	831.534	793.133	1020.93	1018.46	1211.09	819.349	677.337	751.963	657.116	793.89	571.796
SPD_1492	62.6566	78.9431	79.061	86.9641	88.4261	86.2354	96.3257	68.3805	69.6425	65.7116	81.2303	57.433
SPD_1493	292.398	252.618	272.508	268.04	314.173	271.026	262.284	218.078	210.691	205.781	259.937	178.211
SPD_1494	288.221	265.775	293.535	318.074	352.664	297.56	279.693	302.168	238.9	270.628	275.1	206.928
SPD_1495	2087.51	2126.2	2160.72	2155.04	2561.24	2390.9	2064.62	2272.27	2014.34	2044.84	2095.74	1619.95
SPD_1496	3247.7	2880.11	3013.57	3295.1	3760.71	3873.96	2708.73	3532.68	3013.14	3180.1	2287.44	2223.84
SPD_1497	1283.42	1236.77	1386.09	1311.61	1526.13	1642.26	1070.03	1581.07	1294.12	1464.68	907.613	844.602
SPD_1498	17.7527	10.5257	10.0929	10.7216	17.6852	15.1623	18.5688	17.5572	21.1572	12.1048	10.8307	12.669
SPD_1499	18.797	7.89431	21.8679	25.0171	11.4434	18.0052	24.3716	26.7978	20.2757	25.9388	20.5783	19.4259
SPD_1500	2.08855	3.94715	0	4.76516	5.20154	0	4.6422	1.84812	4.40775	2.59388	1.08307	3.37841
SPD_1501	0	0	1.68215	2.38258	3.12092	0.947642	1.16055	0.924061	0.881551	4.32313	0	0.844602
SPD_1502	7.30994	1.31572	3.3643	7.14773	3.12092	5.68585	3.48165	7.39249	3.5262	7.78164	3.24921	1.6892
SPD_1503	2.08855	3.94715	0.841075	7.14773	2.08061	1.89528	3.48165	9.24061	7.05241	7.78164	1.08307	1.6892
SPD_1504	5729.95	7936.41	8410.75	6701	9001.78	8183.84	3781.07	3619.55	3974.03	3845.86	3705.18	3061.68
SPD_1505	274.645	307.878	393.623	351.43	429.647	597.962	223.986	421.372	367.607	397.728	135.384	143.582
SPD_1506	1327.28	1697.28	1376	2082.37	1345.12	1210.14	3134.65	1985.81	1979.96	2603.39	2739.08	3289.73
SPD_1507	8226.82	10102.1	9475.55	9579.15	7966.67	7813.31	13501.8	9783.96	10703.8	10988.5	13005.5	12014.5
SPD_1508	5124.27	6525.96	6366.09	5919.51	5409.6	5015.87	7551.7	5954.65	6348.93	6293.62	7637.81	6730.64
SPD_1509	1099.62	1688.07	1649.35	1442.65	1318.07	1254.68	1824.39	1393.48	1556.82	1481.11	1948.44	1763.53
SPD_1510	11628	14457.1	14891.2	12316.7	11435.1	11504.4	13735.1	12756.7	13576.8	12788.7	16301.3	14216.3
SPD_1511	8077.48	10403.4	10875.1	8798.86	8593.98	8378.1	10455.4	9692.47	10375	9950.12	12248.4	11673.2
SPD_1512	37731.8	39005.8	39771.9	34472.3	33903.6	33932.2	33773.2	35440.5	36487.4	31927.2	41573.6	36580.6
SPD_1514	5947.16	6758.84	6774.01	6755.8	3369.56	7891.02	6777.62	2886.77	8844.6	5992.73	7135.27	7746.69
SPD_1515	3904.55	4195.82	4403.87	4332.72	2082.7	4952.38	4583.01	1965.48	5946.06	4123.4	5015.7	5136.87
SPD_1516	2386.17	2506.44	2602.28	2561.27	1175.55	2713.1	2764.43	1190.19	3231.76	2482.34	2949.2	2872.49
SPD_1517	13822.1	11749.4	12307.4	11671.1	5731.05	16819.7	8889.82	4698.85	15639.6	9766.82	10782	11776.3
SPD_1518	4053.88	3336.66	3515.69	2602.97	2752.65	4043.59	3044.12	3935.58	5166.77	4427.75	4482.83	4244.97
SPD_1519	13516.1	17029.3	16481.7	14337.2	14541.4	13665.9	13997.4	11595.1	13640.2	9352.66	13951	9432.52
SPD_1520	3549.5	4370.82	4261.72	3670.36	3650.44	3414.35	3944.71	3428.27	3961.69	2788.42	4123.25	2862.36
SPD_1521	4353.59	4781.32	5371.1	4482.82	4422.35	4384.74	4999.65	4936.33	5179.99	3519.89	4995.12	3587.03
SPD_1522	8741.65	9538.96	11069.4	8751.21	8713.61	9084.1	10643.4	10761.6	11774.9	8124.03	10218.8	8489.1
SPD_1523	3075.4	3498.49	3813.43	3199.8	3233.27	3250.41	3649.93	4038.15	4342.52	2957.89	3873.06	3075.2
SPD_1524	3513.99	4128.72	2232.21	3872.88	2081.65	8063.49	10153.7	17133	7889	79652	38278.9	96465.4
SPD_1525	3752.09	4045.83	2075.77	3573.87	2134.71	7873.96	9103.36	17424.1	7680.07	76035.3	36978.2	84277.8
SPD_1526	5649.54	5398.39	2877.32	4615.05	3015.85	11059	10700.3	24657.6	9912.16	99488.2	46998.7	105715
SPD_1527	24144.7	44310.8	6469.55	40063	8787.48	5094.52	45122.2	10853.1	8253.96	11118.2	32833.3	3550.71
SPD_1528	38413.7	67991	9506.67	61690.9	13148.4	7812.36	70245.8	15357	12302	17774.1	51254.1	5696
SPD_1530	2643.07	2410.4	2417.25	2423.08	2395.83	2318.88	2996.54	2739.84	3206.2	2957.89	3041.26	2892.76
SPD_1531	280.911	242.092	293.535	252.553	264.238	218.905	148.55	143.229	171.021	145.257	158.128	125.001
SPD_1532	463.659	388.137	463.432	390.743	388.035	322.198	278.532	284.611	207.164	283.597	206.866	298.145
SPD_1533	0	0	0	0	1.04031	0.947642	1.16055	4.6203	1.7631	4.32313	1.08307	1.6892
SPD_1534	1267.75	1340.72	1596.36	1231.79	1356.56	1301.11	1157.07	1147.68	1309.1	1258.9	1221.7	1380.92
SPD_1535	905.388	956.527	1159	956.605	981.01	959.961	746.234	831.655	817.197	830.906	796.057	974.671
SPD_1536	4942.56	5494.44	4840.38	5615.74	4988.27	4492.77	6573.36	4979.76	5183.52	5409.97	5986.13	5709.51
SPD_1537	6489.14	6670.69	6155.82	6709.34	6553.94	6120.82	6437.57	5883.5	6117.96	5718.64	6343.54	6512.73
SPD_1538	2283.83	2078.83	1924.38	2265.83	2026.52	2164.41	2208.53	2233.46	2221.51	2387.23	2261.45	2250.02
SPD_1540	1372.18	1330.19	1217.03	1323.52	1201.55	1234.78	1565.58	1446.16	1544.48	1591.78	1728.58	1543.93
SPD_1541	2019.63	1901.21	1812.52	1796.46	1640.56	1729.45	2456.89	2425.66	2432.2	2248.03	2721.76	2529.58
SPD_1542	39800.5	42592.4	40461.6	38402.4	39981.1	39687.2	40673.8	39546.1	44749.3	42398.7	46892.6	47367.8
SPD_1543	9063.28	9921.83	10144.2	9407.61	9466.8	9252.78	10617.9	10357.8	10862.5	10583.9	11610.5	12104.8
SPD_1544	11940.3	13065.1	13407.6	12114.2	12069.6	12738.2	14045	13084.7	15311.7	14492.9	15590.8	16700.3
SPD_1545	1710.53	2195.93	2260.81	2234.86	1969.3	1691.54	3463.08	2780.5	2833.3	3142.05	3420.34	3661.35
SPD_1546	4088.35	4403.71	4690.67	4400.62	3955.25	3538.5	6960.98	5427.01	5719.5	6221.85	6700.95	7288.92
SPD_1547	6380.53	7082.51	8356.92	7221.59	7429.87	8060.64	6060.4	6890.72	6022.75	6005.7	6147.51	7173.21
SPD_1548	12100	10382.3	10963.4	9812.65	10584.1	10689.4	8909.55	9470.7	9891	9115.76	9761.71	9454.48
SPD_1549	70326.9	45500.2	40316.9	50579.7	53169.1	58444.9	34545	37746	41265.4	39286.9	36593.7	37390.5
SPD_1550	297.619	315.772	296.058	275.188	332.898	319.355	210.06	272.598	267.11	269.763	224.196	282.097
SPD_1551	539.891	455.238	478.571	449.116	459.816	499.407	341.202	461.106	432.841	383.03	354.164	453.551
SPD_1552	2110.48	2591.96	2206.98	2546.98	2377.1	2173.89	2929.23	2245.47	2322.89	2158.97	2674.1	2288.03
SPD_1553	1794.07	2006.47	1807.47	1932.27	1825.74	1694.38	2239.86	1752.94	1840.68	1728.39	2117.4	1899.51
SPD_1554	457.393	547.339	433.153	537.271	520.154	419.805	485.11	469.423	444.302	429.719	496.046	494.092
SPD_1555	4451.75	4441.86	4678.9	4792.56	4935.22	4882.25	4504.1	4907.69	4482.69	4573.87	4171.99	4880.11
SPD_1556	5228.7	5224.72	5502.31	5596.67	5402.32	5389.24	5411.65	5619.21	5264.62	5516.32	5279.97	5588.73
SPD_1557	2321.43	2647.22	2737.7	2790	2853.56	2494.19	2886.29	2753.7	2540.63	2631.06	2782.41	2971.31
SPD_1558	3241.44	3169.56	3330.66	3597.69	3595.3	3488.27	3677.79	3596.44	3621.41	3730	3436.58	3974.7
SPD_1559	5720.55	5516.81	5846.31	6355.53	6293.86	5878.22	6865.82	6746.57	6803.81	6852.17	6469.18	6935.87
SPD_1560	3888.89	3448.5	3865.58	4449.46	4482.68	4198.05	4589.98	5048.14	4732.16	4982.84	4260.8	4946.84
SPD_1561	6865.08	5552.33	5737.81	7227.55	6871.23	6555.79	7774.53	8075.37	7890.76	8251.13	7313.97	8207.85
SPD_1562	2363.2	1692.01	1970.64	2922.23	2882.69	2563.37	3105.63	3399.62	3002.56	3321.9	2342.68	3068.44
SPD_1563	7726.61	6247.03	6753.83	5671.73	6540.41	6456.29	1413.55	1297.38	1303.81	1401.56	1509.8	1549.85
SPD_1564	5111.74	3865.58	4521.62	4322	4400.5	4291.87	1399.62	1275.2	1275.6	1538.17	1166.47	1643.6
SPD_1565	2922.93	2723.54	2923.58	2848.37	2794.27	2874.2	3873.92	4797.72	4650.18	5118.59	4241.3	4875.04
SPD_1566	62474.9	64311	58540.5	46758.1	47035.4	59126.2	91659.1	104189	119169	105113	125399	120165
SPD_1567	10394.7	11187.6	10667.3	8903.69	9079.8	9230.03	14598.6	18651.2	16471.8	15827	19812.6	17979.1
SPD_1568	85.6307	65.7859	88.3128	113.172	73.8618	53.068	125.339	78.5452	74.0503	109.808	68.2334	114.021
SPD_1569	21534	18396.4	15973.7	15675	16130	15787.7	19637.7	16358.6	15790.3	13374.9	19009	13189.3
SPD_1570	793.651	780.221	781.358	792.207	769.827	747.69	856.486	830.731	714.056	743.579	855.625	809.129
SPD_1571	6845.24	7262.76	7761.44	7542.05	6887.87	6499.88	8287.49	6901.81	7106.18	7534.36	7656.22	7783.86
SPD_1572	2521.93	2516.97	2867.22	2915.08	2597.65	2530.2	3213.56	2797.13	2910	3138.59	2895.05	3200.2
SPD_1573	4497.7	4632.64	5176.81	5211.89	5054.85	4901.2	5880.51	4704.39	5519.39	5828.45	5294.05	6194.31
SPD_1574	1300.13	1172.3	1296.1	1293.74	1349.28	1314.38	1491.31	1512.69	1493.35	1624.63	1415.57	1657.11
SPD_1575	3313.49	2834.06	3116.18	3489.29	3366.43	3263.68	3580.3	3635.26	3633.75	3810.41	3243.79	4022
SPD_1576	3152.67	2793.27	3082.54	3181.93	3204.15	3383.08	3294.8	3714.72	3689.29	4140.7	3282.79	4565.08
SPD_1577	15480.4	10396.8	12226.7	13934.5	13822.6	16904	14700.7	19774.9	19253.1	19164.4	12492.1	17698.6
SPD_1578	16.7084	13.1572	17.6626	19.0606	24.9674	22.7434	13.9266	28.6459	23.8019	12.9694	21.6614	20.2705
SPD_1579	113.826	51.313	48.7823	61.947	52.0154	71.0732	67.3119	102.571	74.9318	87.3273	53.0704	57.433
SPD_1580	1938.18	1594.65	1821.77	1942.99	1803.89	1678.27	2324.58	2023.69	2295.56	2350.05	2124.98	2423.16
SPD_1581	331.036	194.726	240.547	247.788	214.303	303.245	139.266	269.826	186.007	241.231	158.128	243.245
SPD_1582	75.188	86.8374	72.3324	72.6686	74.9021	60.6491	70.7936	85.0136	52.893	71.764	85.5625	71.7912
SPD_1583	16.7084	15.7886	24.3912	19.0606	11.4434	14.2146	22.0505	24.0256	22.9203	20.751	19.4953	16.0474
SPD_1584	24.0184	21.0515	31.9608	28.5909	32.2495	36.0104	37.1376	41.5827	35.262	26.8034	29.2429	16.892
SPD_1585	112.782	96.0474	111.863	94.1118	90.5067	107.084	109.092	125.672	112.838	100.297	94.2271	109.798
SPD_1586	5726.82	4961.57	5328.21	4668.66	4613.76	6109.45	4800.04	5854.85	6135.59	5351.17	4887.9	5590.42
SPD_1587	592.105	478.921	484.459	475.324	517.033	550.58	366.734	446.321	364.962	412.427	323.838	366.557
SPD_1588	19241.9	17649	8848.1	6394.84	5834.04	30524.5	5238.73	7522.78	31540.1	14956.3	20714.8	10451.1
SPD_1589	7448.83	6118.09	3445.04	2493.37	2200.25	13008.3	1897.5	2615.09	11555.4	5851.79	6819.01	3914.73
SPD_1590	26672.9	29998.4	15456.4	9881.74	9045.47	45402.5	8534.69	10275.6	53846	25386.3	35778.1	18256.9
SPD_1591	9218.88	11853.3	6191.15	3827.61	3692.05	16975.1	3249.54	3847.79	21052.3	9695.92	15031.9	7828.62
SPD_1592	449.039	469.711	479.412	388.36	326.656	330.727	605.807	591.399	545.68	599.186	647.676	679.06
SPD_1593	145.155	2305.14	6.7286	2313.48	30.1689	16.1099	4801.2	24.0256	37.0251	44.096	837.213	17.7366
SPD_1594	7248.33	6704.9	6780.74	7231.12	6037.94	6619.28	6403.92	7522.78	6441.49	7273.24	6784.35	8351.43
SPD_1595	4667.92	5361.55	5191.95	5423.94	4444.19	4505.09	5449.95	5323.51	5142.09	5799.91	5362.28	6784.69
SPD_1596	1123.64	1409.13	1545.89	873.215	1057.99	1148.54	543.138	851.06	1012.02	661.439	967.182	663.013
SPD_1597	1762.74	2443.29	2491.26	1293.74	1626	1679.22	948.17	1165.24	1662.6	1086.84	1683.09	1011.83
SPD_1598	1116.33	1365.72	1752.8	833.902	1039.27	1174.13	503.679	773.439	1108.99	689.107	1047.33	709.466
SPD_1599	703.843	909.161	967.236	496.767	683.482	670.931	316.83	500.841	691.136	434.043	665.005	444.261
SPD_1600	1245.82	1482.81	1684.67	980.431	1229.64	1324.8	590.72	916.668	1211.25	737.526	1077.65	818.42
SPD_1601	1051.59	1126.25	1411.32	704.052	944.599	1086.95	473.505	736.476	970.587	606.103	927.108	705.243
SPD_1602	1254.18	1344.66	1567.76	794.59	981.01	1027.24	516.445	814.098	1097.53	625.125	1080.9	730.581
SPD_1603	914.787	690.752	745.192	586.114	752.142	780.857	277.372	548.892	687.61	420.208	536.12	416.389
SPD_1604	2680.66	2101.2	2144.74	1713.07	2361.5	2211.8	963.257	1776.97	2022.28	1335.85	1701.5	1359.81
SPD_1605	4633.46	3376.13	3792.4	2979.41	3306.1	4965.64	2692.48	4157.35	5402.14	4013.6	3793.99	4021.15
SPD_1606	277.778	197.358	259.892	209.667	240.311	157.309	161.317	184.812	157.798	172.925	150.547	180.745
SPD_1607	302.84	276.301	318.767	213.241	337.06	216.062	164.798	251.345	178.955	196.27	192.786	215.374
SPD_1608	196.324	168.412	222.885	138.19	225.747	140.251	117.216	182.04	102.26	121.048	132.135	155.407
SPD_1609	493.943	485.5	539.97	399.082	528.476	416.015	290.138	416.751	295.319	325.1	276.183	350.51
SPD_1610	139.933	109.205	171.579	100.068	165.409	126.984	68.4725	136.761	85.5104	100.297	62.8181	103.886
SPD_1611	8.35422	6.57859	5.04645	2.38258	7.28215	2.84293	2.3211	8.31655	2.64465	3.45851	4.33228	7.60142
SPD_1612	224.52	259.196	306.992	195.371	228.868	176.261	175.243	224.547	171.902	162.55	202.534	238.178
SPD_1613	851.086	764.432	920.977	712.391	802.077	670.931	522.248	780.831	529.812	549.902	626.015	793.926
SPD_1614	199.457	143.413	205.222	140.572	142.522	151.623	104.45	194.977	108.431	133.152	127.802	157.096
SPD_1615	149.332	130.256	144.665	103.642	145.643	111.822	92.8441	145.078	96.9706	98.5674	93.144	138.515
SPD_1616	134.712	143.413	147.188	101.26	156.046	125.089	102.128	169.103	106.668	128.829	123.47	152.873
SPD_1617	1449.46	1244.67	1676.26	1262.77	1468.91	1421.46	1074.67	1751.1	1154.83	1216.53	1094.98	1510.15
SPD_1618	5.22139	2.63144	2.52322	4.76516	0	0.947642	0	0.924061	2.64465	0	2.16614	0.844602
SPD_1619	10019.8	10221.8	9175.28	8847.7	10551.8	8672.82	9108	9062.26	8171.09	8694.68	9763.88	8292.31
SPD_1620	7496.87	7375.92	7053.25	6736.74	8065.5	6908.31	7136.23	7813.86	6946.62	7231.74	7574.99	7028.78
SPD_1621	9620.93	9963.93	9400.69	7531.33	10544.6	7828.47	8845.72	10444.7	9532.21	9530.78	10267.5	8993.33
SPD_1622	11751.3	12315.1	12511.8	9685.18	13299.3	9877.27	11613.6	14567.8	13157.1	13188.1	13944.5	12644.5
SPD_1623	1994.57	1932.79	1905.87	1412.87	2023.4	1506.75	1513.36	2165.07	2016.11	1898.72	2082.74	1902.89
SPD_1624	1762.74	1681.49	1670.37	1272.3	1870.47	1318.17	1295.17	1884.16	1870.65	1618.58	1791.4	1792.25
SPD_1625	1673.98	1234.14	1273.39	750.512	1678.02	1042.41	739.271	1981.19	1215.66	1325.47	1375.5	1247.48
SPD_1626	11876.6	12720.4	12786.9	10957.5	11005.4	11018.2	10251.1	9961.38	11809.3	10898.6	11488.1	11255.2
SPD_1628	40.7268	28.9458	48.7823	59.5644	84.2649	79.6019	49.9037	43.4309	64.3532	44.9606	36.8244	70.102
SPD_1629	38.6383	38.1558	30.2787	45.269	44.7332	57.8062	44.1009	46.203	37.9067	40.6374	46.572	59.1222
SPD_1630	1554.93	1394.66	1455.06	1558.21	1700.9	1769.25	952.812	1248.41	1238.58	1088.56	1071.16	1207.78
SPD_1631	2246.24	1690.7	1883.17	1747.62	1881.92	2306.56	1357.84	1880.46	1808.06	1725.79	1461.06	1801.54
SPD_1632	759.19	511.814	614.825	714.773	742.779	763.799	812.385	760.502	549.206	670.95	529.621	626.695
SPD_1633	136.8	144.729	161.486	111.981	125.877	117.508	147.39	154.318	178.073	164.279	177.623	199.326
SPD_1634	78.3208	76.3116	134.572	89.3467	86.3455	60.6491	135.784	124.748	134.877	120.183	140.799	155.407
SPD_1635	944.027	817.061	923.5	816.033	765.666	845.297	1000.39	1018.32	1349.65	1181.08	1248.78	1317.58
SPD_1636	1148.7	1381.5	1566.08	1001.87	1199.47	1124.85	1361.33	1431.37	1615.88	1473.32	1651.68	1755.93
SPD_1637	845.865	856.532	1095.92	779.103	807.278	957.118	1035.21	1102.4	1472.19	1257.17	1167.55	1364.88
SPD_1638	17.7527	7.89431	9.25182	14.2955	12.4837	13.267	30.1743	26.7978	14.9864	27.668	8.66456	22.8043
SPD_1639	863.617	538.129	698.933	731.451	697.006	794.124	1024.77	794.692	1413.13	1400.69	937.939	1414.71
SPD_1640	260.025	235.514	258.21	319.265	343.301	284.293	229.789	195.901	172.784	229.991	127.802	218.752
SPD_1642	11023.4	11070.5	11424.3	10137.9	9992.15	9171.28	19101.5	18983.9	20109.9	20697.4	19387	21626
SPD_1643	4546.78	4399.76	4744.5	3946.74	3909.47	3796.25	7306.83	7362.92	8348.28	8259.78	7732.04	9305.83
SPD_1644	6157.06	5423.39	6250.02	4903.34	4807.26	4814.02	8777.24	10084.3	10211.9	10557.1	9694.56	12119.2
SPD_1645	4538.43	3341.92	3752.87	2916.28	3010.65	3174.6	5835.25	6659.71	7073.56	7343.27	6523.33	8473.9
SPD_1646	645.363	877.584	776.312	743.364	786.472	694.622	940.046	1034.95	898.3	914.775	1040.83	1065.89
SPD_1647	9723.27	10567.8	9760.67	10334.4	9475.12	9013.02	11843.4	12130.1	12468.7	11963.8	12914.5	12951.1
SPD_1648	8.35422	9.21003	10.0929	7.14773	5.20154	14.2146	15.0872	10.1647	14.9864	13.834	10.8307	9.29063
SPD_1649	3075.4	3132.72	3072.45	3062.8	2879.57	2608.86	1968.29	1646.68	1429.88	2216.04	2208.38	2394.45
SPD_1650	2667.08	2801.16	2625.83	2681.59	2642.38	2370.05	1797.69	1380.55	1326.73	1981.72	1893.21	2065.9
SPD_1651	2820.59	3223.51	3002.64	3046.13	2973.2	2759.53	2071.58	1553.35	1502.16	2245.44	2201.88	2370.8
SPD_1652	10333.1	8842.94	9208.08	8882.25	8831.17	8674.72	4660.77	3808.05	3687.53	4965.55	4828.33	5288.9
SPD_1653	162.907	235.514	233.819	219.197	226.787	157.309	239.073	212.534	161.324	203.187	201.451	245.779
SPD_1654	4455.93	5494.44	5298.77	5197.59	4964.35	4607.44	5230.6	4407.77	4737.45	4805.59	5011.37	5266.1
SPD_1655	7826.86	8248.24	8607.56	8028.1	7823.11	8317.45	8438.36	7581.92	8664.76	8345.38	7901	8991.64
SPD_1656	9051.8	9779.73	9977.67	9773.33	9060.04	9121.05	10006.3	9385.69	10203.1	9749.53	9430.29	10790.6
SPD_1657	2938.6	2965.63	2998.43	2934.14	2904.54	2844.82	3147.41	3058.64	3068.68	2908.6	2888.55	3128.41
SPD_1658	2841.48	3456.39	3399.62	3187.89	3140.69	2867.56	3539.68	3089.14	3348.13	3251	3459.33	3522.84
SPD_1659	2189.85	2232.77	2369.31	2355.18	2276.19	2090.5	2440.64	2363.75	2293.79	2271.37	2466.15	2299.01
SPD_1660	4844.4	5068.15	5241.58	5145.18	4830.15	4791.28	5328.09	5065.7	5573.16	5505.08	5409.94	5653.77
SPD_1661	5671.47	5116.83	5288.68	5141.6	4994.51	4762.85	5720.35	5645.09	6036.86	5944.31	5819.34	6139.41
SPD_1662	11327.3	6316.76	6285.35	6172.07	6719.34	8616.91	4176.82	5944.48	5241.7	5526.69	4535.9	5033.83
SPD_1663	435.464	369.717	372.596	433.629	356.825	337.361	514.124	410.283	434.604	447.012	402.902	423.99
SPD_1664	148.287	68.4173	84.1075	154.868	97.7889	57.8062	201.936	100.723	84.6289	159.956	89.8948	92.0617
SPD_1665	1078.74	955.211	1053.03	1016.17	925.873	981.757	1002.72	1426.75	1137.2	1724.93	942.271	1428.22
SPD_1667	23318.7	28234	23762.9	24290.4	23487	21511.5	6511.85	6750.26	5113.88	5675.41	6072.77	5445.15
SPD_1668	21970.5	28956.3	25350.8	24913.4	23913.5	21493.5	7295.22	6989.6	5736.25	6329.07	7026.96	6457.83
SPD_1669	9641.81	13150.6	11346.1	10863.4	10860.8	9654.58	3677.79	3265.63	2777.77	3123.03	3289.28	3033.81
SPD_1670	13477.4	17806.9	16485.9	15663.1	15783.5	13644.2	5426.73	5201.54	4130.06	4671.58	4912.81	4562.54
SPD_1671	112846	135030	123572	111869	120187	119234	28965	31222.2	27049.5	27770.1	29900.3	29182.7
SPD_1672	5136.8	3835.32	3508.96	4341.06	4325.6	4842.45	3775.27	3917.09	3893.81	3924.54	3770.17	4087.88
SPD_1673	231.83	252.618	276.714	225.154	213.263	221.748	263.445	255.965	308.543	236.908	310.841	307.435
SPD_1674	32.3726	61.8387	48.7823	33.3561	46.8138	32.2198	46.422	53.5955	71.4056	55.3361	40.0736	61.656
SPD_1675	60.5681	71.0488	83.2664	70.286	69.7006	66.3349	94.0046	97.0264	98.7337	98.5674	94.2271	104.731
SPD_1676	25.0627	27.6301	29.4376	33.3561	27.048	20.8481	33.656	44.3549	30.8543	31.9912	38.9905	35.4733
SPD_1677	126.358	140.782	155.599	123.894	149.804	111.822	152.032	189.432	202.757	192.812	189.537	198.482
SPD_1678	178.571	160.518	208.586	170.354	171.651	161.099	154.353	266.13	235.374	207.51	215.531	220.441
SPD_1679	1917.29	1686.75	2144.74	1873.9	1982.83	2330.25	1714.13	1956.24	1994.95	2157.24	1383.08	2043.94
SPD_1680	1164.37	1061.78	1354.13	1209.16	1273.34	1411.99	908.711	1043.26	1032.3	1111.91	796.057	1146.13
SPD_1682	10.4428	6.57859	10.0929	10.7216	9.36276	16.1099	19.7294	4.6203	4.40775	9.51089	14.0799	14.3582
SPD_1683	406.224	206.568	296.058	355.004	329.777	357.261	262.284	154.318	166.613	288.785	185.205	306.591
SPD_1684	26.1069	24.9986	12.6161	29.7822	22.8868	22.7434	16.2477	12.0128	10.5786	12.1048	10.8307	14.3582
SPD_1685	6.26566	23.6829	26.9144	19.0606	22.8868	18.9528	13.9266	16.6331	8.81551	12.9694	17.3291	16.892
SPD_1686	78.3208	73.6802	59.7163	64.3296	85.3052	76.759	66.1514	48.0512	46.7222	40.6374	53.0704	60.8114
SPD_1687	96.0735	110.52	105.975	102.451	124.837	86.2354	94.0046	85.0136	48.4853	61.3885	79.0641	86.1494
SPD_1688	167.084	177.622	148.87	194.18	188.296	181	154.353	116.432	107.549	119.318	125.636	159.63
SPD_1689	30.284	42.103	25.2322	32.1648	28.0883	23.6911	27.8532	20.3293	11.4602	20.751	37.9075	31.2503
SPD_1690	71.0109	46.0501	38.6894	59.5644	71.7812	63.492	51.0642	29.5699	25.565	25.0742	42.2397	43.9193
SPD_1691	4.17711	0	1.68215	3.57387	2.08061	3.79057	1.16055	1.84812	0.881551	0.864627	4.33228	0.844602
SPD_1692	1.04428	0	0	0	0	0	0	0	4.40775	0	0	0
SPD_1693	0	0	0	0	0	0	0	0	0	0	0	0
SPD_1694	1.04428	0	0	0	2.08061	0	0	0	0	0	0	0
SPD_1695	1.04428	0	0	0	0	0	0	0	0	0	0	0
SPD_1696	0	0	0	0	0	0	0	0	0	0	0	0
SPD_1697	0	0	0	0	0	0	0	0	0	0	0	0
SPD_1698	0	0	0	0	0	0	0	0	0	0	0	0
SPD_1701	0	0	0	0	0	0	0	0.924061	0	0	0	0
SPD_1703	20.8855	7.89431	1.68215	4.76516	9.36276	6.63349	5.80275	6.46843	4.40775	1.72925	4.33228	1.6892
SPD_1704	3435.67	2813.01	3048.05	2904.36	2966.96	3099.74	3373.72	4654.49	4295.8	4565.23	3093.25	3735.68
SPD_1705	382.205	328.93	319.608	320.457	347.463	321.251	261.124	402.891	361.436	330.287	250.189	307.435
SPD_1706	53709.3	30469.4	27324.8	30524.4	30160.6	39520.5	31166.6	46119.9	44260.9	43693	36045.7	39131.3
SPD_1707	938.805	384.19	359.98	517.019	644.99	662.402	392.266	681.033	506.01	476.409	349.832	383.449
SPD_1708	42.8154	32.893	38.6894	58.3732	44.7332	53.068	52.2248	42.5068	48.4853	58.7946	28.1598	45.6085
SPD_1709	45438.6	71864.5	50769.8	71703.7	49765.2	46081.9	59326.2	32332	30159.6	38028	38976.4	36157.4
SPD_1710	14852.8	25138.1	17881.2	24644.2	18017.1	17605.3	18038.4	11753.1	11198.3	13733.7	12941.6	13609.1
SPD_1711	22102.1	316953	233.819	278695	1479.32	92.8689	564601	2103.16	89.0366	1425.77	104857	182.434
SPD_1712	3048.25	3532.7	3292.81	3267.71	3477.75	3228.62	3081.26	3407.01	3318.16	3217.28	3303.36	3382.63
SPD_1713	6676.06	7599.59	7499.86	6828.47	7290.47	7492.06	6580.32	7434.99	8392.36	7483.34	7286.9	7677.44
SPD_1714	4366.12	4819.48	5044.76	4574.55	4663.7	4954.27	4182.62	4821.75	5836.75	5072.76	4696.19	5152.07
SPD_1715	6396.2	6645.69	7360.24	5990.99	6500.88	6564.32	7036.42	8686.17	9892.76	9036.21	8294.15	9865.8
SPD_1716	229.741	153.939	209.428	246.597	230.948	182.895	232.11	315.105	265.347	248.148	180.873	204.394
SPD_1717	1168.55	894.688	1069.85	1285.4	1288.94	1048.09	1501.75	1670.7	1694.34	1469	1072.24	1350.52
SPD_1718	1372.18	888.11	1063.12	1582.03	1331.59	1118.22	1823.23	2144.75	2068.12	1777.67	1110.15	1402.88
SPD_1719	98.1621	111.836	132.89	111.981	127.958	88.1307	94.0046	86.8617	111.957	129.694	86.6456	97.9739
SPD_1720	147.243	147.36	182.513	207.284	183.094	156.361	135.784	158.014	148.101	182.436	97.4763	152.873
SPD_1721	37.594	19.7358	37.0073	27.3996	29.1286	29.3769	106.771	90.558	94.3259	65.7116	121.304	70.9466
SPD_1723	27.1512	21.0515	25.2322	17.8693	12.4837	18.0052	71.9541	57.2918	63.4716	36.3143	79.0641	63.3452
SPD_1725	21984.1	24160.5	24704	20210.2	22269.9	23186	40940.7	37847.7	42252.7	27441.5	53448.4	30807.7
SPD_1726	55439.6	55737.8	61468.2	40314.4	45548.8	54093.3	129942	129097	160294	101422	201022	119591
SPD_1727	8199.67	8656.11	9536.94	6401.99	7246.78	8302.29	22634.2	22329.9	27029.2	18464.1	34815.3	22539.1
SPD_1728	10992.1	10029.7	11030.7	7739.8	8645.99	10175.8	27071	27695	34565.6	22880.6	41220.6	27425.9
SPD_1729	21149.7	17008.3	18849.3	13785.6	15366.4	18597.5	48528.4	53302.6	63089.9	47485.3	73994.3	53175.3
SPD_1731	24.0184	32.893	10.0929	38.1212	32.2495	20.8481	95.1652	36.9624	26.4465	24.2095	30.326	29.5611
SPD_1732	149.332	192.095	101.77	191.798	117.555	161.099	576.794	133.989	175.429	162.55	207.949	158.785
SPD_1733	85.6307	134.203	86.6307	152.485	66.5797	82.4449	324.954	106.267	113.72	100.297	119.138	127.535
SPD_1734	73.0994	73.6802	58.8752	115.555	44.7332	70.1255	254.161	73.0008	56.4192	72.6286	115.888	68.4128
SPD_1735	309.106	372.348	250.64	501.533	230.948	236.911	1267.32	249.496	232.729	292.244	407.234	320.949
SPD_1736	145.155	184.201	123.638	231.11	95.7083	127.932	608.129	133.065	120.772	138.34	178.707	135.981
SPD_1737	35842.7	77207.6	31609.3	79828.3	29363.7	31174.6	210137	38660.9	45313.5	43578	70477.5	45635.6
SPD_1738	9978.07	27969.5	7938.9	28791.1	8037.41	6811.65	76374.7	9903.16	9176.94	10526.8	21162.1	10400.4
SPD_1739	25697.6	72668.4	19745.1	68569.4	19362.2	19242.8	143268	21392.9	20859.3	21899.3	41427.4	21698.7
SPD_1740	18136	166515	7079.32	153500	8187.22	5930.34	365023	7779.67	7071.8	9388.98	70176.4	7572.7
SPD_1741	27004	34667.9	14421.1	32616.3	18292.8	19990.5	25795.6	13985.7	14392.2	14610.5	19906.8	11848.1
SPD_1742	11082.9	15667.6	6411.51	14683.8	7505.82	7781.09	13448.5	5890.89	6353.34	6967.16	9857.02	5707.82
SPD_1743	7831.04	9829.73	4974.11	9255.12	5501.14	5760.72	8333.91	5435.33	5311.34	5377.11	6842.84	4941.77
SPD_1744	6873.43	13817.7	127.843	13062.5	1022.62	96.6595	12472.4	1040.49	98.7337	2012.85	6867.75	172.299
SPD_1745	1797.2	1463.08	1570.29	1632.07	1809.09	1861.17	1304.46	1830.56	1441.34	1636.74	974.763	1523.66
SPD_1746	747.703	443.397	627.442	587.305	510.791	552.475	507.161	878.782	691.136	871.544	486.298	729.736
SPD_1747	4819.34	1774.9	1993.35	1529.61	1579.19	1382.61	1124.57	1388.86	1318.8	1793.24	1222.79	1462.01
SPD_1748	1325.19	510.499	560.997	414.569	443.171	390.429	308.706	399.194	428.434	503.213	376.908	384.294
SPD_1749	799.916	603.915	724.165	586.114	521.194	581.852	490.913	583.082	449.591	651.064	446.225	723.824
SPD_1750	315.372	221.041	240.547	206.093	196.618	194.267	178.725	156.166	170.139	265.44	162.461	257.604
SPD_1751	79.3651	63.1545	66.4449	58.3732	60.3378	44.5392	35.9771	52.6715	34.3805	55.3361	40.0736	49.8315
SPD_1752	559.733	448.66	429.789	376.447	334.979	396.114	237.913	302.168	193.06	314.724	220.946	336.152
SPD_1753	1161.24	1060.47	1016.02	845.815	819.762	914.475	695.17	811.325	766.949	795.456	706.162	834.467
SPD_1754	684.002	639.439	595.481	527.741	529.516	606.491	625.537	710.603	790.751	713.317	708.328	702.709
SPD_1755	1046.37	907.845	848.644	811.268	742.779	928.689	941.207	1013.69	1245.63	1076.46	1107.98	1086.16
SPD_1756	248.538	147.36	167.374	157.25	158.127	215.115	146.229	226.395	188.652	172.925	166.793	174.833
SPD_1757	3068.09	3453.76	3497.19	3160.49	3179.18	2974.65	3659.22	3699.94	3408.07	3244.94	3750.67	3450.2
SPD_1758	29607.3	36109.9	36235.2	39853.4	31154.1	29712.4	57612.1	32935.4	32845.7	31573.6	43111.6	36393.1
SPD_1759	26210.3	29122.1	29721.9	32343.5	26448.8	25294.5	50126.5	29005.3	29736.5	27485.6	35926.5	30102.5
SPD_1760	58.4795	61.8387	74.0146	65.5209	59.2975	47.3821	112.573	58.2158	53.7746	66.5762	42.2397	89.5279
SPD_1761	11573.7	8767.94	8557.09	9368.3	9584.35	10328.4	7424.04	8355.36	8582.78	7907.87	7949.73	8365.79
SPD_1762	3529.66	3407.71	3160.76	3384.45	3546.41	3302.53	3369.08	3200.02	3282.01	3085.85	3289.28	3189.22
SPD_1763	1060.99	1136.78	1086.67	1110.28	1146.42	1122.96	1187.24	1041.42	1189.21	1142.17	1136.14	1259.3
SPD_1764	25551.4	22859.3	21757.8	23426.7	23308.1	24157.3	23517.4	21723.7	24820.1	23264.5	22707.6	23096.5
SPD_1765	8275.9	7458.81	7214.74	7706.45	7652.5	8311.77	8020.57	8897.78	10242.7	8564.99	8637.48	8806.67
SPD_1766	3535.92	3061.68	3003.48	2998.47	3275.93	3671.17	3042.96	3626.01	4041.91	3383.28	3172.31	3505.94
SPD_1767	6846.28	5507.6	5544.36	5546.64	5446.01	6405.11	5810.88	6666.17	8200.18	7076.1	6364.12	6888.58
SPD_1768	30212	27355.1	33087.9	21999.5	25511.5	27439	20533.6	25296.2	28921.9	21924.3	23682.4	21719.8
SPD_1769	9506.06	9481.06	7727.79	9826.94	8245.47	7945.98	12936.7	14861.7	15595.5	14611.3	14611.7	14144.6
SPD_1770	11.487	3.94715	4.20537	9.53031	8.32246	3.79057	19.7294	6.46843	4.40775	15.5633	5.41535	9.29063
SPD_1771	5193.19	4098.46	4279.39	4915.26	4473.32	4943.85	7218.63	8499.51	8473.47	8765.58	7073.53	9745.87
SPD_1772	436.508	455.238	440.723	369.3	411.962	410.329	487.431	545.196	506.892	554.226	444.059	451.862
SPD_1773	6394.11	5319.45	4950.56	6512.78	5673.84	5882.96	4071.21	4222.03	4383.07	5044.23	3923.96	5117.45
SPD_1774	8593.36	7353.55	7800.13	6114.89	6550.81	6633.49	5909.52	7938.61	7854.62	7812.77	7464.52	7833.69
SPD_1775	5891.81	5793.11	6170.96	5071.32	4600.24	4842.45	5889.79	5905.67	6924.58	6414.66	7250.07	7663.92
SPD_1776	11509	10612.6	10373.8	9649.44	9717.51	9628.99	8288.65	9692.47	10070	9491.87	9980.49	10153.8
SPD_1777	3484.75	5691.8	3363.46	5011.75	3305.06	3156.6	6633.71	3352.49	3293.47	3399.71	4072.34	3554.93
SPD_1778	10074.1	21706.7	9893.56	19070.2	9694.62	9195.92	30032.7	9951.21	11315.6	11106.1	14658.3	11997.6
SPD_1779	3905.6	4033.99	3978.28	3900.28	3593.22	3549.87	4816.29	4421.63	4682.8	4407	4560.81	4898.69
SPD_1780	2491.65	2764.32	2692.28	2387.34	2404.15	2302.77	2918.78	2924.65	3142.73	2995.07	3127.91	3297.33
SPD_1781	3544.28	3661.64	3818.48	3199.8	3205.19	3173.65	3619.76	3761.85	4438.61	4027.43	4277.04	4407.14
SPD_1782	2954.26	3237.98	3281.03	2697.08	2708.96	2740.58	3336.58	3509.58	3863.84	3678.12	3779.91	4100.54
SPD_1783	104.428	109.205	107.658	104.833	85.3052	77.7066	104.45	165.407	113.72	137.476	120.221	159.63
SPD_1784	470.969	388.137	407.08	400.273	453.574	503.198	489.752	640.374	593.284	585.352	511.209	673.148
SPD_1785	1036.97	951.264	1094.24	1055.48	1117.29	1104	1563.26	1828.72	1932.36	1783.72	1578.03	2005.09
SPD_1786	2872.81	2644.59	2676.3	2824.55	3069.95	2902.63	2944.32	3479.09	3382.51	3145.51	2796.49	3320.13
SPD_1787	3756.27	3548.49	3531.67	3533.36	3693.09	3831.32	3973.73	4039.99	4405.11	4077.58	3589.29	4154.6
SPD_1788	3148.5	2793.27	2895.82	2952.01	2918.06	2971.81	3230.97	3391.3	3679.59	3658.23	3138.74	3663.89
SPD_1789	776.942	764.432	682.953	914.91	717.812	797.915	1794.21	897.263	968.824	1050.52	1008.34	1149.5
SPD_1790	5711.15	9161.34	7538.55	8765.5	9849.63	7044.77	7791.94	6061.84	5491.18	5827.58	7760.2	7868.32
SPD_1791	11924.6	14178.2	14125	12142.8	13153.6	13908.5	9973.77	11574.8	13314.9	11681.1	11945.2	12727.3
SPD_1792	233.918	115.783	148.87	120.32	121.716	172.471	169.44	212.534	223.032	224.803	167.876	181.59
SPD_1793	641.186	746.012	842.757	669.504	679.321	670.931	1176.8	1472.95	1411.36	1456.03	1648.43	1576.87
SPD_1794	9461.15	9178.45	10478.9	7391.95	8342.22	8681.35	8210.9	10533.4	11023.8	9515.21	9604.67	9789.79
SPD_1795	11.487	7.89431	15.9804	10.7216	3.12092	11.3717	20.8899	8.31655	14.1048	7.78164	14.0799	12.669
SPD_1796	2002.92	1614.39	1970.64	1535.57	1572.94	1896.23	1620.13	2010.76	2723.99	2167.62	1892.12	2325.19
SPD_1797	16059.9	16376.7	15873.6	13092.3	13515.7	13165.6	12851.9	12815.8	13265.6	14605.3	16071.7	16271.3
SPD_1798	603.592	803.904	692.204	696.904	687.643	653.873	848.363	906.504	921.22	868.085	1014.84	940.887
SPD_1799	1592.52	1556.49	1543.37	1424.78	1330.55	1371.24	1704.85	1934.06	2220.63	1877.97	2054.58	2113.2
SPD_1800	303.885	349.981	311.198	282.335	287.125	274.816	378.34	418.6	414.329	390.811	421.314	461.153
SPD_1801	177.527	247.355	158.122	206.093	164.369	155.413	184.528	117.356	132.233	175.519	187.371	140.204
SPD_1802	34.4611	49.9973	47.9412	48.8428	35.3704	39.801	25.5321	24.0256	26.4465	33.7204	38.9905	31.2503
SPD_1803	56.391	60.523	43.7359	51.2254	31.2092	38.8533	19.7294	26.7978	23.8019	29.3973	48.7382	33.7841
SPD_1804	35.5054	22.3672	21.0269	30.9735	13.524	23.6911	19.7294	14.785	12.3417	12.9694	25.9937	14.3582
SPD_1805	3.13283	1.31572	0.841075	3.57387	0	0	4.6422	1.84812	0	1.72925	1.08307	1.6892
SPD_1806	8.35422	2.63144	0.841075	2.38258	0	0.947642	0	0.924061	0	0	0	0.844602
SPD_1807	0	0	0	0	0	0	0	0	0	0	0	0
SPD_1808	0	0	0	2.38258	2.08061	0	0	0	0	0	0	0
SPD_1809	0	1.31572	0	0	0	0	0	0	0	0	0	0.844602
SPD_1810	0	0	0	0	0	0	0	0	0	0	0	0
SPD_1811	0	2.63144	0	0	0	0	0	0	0	0	0	0
SPD_1812	0	0	0	0	0	0	0	0	0	0	0	0
SPD_1815	0	0	0	0	0	0	0	0	0	0	0	0
SPD_1817	5.22139	2.63144	2.52322	2.38258	1.04031	0.947642	2.3211	0	0	1.72925	4.33228	1.6892
SPD_1818	22.9741	69.7331	0.841075	50.0341	0	0	44.1009	0.924061	0	2.59388	9.74763	0
SPD_1819	8370.93	6781.21	5893.41	7639.74	8048.86	7869.22	5678.57	6016.56	4904.07	4924.91	4857.57	4449.37
SPD_1820	10455.3	9782.36	8827.92	10653.7	10935.7	12121.3	10178	8867.29	8626.85	9025.84	7743.95	8573.56
SPD_1821	11336.7	9240.29	8520.08	9044.26	9002.82	9660.26	9740.5	10984.3	11662.9	11268.7	10017.3	10649.6
SPD_1822	2152.26	1795.96	1803.26	1973.97	1995.31	1912.34	2079.71	2568.89	2530.05	2664.78	2212.71	2425.7
SPD_1823	76535.1	66659.5	60766	74263.8	70976	62028.9	64505.7	54224.8	56453.6	53530.8	56114.9	57389.9
SPD_1824	786.341	968.368	660.243	1241.32	590.894	524.046	2835.23	1175.41	965.298	1329.8	1274.77	1385.99
SPD_1826	1868.21	3220.88	1369.27	3558.38	1271.26	1211.09	6441.06	1373.15	1193.62	1676.51	2361.09	1524.51
SPD_1827	2218.04	2364.35	2115.3	2961.54	1642.65	1786.31	4168.7	1537.64	2146.58	2556.7	2028.59	2296.47
SPD_1828	672.515	4408.97	324.655	3993.2	358.906	411.277	6257.69	479.588	367.607	422.802	1487.06	316.726
SPD_1829	3341.69	2297.24	2452.57	2078.8	2294.92	2836.29	2083.19	3309.06	3296.12	3056.45	2462.9	2797.32
SPD_1830	791.562	707.856	804.908	811.268	900.906	807.391	566.349	679.185	625.019	603.509	476.551	535.478
SPD_1831	679.825	584.179	665.29	675.461	730.296	601.753	450.294	544.272	492.787	483.326	368.244	423.146
SPD_1832	167.084	124.993	184.195	188.224	202.86	175.314	81.2385	159.863	107.549	141.799	108.307	129.224
SPD_1833	489.766	492.079	532.4	461.029	521.194	552.475	331.917	434.309	383.475	402.916	302.177	368.247
SPD_1834	15746.7	23167.2	16972.9	39186.3	55114.4	35998.1	18683.7	15929.9	12459.8	14361.4	6703.12	8846.37
SPD_1835	14.6199	3.94715	8.41075	9.53031	3.12092	13.267	9.28441	10.1647	9.69706	6.05239	8.66456	9.29063
SPD_1836	1874.48	1955.16	1953.82	1800.04	1958.9	1828	1660.75	1996.9	2020.51	1779.4	2052.42	2094.61
SPD_1837	2661.86	2213.04	2178.38	2222.94	2390.63	2360.58	2025.16	2342.49	2808.62	2153.78	2447.74	2341.24
SPD_1838	14902.9	13165.1	12628.7	13166.1	14680.8	15179.3	10733.9	14273	14576.4	12044.2	12769.4	12887.8
SPD_1839	18129.7	22006.7	24003.4	17844.3	19647.2	18093.3	15587.4	19462.6	19082.9	17062.5	19898.2	18624.3
SPD_1840	36.5497	40.7873	42.0537	25.0171	39.5317	40.7486	29.0138	26.7978	37.9067	29.3973	36.8244	29.5611
SPD_1841	158.73	142.098	166.533	134.616	145.643	126.036	118.376	151.546	144.574	136.611	114.805	151.184
SPD_1842	11.487	23.6829	15.9804	27.3996	17.6852	14.2146	18.5688	17.5572	14.9864	22.4803	17.3291	19.4259
SPD_1843	15.6642	17.1043	19.3447	15.4868	18.7255	8.52878	20.8899	16.6331	14.9864	16.4279	16.2461	12.669
SPD_1844	7.30994	15.7886	6.7286	4.76516	7.28215	7.58114	6.9633	11.0887	9.69706	6.05239	11.9138	13.5136
SPD_1845	8.35422	11.8415	12.6161	4.76516	5.20154	4.73821	3.48165	13.8609	13.2233	12.1048	12.9968	5.06761
SPD_1846	11.487	13.1572	18.5036	21.4432	11.4434	14.2146	17.4083	17.5572	13.2233	14.6987	23.8275	14.3582
SPD_1847	11.487	21.0515	17.6626	11.9129	21.8465	12.3193	23.211	25.8737	20.2757	12.9694	20.5783	10.1352
SPD_1848	1253.13	1244.67	1296.1	1142.45	1188.03	1202.56	1340.44	1263.19	1467.78	1226.04	1276.94	1508.46
SPD_1849	16772.1	14587.4	13621.2	14534.9	16883.1	17369.3	9670.87	12112.6	12697	10925.4	9887.35	10089.6
SPD_1850	12152.3	9623.16	10317.5	10415.4	11749.2	12750.5	8557.9	10647	11370.2	9887	8003.89	9739.95
SPD_1851	12257.7	6798.32	7401.46	7656.41	8191.38	10256.3	6182.25	9548.32	9651.22	8938.51	6264.48	8138.59
SPD_1852	5.22139	5.26287	4.20537	4.76516	7.28215	4.73821	6.9633	14.785	0.881551	11.2401	3.24921	10.1352
SPD_1853	10291.4	8462.7	9166.03	7202.53	7663.94	8054.01	7345.13	8200.12	8224.87	7389.96	8548.67	7891.96
SPD_1854	3170.43	3116.94	3281.03	3017.53	3480.87	3283.58	3506.02	3229.59	3235.29	2819.55	2763.99	2913.88
SPD_1855	380.117	6608.85	20.1858	7374.08	86.3455	4.73821	19644.6	94.2542	5.2893	89.9212	3250.29	30.4057
SPD_1856	350.877	6952.25	17.6626	7847.02	96.7486	2.84293	21451.6	82.2414	6.17085	100.297	3671.61	31.2503
SPD_1857	3006.47	52897.1	150.552	57371.3	661.635	30.3245	158983	654.235	81.1027	777.299	26296.9	169.765
SPD_1858	1012.95	17079.3	44.5769	18511.4	189.336	12.3193	51032.9	215.306	29.0912	238.637	8704.63	56.5884
SPD_1859	991.019	20316	35.3251	20453.2	203.9	8.52878	55605.5	174.647	18.5126	238.637	9229.92	63.3452
SPD_1860	2132.41	37679.5	68.9681	38479.8	328.737	22.7434	98959	401.966	52.893	404.645	16201.6	100.508
SPD_1861	2502.09	53043.2	99.2468	51821.1	413.002	23.6911	126571	496.221	59.9454	523.099	20745.1	139.359
SPD_1862	3386.59	61682.2	95.8825	60639	563.847	24.6387	150552	640.374	53.7746	626.854	24687.5	151.184
SPD_1863	14838.1	269410	505.486	255041	2500.9	96.6595	623672	2617.86	171.902	3003.71	103213	610.648
SPD_1864	9553.05	7735.11	6960.73	6264.99	7740.93	7448.47	4580.69	7228.93	6040.39	5889.84	5732.69	6027.08
SPD_1865	6841.06	8999.51	8211.41	7875.61	9921.41	11331.9	8712.25	8481.03	13748.7	9114.03	8782.62	7306.66
SPD_1866	39793.2	40479.4	39305.1	30620.9	31320.5	50240.2	35106.7	38737.6	73927.7	45720.6	50591.3	43972.5
SPD_1867	21802.4	18599	17390.1	18414.9	18364.5	19707.2	19241.9	22625.6	25355.2	24384.2	21304	22826.2
SPD_1868	7320.38	6946.99	6282.83	7687.39	6871.23	6854.29	7724.63	4931.71	5539.66	5563.01	5589.72	5542.28
SPD_1869	1663.53	909.161	1248.15	1205.58	1437.7	1360.81	963.257	1165.24	1171.58	1170.7	754.9	1006.77
SPD_1871	423.977	374.98	227.931	427.673	382.833	460.554	188.009	184.812	184.244	135.746	110.473	93.7509
SPD_1873	347.744	267.091	201.858	308.544	312.092	319.355	172.922	180.192	162.205	158.227	101.809	148.65
SPD_1874	26402.5	32220.6	19054.5	40938.6	41343.9	39157.5	12667.4	13794.4	12697.9	9413.19	6252.56	6693.47
SPD_1875	935.672	934.16	904.996	931.588	784.392	820.658	1002.72	666.248	698.188	643.282	838.296	672.303
SPD_1876	3414.79	3145.88	3007.68	2967.5	2586.2	2766.17	3808.93	2575.36	2835.07	2522.98	3117.08	2668.1
SPD_1877	15133.7	14776.8	14387.4	13213.8	13535.4	13774	11597.4	10538	10362.6	9287.82	10773.3	10087.9
SPD_1878	9937.34	9294.23	9631.14	8421.22	8244.43	9326.69	9769.52	9637.95	9950.94	8858.96	9617.66	9994.18
SPD_1879	46.9925	68.4173	47.9412	63.1383	43.6929	51.1727	81.2385	33.2662	44.9591	63.9824	63.9011	70.9466
SPD_1880	35.5054	44.7344	48.7823	35.7387	40.572	31.2722	39.4587	24.9496	27.3281	26.8034	34.6582	35.4733
SPD_1881	28.1955	39.4715	26.0733	41.6951	42.6526	28.4293	17.4083	26.7978	15.8679	15.5633	22.7445	28.7165
SPD_1882	26.1069	18.4201	23.5501	39.3125	36.4108	30.3245	25.5321	23.1015	22.0388	12.9694	11.9138	17.7366
SPD_1883	52.2139	48.6816	33.643	51.2254	44.7332	43.5915	40.6193	33.2662	16.7495	22.4803	31.409	38.8517
SPD_1884	57.4352	64.4702	60.5574	61.947	52.0154	75.8114	69.633	57.2918	30.8543	54.4715	40.0736	67.5682
SPD_1885	185.881	190.779	158.963	209.667	183.094	160.152	185.688	159.863	125.18	150.445	116.972	163.853
SPD_1886	381.161	346.034	268.303	356.195	360.987	327.884	329.596	332.662	200.994	220.48	265.352	257.604
SPD_1887	569.131	590.757	542.493	740.982	545.121	530.68	529.211	276.294	242.426	347.58	387.739	494.092
SPD_1888	14.6199	7.89431	7.56967	13.1042	12.4837	7.58114	17.4083	8.31655	7.05241	6.05239	10.8307	5.06761
SPD_1889	3.13283	1.31572	0.841075	0	1.04031	0	0	0	0	1.72925	0	1.6892
SPD_1892	0	0	0	0	0	0	0	0	0	0	0	0
SPD_1894	36.5497	15.7886	10.0929	14.2955	12.4837	14.2146	8.12385	2.77218	6.17085	8.64627	11.9138	7.60142
SPD_1895	2996.03	3335.35	3334.02	3189.08	3496.47	3279.79	3149.73	3297.97	2968.18	2965.67	3170.15	3080.26
SPD_1896	20957.6	22825.1	23285.1	21179.9	21858.9	23781.1	20471	20122.3	20979.1	19917.5	19407.5	20186
SPD_1897	19496.7	21091	23966.4	19480	19771	18945.3	25905.8	29568.1	31434.3	29769.1	30017.3	32139.7
SPD_1898	433.375	378.927	529.036	360.961	486.864	474.769	458.418	796.54	725.516	600.915	516.624	590.377
SPD_1899	12688	12488.8	16501	11461.4	14893	15442.8	11359.5	16055.6	17340.1	13806.4	13907.7	12511.1
SPD_1900	4588.55	4081.36	3911.84	4300.55	3808.56	3645.58	7894.07	8013.46	8441.73	8244.21	8193.43	8177.44
SPD_1901	42.8154	31.5772	26.0733	35.7387	19.7658	27.4816	27.8532	39.7346	42.3144	29.3973	29.2429	34.6287
SPD_1902	8872.18	7615.38	8100.39	8030.48	7062.65	7440.89	13572.6	13966.3	15938.4	14389.1	13942.4	15067.7
SPD_1903	11400.4	11186.2	11509.3	10136.7	9692.54	12787.5	10407.8	10749.6	14936.1	12394.4	11627.8	13235.8
SPD_1904	10260	6915.41	6870.74	8298.52	8820.76	12781.8	6971.43	10812.4	10840.4	9960.5	5774.93	7604.8
SPD_1905	15055.3	16691.2	18142.8	14673.1	15925	15975.3	11495.3	12591.3	13962.9	12806	12923.2	13242.5
SPD_1906	7.30994	2.63144	2.52322	5.95644	6.24184	2.84293	11.6055	0.924061	7.93396	8.64627	5.41535	7.60142
SPD_1907	6257.31	6789.1	7399.77	6432.96	6544.57	6600.33	6018.62	5674.66	6462.65	6440.6	6138.84	6782.16
SPD_1908	6065.16	6020.73	6269.37	6353.14	6005.69	5979.62	6647.63	7260.35	7441.17	8151.7	7111.44	8370.01
SPD_1909	7080.2	6728.58	6676.45	7102.46	6649.64	6926.32	7916.12	8338.73	8325.36	9670.85	8441.45	9930.83
SPD_1910	137.845	136.835	137.095	132.233	128.998	115.612	236.752	217.154	215.98	253.336	198.202	306.591
SPD_1911	37.594	28.9458	31.1198	32.1648	40.572	36.0104	61.5092	39.7346	45.8406	53.6068	47.6551	63.3452
SPD_1912	35.5054	14.4729	27.7555	30.9735	26.0077	27.4816	44.1009	36.9624	42.3144	45.8252	46.572	56.5884
SPD_1913	108.605	102.626	103.452	106.025	88.4261	72.9684	184.528	124.748	121.654	158.227	144.048	215.374
SPD_1914	44.9039	53.9444	59.7163	46.4603	64.499	38.8533	78.9174	64.6843	57.3008	71.764	70.3996	78.548
SPD_1916	34.4611	30.2615	36.1662	41.6951	36.4108	33.1675	82.3991	69.3046	71.4056	63.9824	69.3165	81.9264
SPD_1917	8.35422	17.1043	10.0929	11.9129	19.7658	8.52878	13.9266	12.9369	10.5786	9.51089	16.2461	10.9798
SPD_1918	22667.1	29265.5	32624.4	25181.5	26451.9	25743.6	25522.8	28758.6	31751.7	27862.6	31791.4	32013
SPD_1919	10899.1	13074.3	14339.5	11940.3	12213.2	11261.8	11431.4	13143.8	12857.4	11944.8	13993.3	13207
SPD_1920	2403.93	2372.24	2360.06	1946.57	2060.85	1925.61	2453.4	3023.53	3003.44	2686.39	3097.58	3018.61
SPD_1921	1922.51	2185.41	2237.26	1846.5	1839.26	1644.16	2671.59	2851.65	3352.54	2720.98	3141.99	2975.53
SPD_1922	5213.03	5654.96	6096.95	4903.34	4845.75	4817.81	7010.89	7500.6	8873.69	7424.55	8329.89	8042.3
SPD_1923	7576.23	7878.52	8898.57	6733.16	6683.97	6935.79	8930.44	10043.6	11161.3	9934.56	10530.7	11012.8
SPD_1924	1947.58	1772.27	1826.81	1982.3	2120.15	2048.8	2104.08	2428.43	2203.88	2117.47	1954.94	2013.53
SPD_1925	29288.8	25171	21993.3	26713.5	26593.4	28326.9	22467.1	22348.4	23005.8	22224.4	19537.5	20115
SPD_1926	18279	21893.5	21788.9	16354	16775	16186.7	14069.4	14849.7	15342.5	14153.1	18276.8	15914
SPD_1927	7921.89	6877.26	6204.61	5507.33	5357.58	6800.28	6135.83	6531.26	8860.47	6445.79	7597.74	6563.4
SPD_1928	24214.7	22297.5	20699.7	18830.7	19663.9	31277.9	21610.6	26622.2	33629.4	22535.6	24456.8	22780.6
SPD_1929	1567.46	1672.28	1810.83	1825.05	1811.17	1826.11	2155.14	2251.94	2674.62	2449.49	2148.81	2630.94
SPD_1930	29.2398	19.7358	13.4572	4.76516	11.4434	32.2198	22.0505	32.3421	31.7358	34.5851	20.5783	25.3381
SPD_1931	1891.19	1345.98	1029.48	1038.8	907.148	2364.37	1412.39	2028.31	3800.36	2599.93	2377.34	1973.84
SPD_1932	2322.47	2563.02	1837.75	4268.39	2318.84	1889.6	2554.37	2070.82	1622.05	3659.1	2051.33	4532.98
SPD_1933	2913.53	3176.14	2344.92	5278.6	2973.2	2503.67	3423.62	2840.56	2262.06	4943.93	2501.89	6013.57
SPD_1934	2919.8	3044.57	3700.73	2667.3	2714.16	2394.69	2784.16	3117.78	2738.1	3580.42	3056.42	3557.47
SPD_1935	702.799	589.442	785.564	679.035	628.346	495.617	794.977	601.564	676.149	862.897	749.484	845.447
SPD_1936	305.973	246.039	317.926	259.701	240.311	201.848	270.408	246.724	249.479	331.152	240.442	350.51
SPD_1937	1828.53	1418.34	1704.86	1649.94	1752.92	1863.06	1712.97	1704.89	2261.18	1992.1	1607.28	1941.74
SPD_1938	2631.58	2423.55	2752.84	2711.37	2805.71	2635.39	2388.41	2471.86	3037.82	2711.47	2445.57	2685.84
SPD_1939	0	0	0.841075	1.19129	0	0.947642	1.16055	2.77218	0.881551	0.864627	2.16614	1.6892
SPD_1940	4394.32	4282.66	4453.49	4034.9	4368.25	4188.58	3659.22	3989.17	4018.99	3838.08	3799.41	3861.52
SPD_1941	12882.2	14446.6	15558.2	12979.1	13466.8	12718.3	12842.7	13628	14412.5	13601.4	13256.8	14006.9
SPD_1942	93.985	90.7845	108.499	89.3467	96.7486	102.345	236.752	178.344	248.597	201.458	210.116	262.671
SPD_1943	1039.06	1006.52	1240.58	1000.68	1129.77	1187.4	1081.63	1729.84	1308.22	1291.75	1228.2	1393.59
SPD_1944	889.724	835.481	848.644	888.701	891.543	867.092	1123.41	1199.43	1233.29	1374.76	1045.16	1277.04
SPD_1945	488.722	473.658	540.811	532.506	526.395	502.25	634.821	742.945	732.569	809.29	602.187	728.892
SPD_1946	229.741	192.095	243.912	271.614	266.319	263.444	352.807	418.6	342.923	418.479	241.525	360.645
SPD_1947	207.811	223.672	238.865	277.57	267.359	249.23	345.844	379.789	449.591	488.514	279.432	422.301
SPD_1948	789.474	594.705	713.231	819.607	747.981	1031.98	1096.72	1651.3	1428.11	1660.08	751.651	1451.03
SPD_1949	68.9223	71.0488	89.995	76.2425	87.3858	89.0784	61.5092	79.4692	96.9706	83.0041	75.8149	103.041
SPD_1950	8986.01	10032.3	10876.8	9038.31	10006.7	9592.03	7725.79	8795.21	9541.9	9133.05	8749.04	9765.29
SPD_1951	63.7009	60.523	62.2395	67.9035	69.7006	50.225	18.5688	33.2662	37.9067	38.9082	21.6614	35.4733
SPD_1952	1302.21	1060.47	1053.03	1001.87	1294.14	1323.86	302.904	403.815	291.793	394.27	177.623	300.678
SPD_1953	17.7527	15.7886	15.9804	14.2955	19.7658	22.7434	17.4083	10.1647	7.05241	12.1048	3.24921	15.2028
SPD_1954	7708.85	6158.88	4736.93	5576.42	6527.93	6589.9	285.495	430.612	303.253	380.436	335.752	353.044
SPD_1955	27.1512	13.1572	22.709	22.6345	28.0883	12.3193	5.80275	8.31655	5.2893	11.2401	8.66456	5.06761
SPD_1956	16050.5	20005.5	17882.1	15513	18370.8	15620	6569.88	6697.59	6505.84	6782.13	6589.4	6496.68
SPD_1957	682.957	688.121	663.608	564.671	670.998	599.857	456.096	587.703	570.363	536.068	458.139	450.173
SPD_1958	727.861	690.752	672.019	620.661	768.787	640.606	518.766	657.007	593.284	597.457	553.449	563.35
SPD_1959	392.648	371.032	379.325	352.621	425.486	359.156	319.151	370.548	327.055	348.444	314.09	298.989
SPD_1960	88.7636	80.2588	118.592	96.4944	119.635	94.7642	87.0413	97.9504	89.9182	110.672	75.8149	89.5279
SPD_1961	1146.62	942.054	1137.13	949.457	1122.49	1131.48	740.431	1198.51	1052.57	1110.18	718.075	842.069
SPD_1962	5519.01	4845.79	5554.46	5292.9	5679.04	5601.51	6734.68	8099.39	8674.46	8443.08	7491.6	7586.22
SPD_1963	12099	17304.3	16792.1	16910.3	17452.2	16873.7	24350.7	13692.7	12453.7	14389.1	17742.9	17612.5
SPD_1964	1144.53	1694.64	1634.21	1688.06	1782.05	1655.53	2541.61	1491.43	1307.34	1372.16	1783.82	1672.31
SPD_1965	244.361	193.411	206.063	263.275	239.271	266.287	163.638	263.357	195.704	222.209	127.802	201.015
SPD_1966	10.4428	3.94715	9.25182	4.76516	9.36276	7.58114	12.7661	7.39249	6.17085	14.6987	5.41535	9.29063
SPD_1967	5.22139	5.26287	0.841075	2.38258	4.16123	2.84293	9.28441	5.54437	1.7631	1.72925	2.16614	1.6892
SPD_1968	1.04428	0	1.68215	0	1.04031	0.947642	2.3211	2.77218	0.881551	0	0	5.91222
SPD_1969	71.0109	64.4702	63.0806	46.4603	48.8944	52.1203	61.5092	43.4309	61.7085	38.0436	49.8212	44.7639
SPD_1970	25.0627	14.4729	21.8679	20.2519	21.8465	15.1623	12.7661	11.0887	18.5126	21.6157	17.3291	9.29063
SPD_1971	122.18	96.0474	127.843	136.998	91.547	114.665	94.0046	78.5452	115.483	110.672	84.4795	90.3725
SPD_1972	33.4169	22.3672	42.8948	30.9735	29.1286	21.7958	29.0138	16.6331	36.1436	36.3143	29.2429	30.4057
SPD_1973	490.81	332.877	489.505	501.533	466.058	423.596	434.046	358.536	439.012	465.169	294.595	389.362
SPD_1974	1138.26	698.646	647.627	1529.61	1395.05	1432.83	1630.57	1606.94	2038.15	1596.97	988.843	952.711
SPD_1976	7866.54	7582.48	7936.38	8760.74	8226.75	7866.38	7381.1	6882.41	6305.73	7932.95	5442.43	6948.54
SPD_1977	1458.86	1263.09	1458.42	1449.8	1450.19	1303.96	1350.88	1240.09	1232.41	1489.75	1010.5	1380.92
SPD_1978	1169.59	1231.51	1210.31	1327.1	1248.37	1028.19	1417.03	1246.56	1241.22	1473.32	1275.86	1388.53
SPD_1979	2062.45	2026.21	2081.66	2094.29	1978.66	1846.01	2497.51	2046.79	2347.57	2808.31	2413.08	2750.03
SPD_1981	376.984	360.507	142.142	406.229	166.449	168.68	856.486	328.042	266.228	381.3	589.19	293.077
[truncated: 99 more rows]
