# Supplementary material for: Klebsiella pneumoniae peptide hijacks a Streptococcus pneumoniae permease to subvert pneumococcal growth and colonization
Source: Commun Biol. 2024 Apr 8;7:425. doi: 10.1038/s42003-024-06113-9 (PMC11001997; doi:10.1038/s42003-024-06113-9)
Supplement: Supplementary file 6 — Supplementary Data 3 [file 42003_2024_6113_MOESM6_ESM.xlsx]

## Sheet: effect on pneumococcal proteome
Leading_Protein	GN	Protein IDs	Majority protein IDs	Fasta headers	Number of proteins	Razor + unique peptides	Sequence coverage [%]	Mol. weight [kDa]	Sequence length	Q-value	Score	Intensity	iBAQ peptides	MS/MS count	Peptide sequences	Only identified by site	Potential contaminant	Taxonomy IDs	iBAQ	iBAQ CTR	iBAQ V11A	LFQ CTR	LFQ V11A	Seen in no reps in CTR	Seen in all reps in CTR	Seen in no reps in V11A	Seen in all reps in V11A	OnOff CTR vs V11A onIn	StrictOnOff CTR vs V11A onIn	Top3 CTR	Top3 V11A	LFQ log2FC V11A - CTR	LFQ Prob quantile log2FC V11A - CTR	Top3 log2FC V11A - CTR	Top3 Prob quantile log2FC V11A - CTR	rAbu CTR	rAbu V11A
sp|P35527|K1C9_HUMAN	KRT9	sp|P35527|K1C9_HUMAN;CON__sp|P35527|K1C9_HUMAN	sp|P35527|K1C9_HUMAN;CON__sp|P35527|K1C9_HUMAN	Keratin, type I cytoskeletal 9 OS=Homo sapiens GN=KRT9 PE=1 SV=3;	2	29	56.2	62.064	623	0	323.31	19586000	26	118	DIENQYETQITQIEHEVSSSGQEVQSSAK;DQIVDLTVGNNK;EEMSQLTGQNSGDVNVEINVAPGK;EIETYHNLLEGGQEDFESSGAGK;EVTQLRHGVQELEIELQSQLSK;EVTQLRHGVQELEIELQSQLSKK;FEMEQNLR;FEMEQNLRQGVDADINGLRQVLDNLTMEK;GGGGSFGYSYGGGSGGGFSASSLGGGFGGGSR;GGSGGSHGGGSGFGGESGGSYGGGEEASGSGGGYGGGSGK;HGVQELEIELQSQLSK;HGVQELEIELQSQLSKK;IKFEMEQNLR;NHKEEMSQLTGQNSGDVNVEINVAPGK;NYSPYYNTIDDLK;NYSPYYNTIDDLKDQIVDLTVGNNK;QEIECQNQEYSLLLSIK;QEYEQLIAK;QGVDA…		+	-1;-1	383400	36612	346790	214920	1305200	FALSE	TRUE	FALSE	TRUE			1.05296e+06	6.39702e+06	2.6024	1	2.60295	0.997265268915223	58.6887	564.174
sp|P04264|K2C1_HUMAN	KRT1	sp|P04264|K2C1_HUMAN;CON__sp|P04264|K2C1_HUMAN	sp|P04264|K2C1_HUMAN;CON__sp|P04264|K2C1_HUMAN	Keratin, type II cytoskeletal 1 OS=Homo sapiens GN=KRT1 PE=1 SV=6;	2	27	44.6	66.038	644	0	323.31	18615000	31	106	DYQELMNTK;FLEQQNQVLQTK;FSSCGGGGGSFGAGGGFGSR;GSYGSGGSSYGSGGGSYGSGGGGGGHGSYGSGSSSGGYR;IEISELNR;KQISNLQQSISDAEQRGENALK;LALDLEIATYR;LLRDYQELMNTK;LNDLEDALQQAK;MSGECAPNVSVSVSTSHTTISGGGSR;NKLNDLEDALQQAK;NMQDMVEDYR;NMQDMVEDYRNKYEDEINK;QISNLQQSISDAEQR;QISNLQQSISDAEQRGENALK;RTNAENEFVTIK;RTNAENEFVTIKK;SGGGFSSGSAGIINYQR;SLDLDSIIAEVK;SLNNQFASFIDK;THNLEPYFESFINNLR;THNLEPYFESFINNLRR;TNAENEFVTIK;TNAENEFVTIKK;VRF…		+	-1;-1	421130	69767	351360	241790	930320	FALSE	TRUE	FALSE	TRUE			1.25083e+06	5.61982e+06	1.94397	0.999080036798528	2.16763	0.992707383773929	111.836	571.609
sp|P02533|K1C14_HUMAN	KRT14	sp|P02533|K1C14_HUMAN;CON__sp|P02533|K1C14_HUMAN	sp|P02533|K1C14_HUMAN;CON__sp|P02533|K1C14_HUMAN	Keratin, type I cytoskeletal 14 OS=Homo sapiens GN=KRT14 PE=1 SV=4;	2	3	15.7	51.561	472	0	15.763	192570	30	8	APSTYGGGLSVSSSR;GQVGGDVNVEMDAAPGVDLSR;LLEGEDAHLSSSQFSSGSQSSR;VTMQNLNDRLASYLDK		+	-1;-1	5633.8	770.71	4863	15718	59337	FALSE	TRUE	FALSE	TRUE			42841.6	235707	1.91651	0.998160073597056	2.45991	0.996353691886964	1.23544	7.91135
sp|P13645|K1C10_HUMAN	KRT10	sp|P13645|K1C10_HUMAN;CON__sp|P13645|K1C10_HUMAN;sp|P13646-2|K1C13_HUMAN;CON__sp|P13646-2|K1C13_HUMAN;sp|P13646-3|K1C13_HUMAN;CON__sp|P13646-3|K1C13_HUMAN;sp|Q7Z3Z0|K1C25_HUMAN;CON__sp|Q7Z3Z0|K1C25_HUMAN;sp|Q7Z3Y8|K1C27_HUMAN;CON__sp|Q7Z3Y8|K1C27_HUMAN;sp|Q7Z3Y7|K1C28_HUMAN;CON__sp|Q7Z3Y7|K1C28_HUMAN;sp|P08779|K1C16_HUMAN;CON__sp|P08779|K1C16_HUMAN;sp|Q2M2I5|K1C24_HUMAN;CON__sp|Q2M2I5|K1C24_HUMAN	sp|P13645|K1C10_HUMAN;CON__sp|P13645|K1C10_HUMAN	Keratin, type I cytoskeletal 10 OS=Homo sapiens GN=KRT10 PE=1 SV=6;	16	25	53.1	58.826	584	0	323.31	18544000	26	108	ADLEMQIESLTEELAYLK;ADLEMQIESLTEELAYLKK;AETECQNTEYQQLLDIK;ALEESNYELEGK;DAEAWFNEK;DLRNVSTGDVNVEMNAAPGVDLTQLLNNMR;DLRNVSTGDVNVEMNAAPGVDLTQLLNNMRSQYEQLAEQNRK;ELTTEIDNNIEQISSYK;GSLGGGFSSGGFSGGSFSR;GSSGGGCFGGSSGGYGGLGGFGGGSFR;IRLENEIQTYR;LKYENEVALR;NQILNLTTDNANILLQIDNAR;NQILNLTTDNANILLQIDNARLAADDFRLK;NVQALEIELQSQLALK;NVSTGDVNVEMNAAPGVDLTQLLNNMR;QSLEASLAETEGR;QSVEADINGLR;QSVEADINGLRR;SEITELRRNVQALEIELQS…		+	-1;-1;-1;-1;-1;-1;-1;-1;-1;-1;-1;-1;-1;-1;-1;-1	581080	111730	469340	266400	903650	FALSE	TRUE	FALSE	TRUE			1.5328e+06	5.68987e+06	1.76217	0.997240110395584	1.89223	0.990884229717411	179.102	763.544
sp|P35908|K22E_HUMAN	KRT2	sp|P35908|K22E_HUMAN;CON__sp|P35908|K22E_HUMAN	sp|P35908|K22E_HUMAN;CON__sp|P35908|K22E_HUMAN	Keratin, type II cytoskeletal 2 epidermal OS=Homo sapiens GN=KRT2 PE=1 SV=2;	2	19	53.2	65.432	639	0	323.31	8560500	39	88	AQYEEIAQRSKEEAEALYHSK;FASFIDK;FGGFGGPGGVGGLGGPGGFGPGGYPGGIHEVSVNQSLLQPLNVK;FLEQQNQVLQTK;GGGFGGGSSFGGGSGFSGGGFGGGGFGGGR;IEISELNR;LALDVEIATYRK;LNDLEEALQQAK;MSGDLSSNVTVSVTSSTISSNVASK;NLDLDSIIAEVK;NVQDAIADAEQRGEHALK;RTAAENDFVTLK;RTAAENDFVTLKK;SISISVAGGGGGFGAAGGFGGR;TAAENDFVTLK;TSQNSELNNMQDLVEDYK;TSQNSELNNMQDLVEDYKK;VDLLNQEIEFLK;VLYDAEISQIHQSVTDTNVILSMDNSR;VRFLEQQNQVLQTK;WELLQQMNVGTRPINLEPIFQGYIDSLK;Y…		+	-1;-1	127190	33688	93507	224040	616760	FALSE	TRUE	FALSE	TRUE			1.2907e+06	2.71709e+06	1.46095	0.996320147194112	1.07391	0.982680036463081	54.0016	152.121
A0A0H2ZND3	cbpF	A0A0H2ZND3	A0A0H2ZND3	Choline binding protein F OS=Streptococcus pneumoniae serotype 2 (strain D39 / NCTC 7466) OX=373153 GN=cbpF PE=4 SV=1	1	2	14.6	34.279	294	0	13.935	183210	12	4	AAPWYYLDPATGWQNLGNK;IEIALRPDWFYFGQDGVLQEFVGK			-1	9950.2	1823.2	9950.2	27610	55286	FALSE	TRUE	FALSE	TRUE			41608	221641	1.00172	0.99540018399264	2.41329	0.995442114858706	2.92257	16.1874
A0A0H2ZNC7	SPD_1541	A0A0H2ZNC7	A0A0H2ZNC7	Membrane protein, putative OS=Streptococcus pneumoniae serotype 2 (strain D39 / NCTC 7466) OX=373153 GN=SPD_1541 PE=4 SV=1	1	2	12.7	27.255	252	0	5.6889	47519	12	3	ELNAVIDVIMLAGTILLK;QLVGGQIDLETAFK			-1	3959.9	1654.5	2305.4	16038	27665	FALSE	TRUE	FALSE	TRUE			59473.4	57460.6	0.786568	0.994480220791168	-0.0496711	0.546946216955333	2.65215	3.75053
A0A0H2ZS14	SPD_0189	A0A0H2ZS14	A0A0H2ZS14	Acetyltransferase, GNAT family protein OS=Streptococcus pneumoniae serotype 2 (strain D39 / NCTC 7466) OX=373153 GN=SPD_0189 PE=4 SV=1	1	3	28.6	19.06	168	0	6.2628	181230	7	5	ALVTCSVNNPASR;AVILANGGIFEDAR;LSNFLLEEGGHIGYSIRPSER			-1	24603	4620.3	19982	31301	53683	FALSE	TRUE	FALSE	TRUE			52000.2	238726	0.778257	0.993560257589696	2.19877	0.993618960802188	7.4063	32.5076
Q04ML8	rpmD	Q04ML8	Q04ML8	50S ribosomal protein L30 OS=Streptococcus pneumoniae serotype 2 (strain D39 / NCTC 7466) OX=373153 GN=rpmD PE=3 SV=1	1	4	71.7	6.3985	60	0	42.314	15761000	4	45	EDNAAIRGMITAVSHLVTVEEVN;GMITAVSHLVTVEEVN;SPIGRIPSQRK;TVVALGLGK			-1	3811400	1686300	2125000	1790700	2901400	FALSE	TRUE	FALSE	TRUE			6.75923e+06	8.69559e+06	0.696226	0.992640294388224	0.363424	0.915223336371923	2703.12	3457.05
Q04L26	pepX	Q04L26	Q04L26	Xaa-Pro dipeptidyl-peptidase OS=Streptococcus pneumoniae serotype 2 (strain D39 / NCTC 7466) OX=373153 GN=pepX PE=3 SV=1	1	2	4.1	86.86	757	0	7.2355	121390	38	5	DSTGFMTNGDYQQIEAYK;TYQTFNTELYQGK			-1	3194.5	1560.1	1634.5	24740	38574	FALSE	TRUE	FALSE	TRUE			98635	92140.3	0.640783	0.991720331186753	-0.098268	0.446672743846855	2.50083	2.65908
A0A0H2ZMU4	SPD_1900	A0A0H2ZMU4	A0A0H2ZMU4	ABC transporter, ATP-binding/permease protein OS=Streptococcus pneumoniae serotype 2 (strain D39 / NCTC 7466) OX=373153 GN=SPD_1900 PE=4 SV=1	1	12	33.3	65.66	588	0	98.795	1255700	26	32	ATHIHDYIESLPDKYDTLIDDDQSIFSAGQK;AVIVQGIQEDMMAGFLEQNER;FGVPDASQEMVEVAAK;IQEMFDAEEEIRPEK;LGGFYSELYHNQFVFE;LNAYMDESISGQK;LQESVEISHIDFSYLPDKPILK;TILNADQIIVLK;TLMTDPEVLILDEATSNVDTVTESK;TTIMNLINR;VGIVLQDSVLFSGTIR;YDTLIDDDQSIFSAGQK			-1	40288	16590	23698	54253	80054	FALSE	TRUE	FALSE	TRUE			291891	405927	0.561271	0.990800367985281	0.475793	0.941659070191431	26.5936	38.553
A0A0H2ZQV5	SPD_0093	A0A0H2ZQV5	A0A0H2ZQV5	Membrane protein, putative OS=Streptococcus pneumoniae serotype 2 (strain D39 / NCTC 7466) OX=373153 GN=SPD_0093 PE=4 SV=1	1	7	25.4	40.335	354	0	134.77	2744300	12	25	AEETIADLDTPIEK;MKQEWFESNDFVK;NKPEEQAQEVADKAEETIADLDTPIEK;NTQLEEEVSQAEVELESQQEEK;QEWFESNDFVK;SLESPYIPDQAPK;VTIAEESQEALPQQK			-1	218910	84556	134350	163460	237400	FALSE	TRUE	FALSE	TRUE			938751	1.38337e+06	0.538382	0.989880404783809	0.559375	0.954421148587056	135.543	218.567
A0A0H2ZQC2	SPD_1984	A0A0H2ZQC2	A0A0H2ZQC2	Hypersensitive-induced reaction protein 4 OS=Streptococcus pneumoniae serotype 2 (strain D39 / NCTC 7466) OX=373153 GN=SPD_1984 PE=4 SV=1	1	15	64.5	33.594	299	0	293.55	39663000	20	89	AIVDGLAESITELK;DNVFVMMNVATQYR;DRLHGVGIAQQR;EANVGMTEEQIMSILLTNQYLDTLNTFASK;GNQTIFLPNTPNGVDDIR;GNQTIFLPNTPNGVDDIRTQILSALR;KDEIALEVQHQVAEEMTTYGYIIVK;LIRPESQIK;LLQSDIVVETK;LPFGIDSIAAR;LTLDELFEK;RVAAQELAEADK;SYIEDALR;VAAQELAEADK;VNEQSVTDAYYK			-1	1491600	625280	866280	1384700	1962200	FALSE	TRUE	FALSE	TRUE			7.34692e+06	1.01105e+07	0.502899	0.988960441582337	0.460639	0.936189608021878	1002.32	1409.3
Q04MP9	SPD_0180	Q04MP9	Q04MP9	UPF0297 protein SPD_0180 OS=Streptococcus pneumoniae serotype 2 (strain D39 / NCTC 7466) OX=373153 GN=SPD_0180 PE=3 SV=1	1	5	58	10.227	88	0	140.85	10078000	4	31	DEIVEELVR;EISETLTDVYASLNDK;GYNPINQIVGYVLSGDPAYVPR;KYERDEIVEELVR;YERDEIVEELVR			-1	1829000	743740	1085200	980480	1375700	FALSE	TRUE	FALSE	TRUE			3.79482e+06	5.3205e+06	0.488606	0.988040478380865	0.487531	0.944393801276208	1192.21	1765.45
A0A0H2ZPS1	SPD_0178	A0A0H2ZPS1	A0A0H2ZPS1	Uncharacterized protein OS=Streptococcus pneumoniae serotype 2 (strain D39 / NCTC 7466) OX=373153 GN=SPD_0178 PE=4 SV=1	1	6	54.5	14.89	132	0	46.106	1671300	7	23	ALGVDIEDLSVNEVLNLIMETPR;EELLDILTK;EGITREELLDILTK;RLQVGYKEDDIR;TDNGIASIVSSK;TWLNAHQLSYK			-1	171580	72915	98664	136990	189100	FALSE	TRUE	FALSE	TRUE			695872	802611	0.465079	0.987120515179393	0.205879	0.857793983591614	116.882	160.511
A0A0H2ZMB7	SPD_1402	A0A0H2ZMB7	A0A0H2ZMB7	Non-heme iron-containing ferritin OS=Streptococcus pneumoniae serotype 2 (strain D39 / NCTC 7466) OX=373153 GN=SPD_1402 PE=3 SV=1	1	8	77.9	19.286	172	0	323.31	195730000	10	237	EVLNQAVADLYVAHVALHQVHWYMHGR;GFLVWHPK;GLDVTDEEGDDVTNGIFVGAK;LITLGGSPFSTLTEFLQNSEIEEEAGEYR;LITLGGSPFSTLTEFLQNSEIEEEAGEYRNVEESLER;MDEYMEALDGQLDEISER;TIWMLAAELGQAPGL;YLSELFQK			-1	12053000	5314700	6738300	10756000	14747000	FALSE	TRUE	FALSE	TRUE			5.22537e+07	6.19741e+07	0.45528	0.986200551977921	0.246132	0.876025524156791	8519.42	10962.2
A0A0H2ZLS3	SPD_1566	A0A0H2ZLS3	A0A0H2ZLS3	Uncharacterized protein OS=Streptococcus pneumoniae serotype 2 (strain D39 / NCTC 7466) OX=373153 GN=SPD_1566 PE=4 SV=1	1	4	51	11.793	100	0	89.446	23501000	6	31	GHNLDYHGTYGDIFFYLMK;NERTVTFESYEDFERSQQACLIGVADYYPVQK;SQQACLIGVADYYPVQK;TVTFESYEDFER			-1	3175400	1529400	1646000	2789300	3791100	FALSE	TRUE	FALSE	TRUE			1.08099e+07	1.20199e+07	0.442713	0.985280588776449	0.153079	0.81950774840474	2451.62	2677.79
Q04JZ3	rplJ	Q04JZ3	Q04JZ3	50S ribosomal protein L10 OS=Streptococcus pneumoniae serotype 2 (strain D39 / NCTC 7466) OX=373153 GN=rplJ PE=3 SV=1	1	11	60.8	17.479	166	0	294.41	86419000	12	110	AAASIVVVDAR;AELVDVVAEK;AGLEDLASVFVGPSAVAFSNEDVIAPAK;EEILALATLPNR;EEILALATLPNREGLLSMLLSVLQAPVR;EGLLSMLLSVLQAPVR;GGAIEGAVASKEEILALATLPNR;GGAIEGAVASKEEILALATLPNREGLLSMLLSVLQAPVR;GLTVEQDTVLR;GLTVEQDTVLRR;KAELVDVVAEK			-1	6138100	2750200	3387900	4434300	6015900	FALSE	TRUE	FALSE	TRUE			2.9771e+07	3.10876e+07	0.440074	0.984360625574977	0.0624292	0.742023701002735	4408.55	5511.59
A0A0H2ZLA9	SPD_0233	A0A0H2ZLA9	A0A0H2ZLA9	PTS system, IIB component OS=Streptococcus pneumoniae serotype 2 (strain D39 / NCTC 7466) OX=373153 GN=SPD_0233 PE=4 SV=1	1	2	41.2	10.759	102	0	4.7802	145020	5	6	IAAQASGVEAEIEAFSQSK;LADYAPNIDVALLGPQVAYTLDK			-1	29003	11336	17667	27074	36620	FALSE	TRUE	FALSE	TRUE			96052.6	148151	0.435724	0.983440662373505	0.625172	0.959890610756609	18.1715	28.7415
Q04MN4	rplW	Q04MN4	Q04MN4	50S ribosomal protein L23 OS=Streptococcus pneumoniae serotype 2 (strain D39 / NCTC 7466) OX=373153 GN=rplW PE=3 SV=1	1	8	79.6	10.785	98	0	104.68	74861000	8	81	AIELFAAEAE;AIITLTADSK;KPVITESSMAQLEAGK;MNLYDVIK;QAVEAAFEGVK;VANVNTINVKPK;YVFEVDTR;YVFEVDTRAHK			-1	6828500	2997400	3831200	4753800	6317000	FALSE	TRUE	FALSE	TRUE			2.2325e+07	2.48909e+07	0.410158	0.982520699172033	0.156955	0.824977210574294	4804.81	6232.77
A0A0H2ZLW1	SPD_0094	A0A0H2ZLW1	A0A0H2ZLW1	DUF4097 domain-containing protein OS=Streptococcus pneumoniae serotype 2 (strain D39 / NCTC 7466) OX=373153 GN=SPD_0094 PE=4 SV=1	1	2	12.2	34.237	303	0	22.316	209170	11	6	GQTTIINASLENATLNTNSYILR;SDDNIDLISTPSRR			-1	19015	8336	10679	50524	67079	FALSE	TRUE	FALSE	TRUE			130831	177484	0.408892	0.981600735970561	0.439985	0.93436645396536	13.3625	17.3731
A0A0H2ZNP9	tdk	A0A0H2ZNP9	A0A0H2ZNP9	Thymidine kinase OS=Streptococcus pneumoniae serotype 2 (strain D39 / NCTC 7466) OX=373153 GN=tdk PE=3 SV=1	1	2	16.1	22.826	199	0	7.3263	377820	14	7	RPALAIEETTDIFGYIR;VVDELDIPVMAFGLK			-1	14164	2991.2	11173	58360	76904	FALSE	TRUE	FALSE	TRUE			180246	297192	0.398079	0.980680772769089	0.721427	0.966271649954421	4.79487	18.1768
Q04ML0	rplQ	Q04ML0	Q04ML0	50S ribosomal protein L17 OS=Streptococcus pneumoniae serotype 2 (strain D39 / NCTC 7466) OX=373153 GN=rplQ PE=3 SV=1	1	7	59.4	14.505	128	0	139.52	47970000	6	58	AMLRDLTTDLLINESIVTTEARAK;DLTTDLLINESIVTTEAR;LFSEIAPR;LFSEIAPRYAERNGGYTRILK;NEIASENYDEATDK;RGDAAPMAIIELV;TEPRRGDAAPMAIIELV			-1	7510400	3256400	4254000	4774500	6260500	FALSE	TRUE	FALSE	TRUE			2.01935e+07	2.58924e+07	0.390928	0.979760809567617	0.358641	0.913400182315406	5219.98	6920.6
A0A0H2ZQ53	SPD_1177	A0A0H2ZQ53	A0A0H2ZQ53	Drug efflux ABC transporter, ATP-binding/permease protein OS=Streptococcus pneumoniae serotype 2 (strain D39 / NCTC 7466) OX=373153 GN=SPD_1177 PE=4 SV=1	1	3	10.8	60.757	535	0	8.7365	196540	22	5	IDILNYQCGENGSNLSGGQK;NFVDAEHDNNGLYTSSIDEIHMK;TTILNLINGSLKPQK			-1	8488.4	2253.5	6234.9	47446	62031	FALSE	TRUE	FALSE	TRUE			98721.2	197317	0.386703	0.978840846366145	0.999081	0.978122151321787	3.61234	10.1432
A0A0H2ZM19	SPD_0039	A0A0H2ZM19	A0A0H2ZM19	CoA_binding domain-containing protein OS=Streptococcus pneumoniae serotype 2 (strain D39 / NCTC 7466) OX=373153 GN=SPD_0039 PE=4 SV=1	1	5	50.3	16.229	145	0	45.537	3940800	10	19	AYASLAEIPFPVDIVNVYR;IFWAQLGLESLEAK;RSEFLPDVAR;SQEFINPSDGVIR;TLAVVGLSDREETTSNR			-1	377130	172360	204770	288360	376790	FALSE	TRUE	FALSE	TRUE			1.44338e+06	1.76514e+06	0.38589	0.977920883164673	0.290326	0.891522333637192	276.292	333.129
A0A0H2ZLK6	SPD_1793	A0A0H2ZLK6	A0A0H2ZLK6	Universal stress protein OS=Streptococcus pneumoniae serotype 2 (strain D39 / NCTC 7466) OX=373153 GN=SPD_1793 PE=3 SV=1	1	6	66	16.593	150	0	54.919	2773000	9	35	ALQSVSTFDAEVYEELQVDAESLMK;DAGVADVHIVIEMGNPK;LLVGSSSEYILR;LTIVHVIDTR;TIPDAEEVDLILVGATGLNAFER;YQNIMVAIDGSK			-1	251950	107910	144040	131910	172070	FALSE	TRUE	FALSE	TRUE			1.05596e+06	1.34835e+06	0.383442	0.977000919963201	0.352631	0.908842297174111	172.979	234.331
A0A0H2ZMI4	xylH	A0A0H2ZMI4	A0A0H2ZMI4	4-oxalocrotonate tautomerase OS=Streptococcus pneumoniae serotype 2 (strain D39 / NCTC 7466) OX=373153 GN=xylH PE=3 SV=1	1	2	58.3	6.7467	60	0	77.31	2026600	3	9	IDLFEGR;NTGAPQSAVHVIINDMPEGTYFPQGEMR			-1	30585	20056	10529	405850	527800	FALSE	TRUE	FALSE	TRUE			1.14439e+06	1.00002e+06	0.379045	0.97608095676173	-0.194547	0.281677301731996	32.1496	17.1291
Q04K45	pyrR	Q04K45	Q04K45	Bifunctional protein PyrR OS=Streptococcus pneumoniae serotype 2 (strain D39 / NCTC 7466) OX=373153 GN=pyrR PE=3 SV=1	1	9	66.5	19.608	173	0	140.27	3853600	12	44	AAIDNIVGHGRPAR;ELPIRPDYVGK;ITYEIIER;QLENLSVPVVELDTKPFRDDVK;SEEIIVEMTELDDQDR;SEEIIVEMTELDDQDRVLITEEA;SGEDTSLVSVDVTDR;SGEDTSLVSVDVTDREVILVDDVLYTGR;VSLAVLVDR			-1	127370	43876	83490	253390	329300	FALSE	TRUE	FALSE	TRUE			1.20788e+06	1.47606e+06	0.378043	0.975160993560258	0.289275	0.890610756608933	70.3329	135.825
Q04HT5	atpF	Q04HT5	Q04HT5	ATP synthase subunit b OS=Streptococcus pneumoniae serotype 2 (strain D39 / NCTC 7466) OX=373153 GN=atpF PE=3 SV=1	1	5	38.4	17.986	164	0	27.093	4208000	14	17	ALIDQYIDQLGEA;FAWSNITGIFEER;GEVADLTISLAGK;IASDIDRAEEAR;IISQNLDSHAHK			-1	296180	134550	161640	475650	616530	FALSE	TRUE	FALSE	TRUE			1.95171e+06	2.33338e+06	0.374271	0.974241030358786	0.257682	0.881494986326345	215.683	262.963
A0A0H2ZLR8	lepB	A0A0H2ZLR8	A0A0H2ZLR8	Signal peptidase I OS=Streptococcus pneumoniae serotype 2 (strain D39 / NCTC 7466) OX=373153 GN=lepB PE=3 SV=1	1	5	23	23.497	204	0	21.064	1130000	10	16	ETDEPYLADYIK;FDIVVAHEEDGNK;HLPIDRFDIVVAHEEDGNK;RVIGMPGDTIR;RVIGMPGDTIRYENDK			-1	71594	26425	45169	147690	189710	FALSE	TRUE	FALSE	TRUE			568250	597894	0.361224	0.973321067157314	0.0733642	0.751139471285324	42.3591	73.483
A0A0H2ZPA7	lytA	A0A0H2ZPA7	A0A0H2ZPA7	Autolysin/N-acetylmuramoyl-L-alanine amidase OS=Streptococcus pneumoniae serotype 2 (strain D39 / NCTC 7466) OX=373153 GN=lytA PE=4 SV=1	1	12	64.2	36.572	318	0	209.7	11586000	14	66	EGAMVSNAFIQSADGTGWYYLKPDGTLADRPEFTVEPDGLITVK;HDIENGLTIETGWQK;HTDGNWYWFDNSGEMATGWK;INGTWYYFDSSGYMLADR;LRTDLPQVGVQPYR;LYIELLR;NDTGYWYVHSDGSYPK;QVHAHSTGNPHSTVQNEADYHWR;TDLPQVGVQPYR;THEYCTNNQPNNHSDHVDPYPYLAK;TLDTGSLAGIK;WYYFNEEGAMK			-1	363070	174870	188200	420850	539230	FALSE	TRUE	FALSE	TRUE			2.78659e+06	2.87034e+06	0.357595	0.972401103955842	0.0427192	0.708295350957156	280.315	306.172
A0A0H2ZRF9	pyrDb	A0A0H2ZRF9	A0A0H2ZRF9	Dihydroorotate dehydrogenase OS=Streptococcus pneumoniae serotype 2 (strain D39 / NCTC 7466) OX=373153 GN=pyrDb PE=3 SV=1	1	6	33.7	33.167	312	0	32.353	723530	13	20	AAEDAGASGLTMINTLVGMR;EYPNLPIIANVAGFSK;LQVSLPGLDLK;NPIIPASGCFGFGQEYAK;VAETPAGMLNAIGLQNPGLEVVLAEK;YGISSLEELRQEVK			-1	53599	24723	28876	67982	87040	FALSE	TRUE	FALSE	TRUE			343204	419850	0.356526	0.97148114075437	0.290806	0.892433910665451	39.6308	46.9768
A0A0H2ZQJ5	yfiA	A0A0H2ZQJ5	A0A0H2ZQJ5	Ribosome hibernation promoting factor OS=Streptococcus pneumoniae serotype 2 (strain D39 / NCTC 7466) OX=373153 GN=yfiA PE=3 SV=1	1	12	74.2	21.099	182	0	319.43	59992000	6	82	AEDVSQDMYGSIDLVTDK;EDGEIGLLEVK;GENLEVTEAIR;GENLEVTEAIRDYVVSK;QIDLKPMDLEEAILQMDLLGHDFFIYVDVEDQTTNVIYR;REDGEIGLLEVK;VATGQLFTDALVEDSNIVQSK;VEVTIPLGSITLR;VEVTIPLGSITLRAEDVSQDMYGSIDLVTDK;YFQPEQELDAR;YSIRGENLEVTEAIR;YSIRGENLEVTEAIRDYVVSK			-1	8451400	4149200	4302200	3924000	5019900	FALSE	TRUE	FALSE	TRUE			1.81078e+07	2.08278e+07	0.355334	0.970561177552898	0.201898	0.854147675478578	6651.13	6999.02
A0A0H2ZMR2	SPD_0092	A0A0H2ZMR2	A0A0H2ZMR2	Uncharacterized protein OS=Streptococcus pneumoniae serotype 2 (strain D39 / NCTC 7466) OX=373153 GN=SPD_0092 PE=4 SV=1	1	3	22.7	32.479	286	0	14.394	43289	15	6	QSILGEQEILNAK;SFLDALLAYTGTDIEGLDGFDFEAYFQASIQAYLADPVAR;VHGVYHLAQGVK			-1	2066.9	1404.7	662.16	10559	13504	FALSE	TRUE	FALSE	TRUE			60682.7	81583.9	0.354914	0.969641214351426	0.426999	0.932543299908842	2.25172	1.07723
A0A0H2ZQB3	bta	A0A0H2ZQB3	A0A0H2ZQB3	Bacterocin transport accessory protein OS=Streptococcus pneumoniae serotype 2 (strain D39 / NCTC 7466) OX=373153 GN=bta PE=4 SV=1	1	9	66.1	12.866	115	0	171.7	47508000	8	60	AHIYFINSEEPSQLNDLQAFR;ETATFFIGR;ETATFFIGRK;FAGTLSGVVAETK;KETATFFIGR;KETATFFIGRK;MEQFLDNIK;SRYGIPTVPGFVHITDGQINVR;YGIPTVPGFVHITDGQINVR			-1	2869900	1279200	1590700	2586000	3296100	FALSE	TRUE	FALSE	TRUE			1.80591e+07	2.09272e+07	0.350038	0.968721251149954	0.212656	0.859617137648131	2050.55	2587.82
A0A0H2ZMR3	SPD_0175	A0A0H2ZMR3	A0A0H2ZMR3	Magnesium transporter, CorA family protein OS=Streptococcus pneumoniae serotype 2 (strain D39 / NCTC 7466) OX=373153 GN=SPD_0175 PE=3 SV=1	1	3	21.3	36.447	314	0	66.765	639820	10	8	EIDTLEPGTWINLVNPTQNESLEIANTFDIDIADLR;ITIEDEYTLIIVDVPVTEER;QVFLSTTTEFK			-1	42861	28507	14354	92764	117590	FALSE	TRUE	FALSE	TRUE			413012	325033	0.342128	0.967801287948482	-0.345597	0.150410209662717	45.6965	23.3517
A0A0H2ZQ56	SPD_1575	A0A0H2ZQ56	A0A0H2ZQ56	Lipoprotein, putative OS=Streptococcus pneumoniae serotype 2 (strain D39 / NCTC 7466) OX=373153 GN=SPD_1575 PE=4 SV=1	1	2	9.5	41.719	367	0.00090992	1.7116	250910	14	6	GSFADGVLGMQGEVSILEGK;HSAQTLLAPQEYDLK			-1	17922	11095	6826.5	46027	58226	FALSE	TRUE	FALSE	TRUE			194038	125828	0.339183	0.96688132474701	-0.624883	0.0601640838650866	17.7852	11.1057
Q04LW4	rimP	Q04LW4	Q04LW4	Ribosome maturation factor RimP OS=Streptococcus pneumoniae serotype 2 (strain D39 / NCTC 7466) OX=373153 GN=rimP PE=3 SV=1	1	4	38.4	17.773	159	0	77.475	4746300	6	29	EVVEPVIEAPFELVDIEYGK;IPYSLVSK;VFEGTLLAFEEDELTMEYMDK;YIHVGLYQAIDK			-1	752450	309010	443440	582290	734820	FALSE	TRUE	FALSE	TRUE			1.87286e+06	2.59495e+06	0.335653	0.965961361545538	0.470466	0.939835916134913	495.34	721.409
Q04I36	rpmG	Q04I36	Q04I36	50S ribosomal protein L33 OS=Streptococcus pneumoniae serotype 2 (strain D39 / NCTC 7466) OX=373153 GN=rpmG PE=3 SV=1	1	4	59.2	5.9109	49	0	10.56	8965300	2	23	ESGERLYLTSK;HVVFTEVK;MRVNITLEHK;VNITLEHK			-1	4315400	1880700	2434700	1822500	2299100	FALSE	TRUE	FALSE	TRUE			3.89235e+06	5.12095e+06	0.33515	0.965041398344066	0.395771	0.925250683682771	3014.75	3960.88
Q04IN9	SPD_1725	Q04IN9	Q04IN9	Probable transcriptional regulatory protein SPD_1725 OS=Streptococcus pneumoniae serotype 2 (strain D39 / NCTC 7466) OX=373153 GN=SPD_1725 PE=3 SV=1	1	8	66.4	25.829	238	0	323.31	23627000	8	56	ESGIEEFQVTELEMIPQSEVELSGEDLETFEK;FGVEIYVAAK;GNTDETFTEGRYEGFGPNGSMLIVDTLTSNVNR;GVIVFGGEDADAVFEQLLEADVDVDDVEAQEGTITVYTAPTDLHK;LYSVLEDDEDVQK;NGGNMGASGSVSYLFDNK;WANIVAK;YEGFGPNGSMLIVDTLTSNVNR			-1	2193200	1049200	1144000	1268600	1599400	FALSE	TRUE	FALSE	TRUE			7.26055e+06	7.54013e+06	0.334294	0.964121435142594	0.0545106	0.727438468550593	1681.86	1861.11
A0A0H2ZP52	ptsH	A0A0H2ZP52	A0A0H2ZP52	Phosphocarrier protein HPr OS=Streptococcus pneumoniae serotype 2 (strain D39 / NCTC 7466) OX=373153 GN=ptsH PE=3 SV=1	1	3	82.8	8.9391	87	0	130.15	47395000	2	107	DFHVVAETGIHARPATLLVQTASK;FASDITLEYK;SIMGVMSLGVGQGADVTISAEGADADDAIAAISETMEK			-1	13748000	6476900	7270900	5953900	7489800	FALSE	TRUE	FALSE	TRUE			2.45112e+07	2.04644e+07	0.331092	0.963201471941122	-0.260322	0.21330902461258	10382.4	11828.6
A0A0H2ZR20	nrdD	A0A0H2ZR20	A0A0H2ZR20	Anaerobic ribonucleoside-triphosphate reductase OS=Streptococcus pneumoniae serotype 2 (strain D39 / NCTC 7466) OX=373153 GN=nrdD PE=4 SV=1	1	10	19.9	83.804	735	0	19.471	679610	49	18	ALEAVWDYAYDR;EATPANAPILYQYGAFGHR;FGSIPDITDK;GDIHYHDLDYSPYTPMTNCCLIDFK;IGNAEVESPK;IYEIQNIVEHELLEAK;LGKEESVDQLFK;MIALEEK;VMDVTPLVEK;VYPEAGASGGFIHYCEYPVLQQNPK			-1	3144.4	390.46	2754	65661	82343	FALSE	TRUE	FALSE	TRUE			261042	377947	0.326609	0.96228150873965	0.533902	0.949863263445761	0.625904	4.48033
A0A0H2ZLS2	SPD_1190	A0A0H2ZLS2	A0A0H2ZLS2	Atz/Trz family protein OS=Streptococcus pneumoniae serotype 2 (strain D39 / NCTC 7466) OX=373153 GN=SPD_1190 PE=4 SV=1	1	18	86.2	46.508	419	0	322.7	5961600	20	63	AGVAVGIATDSVASNNNLDMFEEGR;ALGMENQIGSLEVGK;CYFSPTLFSSETETTAETISR;DLLEASLEMAK;DSQIVYVGQDKPAFLEQAEQIIDYQGAWIMPGLVNCHTHSAMTGLR;EALTEMLQSGTTTFNDMYNPNGVDIQQIYQVVK;ELNIPLHVHVAETK;GIRDDSNLHEWLNDYIWPAESEFTPDMTTNAVK;IHLQPQENMLSHLVYAVK;LASGIAPIIQLQK;LASSQVAIAHNPISNLK;QADFLVIQPQGK;RPLAFLEELGYLDHPSVFAHGVELNER;SGDASQFPIETALK;SIIDEILK;SSDVDDVYIAGEQVVK;VFQHVNIVTCDQDFHVYLDGILAVK;VMVAPHSPYSCSR			-1	186370	82264	104110	212940	266810	FALSE	TRUE	FALSE	TRUE			1.04898e+06	1.90363e+06	0.325366	0.961361545538178	0.859764	0.971741112123975	131.868	169.371
A0A0H2ZPU1	SPD_1727	A0A0H2ZPU1	A0A0H2ZPU1	Uncharacterized protein OS=Streptococcus pneumoniae serotype 2 (strain D39 / NCTC 7466) OX=373153 GN=SPD_1727 PE=4 SV=1	1	8	76.5	15.886	136	0	123.34	12360000	8	48	NHMYICIDNSMTK;NPFTRPTLIDLDK;NQTFKPALLTR;NVSEELYEEILDHLVQPR;RGDVVALYLPFPTISSDLAVK;RNVSEELYEEILDHLVQPR;VFMLDNTVIPTSYLAR			-1	962030	479620	482410	770860	963260	FALSE	TRUE	FALSE	TRUE			4.50147e+06	5.36038e+06	0.321456	0.960441582336707	0.251939	0.878760255241568	768.827	784.807
A0A0H2ZND7	SPD_1729	A0A0H2ZND7	A0A0H2ZND7	Uncharacterized protein OS=Streptococcus pneumoniae serotype 2 (strain D39 / NCTC 7466) OX=373153 GN=SPD_1729 PE=4 SV=1	1	7	52.6	17.397	152	0	62.285	5886800	10	28	AFALFVK;FLYQCQTEK;LDVQIAHFLK;LDVQIAHFLKK;LISVALSSLGLLCEGIINLYNAK;MTPEEMYLTER;TCEGLISEEINQWESIQSK			-1	532670	231940	300730	747520	932500	FALSE	TRUE	FALSE	TRUE			2.44069e+06	3.12919e+06	0.318992	0.959521619135235	0.358499	0.912488605287147	371.798	489.241
A0A0H2ZPG9	dacA	A0A0H2ZPG9	A0A0H2ZPG9	Diadenylate cyclase OS=Streptococcus pneumoniae serotype 2 (strain D39 / NCTC 7466) OX=373153 GN=dacA PE=3 SV=1	1	6	40.6	30.129	271	0	30.205	816920	10	18	AAIGLSEVSDALTFVVSEETGGISITYNGR;HNLTLDEFETELREILLPK;IAVTSAYLPLTK;ISAELLINIFIPNTPLHDGAVIIK;KIGALVAIQR;TLQEYISTGIPLDAK			-1	60531	29689	30842	77425	96487	FALSE	TRUE	FALSE	TRUE			388857	503768	0.317535	0.958601655933763	0.373521	0.9179580674567	47.5912	50.1752
A0A0H2ZKX1	SPD_0112	A0A0H2ZKX1	A0A0H2ZKX1	HTH cro/C1-type domain-containing protein OS=Streptococcus pneumoniae serotype 2 (strain D39 / NCTC 7466) OX=373153 GN=SPD_0112 PE=4 SV=1	1	3	14.6	34.137	287	0	26.386	345260	18	7	GFSLLELTEETSMLSHLK;QDTWYESDLK;SIIGTSDLVNLFQK			-1	16082	6468.1	9613.5	71610	88940	FALSE	TRUE	FALSE	TRUE			175268	259998	0.312671	0.957681692732291	0.568936	0.957155879671832	10.3683	15.6397
Q04JE2	rpsO	Q04JE2	Q04JE2	30S ribosomal protein S15 OS=Streptococcus pneumoniae serotype 2 (strain D39 / NCTC 7466) OX=373153 GN=rpsO PE=3 SV=1	1	12	70.8	10.535	89	0	185.77	50476000	4	82	ELINSLGLR;ELINSLGLRR;HEGDTGSVEVQVAVLTWEINHLNEHIK;KNEIIAQYAR;NDVNRYRELINSLGLRR;NEIIAQYAR;NLLAYLR;NLLAYLRK;RNLLAYLR;RNLLAYLRK;YRELINSLGLR;YRELINSLGLRR			-1	6092800	2965200	3127500	3989400	4933300	FALSE	TRUE	FALSE	TRUE			2.1913e+07	2.13138e+07	0.306381	0.956761729530819	-0.0399972	0.566089334548769	4753.19	5087.96
A0A0H2ZMX6	pspA	A0A0H2ZMX6	A0A0H2ZMX6	Pneumococcal surface protein A OS=Streptococcus pneumoniae serotype 2 (strain D39 / NCTC 7466) OX=373153 GN=pspA PE=4 SV=1	1	19	49.8	68.605	619	0	222.33	57966000	20	134	AAEENNNVEDYFK;AMVVPEPEQLAETK;AMVVPEPEQLAETKK;AVAAVQQAYLAYQQATDK;AVNEPEKPAPAPETPAPEAPAEQPKPAPAPQPAPAPKPEKPAEQPKPEK;DGDTWYYLEASGAMK;EGFRAPLQSK;IAELENQVHR;IAELENQVHRLEQELK;IDELDAEIAK;IDELDAEIAKLEDQLK;LEELSDKIDELDAEIAK;LEELSDKIDELDAEIAKLEDQLK;QKVDAEEVAPQAK;RSEEEYNRLTQQQPPK;SEEEYNRLTQQQPPK;VNGSWYYLNANGAMATGWLQYNGSWYYLNANGAMATGWAK;VNGSWYYLNANGAMATGWVK;WYYVNGLGALAVNTTVDGYK			-1	2075400	987920	1087400	3126300	3839700	FALSE	TRUE	FALSE	TRUE			1.66924e+07	1.59972e+07	0.296537	0.955841766329347	-0.0613732	0.521422060164084	1583.63	1769.03
Q04IN8	ply	Q04IN8	Q04IN8	Pneumolysin OS=Streptococcus pneumoniae serotype 2 (strain D39 / NCTC 7466) OX=373153 GN=ply PE=1 SV=1	1	35	81.3	52.899	471	0	323.31	109490000	27	239	APMTYSIDLPGLASSDSFLQVEDPSNSSVR;AVILGGDPSSGAR;AVNDFILAMNYDK;AVNDFILAMNYDKK;DNVVATFQNSTDYVETK;ECTGLAWEWWR;EGNQLPDEFVVIER;EGNQLPDEFVVIERK;FTADHPGLPISYTTSFLR;FTADHPGLPISYTTSFLRDNVVATFQNSTDYVETK;GAVNDLLAK;GISAERPLVYISSVAYGR;IRECTGLAWEWWR;ITAHSMEQLK;LLTHQGESIENR;LYPGALLVVDETLLENNPTLLAVDR;NGDLLLDHSGAYVAQYYITWDELSYDHQGK;NGQDLTAHFTTSIPLK;NPGDVFQDTVTVEDLK;QIQIVNFK;QIYYTVSVDAVK;QIYYTVSVDAVKNPGDVFQDTVTVEDLK;…			-1	2423600	1089900	1333700	2140900	2622200	FALSE	TRUE	FALSE	TRUE			1.38798e+07	1.40884e+07	0.29256	0.954921803127875	0.0215276	0.679124886052871	1747.1	2169.72
Q04MP7	SPD_0182	Q04MP7	Q04MP7	UPF0473 protein SPD_0182 OS=Streptococcus pneumoniae serotype 2 (strain D39 / NCTC 7466) OX=373153 GN=SPD_0182 PE=3 SV=1	1	2	28.7	11.758	101	0	37.885	1270800	2	9	ELITLVDEQGNETLFEILLTIDGK;ELITLVDEQGNETLFEILLTIDGKEEFGK			-1	269330	106240	163090	219680	267950	FALSE	TRUE	FALSE	TRUE			404649	948596	0.28656	0.954001839926403	1.22912	0.984503190519599	170.302	265.322
A0A0H2ZN18	accB	A0A0H2ZN18	A0A0H2ZN18	Biotin carboxyl carrier protein of acetyl-CoA carboxylase OS=Streptococcus pneumoniae serotype 2 (strain D39 / NCTC 7466) OX=373153 GN=accB PE=4 SV=1	1	3	25.5	17.033	161	0	45.743	5811800	6	26	DGVVTEILVSNEEMVEFGK;DLMTQFDQSSLR;NGTDELQFSK			-1	968640	462530	506100	987150	1201100	FALSE	TRUE	FALSE	TRUE			2.77911e+06	3.11231e+06	0.283015	0.953081876724931	0.163364	0.829535095715588	741.432	823.347
A0A0H2ZMB9	clpL	A0A0H2ZMB9	A0A0H2ZMB9	ATP-dependent Clp protease, ATP-binding subunit OS=Streptococcus pneumoniae serotype 2 (strain D39 / NCTC 7466) OX=373153 GN=clpL PE=4 SV=1	1	21	50.1	77.621	701	0	252.34	3676400	40	73	AAVDYSVQYIPQR;ADPQVITLLLQVLDDGR;ADPQVITLLLQVLDDGRLTDGQGNTVNFK;AGFDEGNRPIGNFLFVGSTGVGK;ATGQLPGNAESDVQMQQQASGMK;AVEAEDFEAALNYK;DLYQQHHNVILPDEVLK;DYITEEGYDEVMGVRPLRR;EAGNIILFFDEIHQILGAGSTGGDSGSK;GELTVIGATTQDEYR;GLADILKPALSR;GSFEENVQNLVNEVK;LIGTTAGYVGYDDNSNTLTER;MTGIPVSQMGASDIER;NNPVLVGDAGVGK;NPYSIILLDEIEK;QLALDMFGTQDAIIR;TAVVEGLAQAIVNGDVPAAIK;VNAPSAENTFK;VTASVNDVAESVER;VTDFHLDHLDAK;VVEQEIR			-1	62310	27735	34575	106920	129450	FALSE	TRUE	FALSE	TRUE			579025	705250	0.275863	0.952161913523459	0.284509	0.888787602552416	44.459	56.2482
A0A0H2ZQQ2	SPD_2058	A0A0H2ZQQ2	A0A0H2ZQQ2	ABC transporter, permease protein, putative OS=Streptococcus pneumoniae serotype 2 (strain D39 / NCTC 7466) OX=373153 GN=SPD_2058 PE=4 SV=1	1	4	12.9	97.201	850	0	13.467	212370	26	9	DNLTLYENQYSLPIAVASQSVYNDVK;FNEHTLDNQASFLNQLANVNFDYFSPIPYEK;GTITLSFIPNGFITGAICSFTSLLLFGIYNHR;VFATYDVQQDTSIFFTIPYDK			-1	3958.1	1063.1	2895	30506	36934	FALSE	TRUE	FALSE	TRUE			174397	151370	0.275856	0.951241950321987	-0.2043	0.271649954421149	1.70414	4.70972
A0A0H2ZN01	SPD_0410	A0A0H2ZN01	A0A0H2ZN01	Uncharacterized protein OS=Streptococcus pneumoniae serotype 2 (strain D39 / NCTC 7466) OX=373153 GN=SPD_0410 PE=4 SV=1	1	5	63.4	8.1933	71	0	109.73	12885000	3	31	EMSIIALAQGR;ETNAREMSIIALAQGRAK;NISFETALGLIDFYEK;VESVVGWVR;VESVVGWVRDK			-1	4192300	1977400	2214900	1365500	1643600	FALSE	TRUE	FALSE	TRUE			6.07313e+06	6.76386e+06	0.26743	0.950321987120515	0.155407	0.824065633546035	3169.76	3603.3
Q04MN6	rplC	Q04MN6	Q04MN6	50S ribosomal protein L3 OS=Streptococcus pneumoniae serotype 2 (strain D39 / NCTC 7466) OX=373153 GN=rplC PE=3 SV=1	1	11	60.1	22.178	208	0	323.31	136620000	9	177	KVGMTQIFTEAGELIPVTVIEATPNVVLQVK;MGGDRVTIQNLEVVQVVPEK;NVEGLEVGAEITVETFAAGDVVDVTGTSK;RPGSMGPVAPNR;RPGSMGPVAPNRVFK;TVETDGYNAIQVGFDDK;TVETDGYNAIQVGFDDKR;TVETDGYNAIQVGFDDKREVLSNKPAK;VGMTQIFTEAGELIPVTVIEATPNVVLQVK;VTIQNLEVVQVVPEK;YHRRPGSMGPVAPNR			-1	6714200	3262800	3451400	5982200	7193200	FALSE	TRUE	FALSE	TRUE			4.20003e+07	4.22127e+07	0.265958	0.949402023919043	0.00727541	0.659981768459435	5230.24	5614.9
Q04JT5	nagB	Q04JT5	Q04JT5	Glucosamine-6-phosphate deaminase OS=Streptococcus pneumoniae serotype 2 (strain D39 / NCTC 7466) OX=373153 GN=nagB PE=3 SV=1	1	9	79.1	25.729	235	0	323.31	117020000	8	107	AEAIAGTVSGPVTENLPASSLQNHPDVTIIADAEALSLLEK;DNAEAEVERYNQILADHPVDLQILGIGR;EIVESNLDFSNLTSVNLDEYVGLDGDNPQSYR;IEDVPTQAISMGIK;LANGAQTLGLATGSSPLEFYK;NGHIGFNEPGTPFDSQTHLVELDQSTIEANAR;SIILFAYGESK;VAFEILK;YNQILADHPVDLQILGIGR			-1	7202000	3939100	3262900	7195900	8647900	FALSE	TRUE	FALSE	TRUE			3.99798e+07	3.79518e+07	0.265175	0.948482060717571	-0.0751033	0.493163172288058	6314.34	5308.24
Q04MM4	rplE	Q04MM4	Q04MM4	50S ribosomal protein L5 OS=Streptococcus pneumoniae serotype 2 (strain D39 / NCTC 7466) OX=373153 GN=rplE PE=3 SV=1	1	13	82.8	19.774	180	0	202.57	102940000	11	178	AAEELALISGQKPLITK;ALLTGLGMPFAK;EQLIFPEINFDDVDK;GLDIVIVTTANTDEESR;IVLNMGVGEAVSNAK;LREGVAIGAK;LVSVSLPR;LVSVSLPRVRDFHGVPTK;MYEFLDK;SFDGRGNYTLGVK;TRGLDIVIVTTANTDEESR;VRDFHGVPTK;YLNEVVPALTEQFNYSSVMAVPK			-1	8912000	4342700	4569300	4665500	5603600	FALSE	TRUE	FALSE	TRUE			3.07917e+07	2.78557e+07	0.264322	0.947562097516099	-0.144571	0.357338195077484	6961.31	7433.55
Q04KI2	rpmA	Q04KI2	Q04KI2	50S ribosomal protein L27 OS=Streptococcus pneumoniae serotype 2 (strain D39 / NCTC 7466) OX=373153 GN=rpmA PE=3 SV=1	1	6	50.5	10.462	97	0	48.904	35864000	6	30	AADGQTVTGGSILYR;GTHIYPGVNVGR;KQVSVYPIAK;QRGTHIYPGVNVGR;QVSVYPIAK;VEGVVRFERK			-1	4968700	2465000	2503700	6249000	7496500	FALSE	TRUE	FALSE	TRUE			1.70933e+07	1.85107e+07	0.262592	0.946642134314627	0.114932	0.792160437556974	3951.37	4073.13
A0A0H2ZQR8	trx	A0A0H2ZQR8	A0A0H2ZQR8	Thioredoxin OS=Streptococcus pneumoniae serotype 2 (strain D39 / NCTC 7466) OX=373153 GN=trx PE=3 SV=1	1	8	74	11.477	104	0	142.94	62970000	8	60	AFGIMSIPTLLFK;AFGIMSIPTLLFKK;AITDATFEQETK;DGLVLVDFWATWCGPCR;LSEELSEDVLK;MDVDENPNTARAFGIMSIPTLLFK;MDVDENPNTARAFGIMSIPTLLFKK;QVAGVHTVEQIK			-1	7188800	3758800	3430000	4501300	5390400	FALSE	TRUE	FALSE	TRUE			2.42103e+07	2.33328e+07	0.260051	0.945722171113155	-0.0532668	0.539653600729262	6025.32	5580.08
A0A0H2ZNG1	SPD_0480	A0A0H2ZNG1	A0A0H2ZNG1	YlxR domain-containing protein OS=Streptococcus pneumoniae serotype 2 (strain D39 / NCTC 7466) OX=373153 GN=SPD_0480 PE=4 SV=1	1	2	32	11.24	97	0	19.895	516450	4	8	SFSMEVEESFYDELIAYVDHK;SVVSNEVIDK			-1	93895	41089	52807	92373	110500	FALSE	TRUE	FALSE	TRUE			272991	342760	0.258503	0.944802207911684	0.328346	0.902461257976299	65.8653	85.9089
Q04MM0	rplR	Q04MM0	Q04MM0	50S ribosomal protein L18 OS=Streptococcus pneumoniae serotype 2 (strain D39 / NCTC 7466) OX=373153 GN=rplR PE=3 SV=1	1	4	38.1	12.867	118	0	127.2	28625000	7	29	GISEVVFDR;GISEVVFDRGGYLYHGR;GISEVVFDRGGYLYHGRVK;SNTGIYAQVIDDVAGVTLASASTLDK			-1	3173400	1486700	1686600	4547200	5405900	FALSE	TRUE	FALSE	TRUE			1.33544e+07	1.53724e+07	0.249556	0.943882244710212	0.203027	0.855970829535096	2383.17	2743.84
A0A0H2ZNU1	nagA	A0A0H2ZNU1	A0A0H2ZNU1	N-acetylglucosamine-6-phosphate deacetylase OS=Streptococcus pneumoniae serotype 2 (strain D39 / NCTC 7466) OX=373153 GN=nagA PE=3 SV=1	1	21	67.1	41.697	383	0	323.31	65994000	17	159	ACEILIK;ADQFFYPHGVR;ADQFFYPHGVRR;AVDAGASVWVHAYNGMR;DGVEDFVR;DLELVATYLDGVK;DPGVEEFHSWQK;EGYDADFIVLDK;ELGMVGAMYQLPHTYAELICDGHHVDPK;GAQNPTYMRDPGVEEFHSWQK;GIYYEGPYFTETFK;GTENIALITDCMTAGGLEDGDYMLGEFPVVVANGTAR;IALAPERDGVEDFVR;IRGIYYEGPYFTETFK;NVVEWGIANPHEAVMMASFNPAK;RGGYLELVDGK;STGNLAGSILK;SVHIDDVCGQIR;SVHIDDVCGQIREGYDADFIVLDK;TVTGEGVTVALGHSNATFDEAK;TVTGEGVTVALGHSNATFDEAKK			-1	2075800	996510	1079200	1072400	1271900	FALSE	TRUE	FALSE	TRUE			9.45354e+06	1.04249e+07	0.246142	0.94296228150874	0.141112	0.813126709206928	1597.4	1755.69
A0A0H2ZLV6	lacR1	A0A0H2ZLV6	A0A0H2ZLV6	Lactose phosphotransferase system repressor OS=Streptococcus pneumoniae serotype 2 (strain D39 / NCTC 7466) OX=373153 GN=lacR1 PE=4 SV=1	1	5	41.1	27.277	246	0	20.067	290360	13	15	AFIGMNGVDDGYYTTPDMEEGAVK;DVIFIDAGTTTAFLIHELVNK;QLILEELNQHHVVSLEK;RAIVITSQGHELLQVIK;TATDASIGGVALNQINQLHFDR			-1	14685	7403.1	7281.9	25675	30420	FALSE	TRUE	FALSE	TRUE			161627	261532	0.244656	0.942042318307268	0.694315	0.964448495897903	11.8671	11.8465
Q04N63	dnaA	Q04N63	Q04N63	Chromosomal replication initiator protein DnaA OS=Streptococcus pneumoniae serotype 2 (strain D39 / NCTC 7466) OX=373153 GN=dnaA PE=3 SV=1	1	16	43.5	51.782	453	0	245.82	5633400	24	63	DITIDIAAEAIR;DLEGAINDITLIAR;FSWGLTQTITPPDFETR;IQTEVGNFYGVSIK;KQDVSQMLVIPIDK;KVATQEEFFNTFNALHDK;QDVSQMLVIPIDK;RLQNIVLAR;SLDLLLIDDIQSLSGK;SLDLLLIDDIQSLSGKK;SLIDQDDNLRLEIESIK;TEHLGYNFQSDTLEYLAGQFDSNVR;THLLNAIGNEILK;VATQEEFFNTFNALHDK;VEENVATIFLPR;YIPAESFINDFLDHLR			-1	147380	67562	79818	177350	209250	FALSE	TRUE	FALSE	TRUE			1.29111e+06	1.52792e+06	0.238628	0.941122355105796	0.242959	0.873290793072015	108.301	129.852
A0A0H2ZP68	SPD_1446	A0A0H2ZP68	A0A0H2ZP68	DNA-binding response regulator OS=Streptococcus pneumoniae serotype 2 (strain D39 / NCTC 7466) OX=373153 GN=SPD_1446 PE=4 SV=1	1	2	18.2	25.964	225	0	3.1575	130110	10	4	ELWNSDFFIDDNTLSVNVAR;SYEFGRDESLLEYAGVILNTK			-1	4522.3	4522.3	5812.6	33667	39459	FALSE	TRUE	FALSE	TRUE			111256	88128.1	0.229019	0.940202391904324	-0.336209	0.161349134001823	7.24921	9.45621
A0A0H2ZLU2	SPD_0007	A0A0H2ZLU2	A0A0H2ZLU2	S4 domain protein OS=Streptococcus pneumoniae serotype 2 (strain D39 / NCTC 7466) OX=373153 GN=SPD_0007 PE=4 SV=1	1	4	22.7	10.065	88	0	60.027	773790	3	19	EDAAGMYEIISETR;EDAAGMYEIISETRVEENV;KEDAAGMYEIISETR;KEDAAGMYEIISETRVEENV			-1	130180	47581	82596	66046	77347	FALSE	TRUE	FALSE	TRUE			373325	476193	0.227874	0.939282428702852	0.351114	0.907930720145852	76.2719	134.371
Q04IT3	scpB	Q04IT3	Q04IT3	Segregation and condensation protein B OS=Streptococcus pneumoniae serotype 2 (strain D39 / NCTC 7466) OX=373153 GN=scpB PE=3 SV=1	1	4	29.1	21.038	189	0	9.6925	425690	10	9	AALETLSIIAYK;DPDSSLALIETSGAYR;LQAFDLIK;QLAELLSLPPTGIQQSLGK			-1	42569	15493	27076	57084	66664	FALSE	TRUE	FALSE	TRUE			193638	361423	0.223821	0.93836246550138	0.900329	0.973564266180492	24.8351	44.0485
A0A0H2ZNZ9	SPD_0379	A0A0H2ZNZ9	A0A0H2ZNZ9	Transcriptional regulator, MarR family protein OS=Streptococcus pneumoniae serotype 2 (strain D39 / NCTC 7466) OX=373153 GN=SPD_0379 PE=4 SV=1	1	6	52.8	16.735	144	0	106.03	4725100	7	40	ELMVTLGTVTTSLNNLER;ELMVTLGTVTTSLNNLERK;GLTNLYQFLEDLK;IIDGMSEEEIAVMGK;INEYLTSIFNNVLVIEEVNLR;VVHLHLTK			-1	647900	288770	359130	283730	330990	FALSE	TRUE	FALSE	TRUE			1.68291e+06	1.78146e+06	0.222269	0.937442502299908	0.0820987	0.764813126709207	462.896	584.249
A0A0H2ZLK9	msrAB2	A0A0H2ZLK9	A0A0H2ZLK9	Multifunctional fusion protein OS=Streptococcus pneumoniae serotype 2 (strain D39 / NCTC 7466) OX=373153 GN=msrAB2 PE=3 SV=1	1	5	25.1	35.609	311	0	29.155	317440	18	16	KYDQPLAVEK;NFVVAEDYHQDYLK;TLSPEEYAVTQENQTER;VGDSHLGHVFTDGPQDK;YELINQTGHAETVHVTYDAK			-1	9789	4463.9	5325.2	27211	31713	FALSE	TRUE	FALSE	TRUE			180939	228031	0.220884	0.936522539098436	0.333731	0.904284412032817	7.15559	8.66328
A0A0H2ZP54	SPD_1301	A0A0H2ZP54	A0A0H2ZP54	NADPH-dependent FMN reductase OS=Streptococcus pneumoniae serotype 2 (strain D39 / NCTC 7466) OX=373153 GN=SPD_1301 PE=4 SV=1	1	5	31.3	22.575	201	0	30.163	757210	10	15	ANVLPDEFLLSHSLQAFNPSGDLVDLDVIK;LRNAQELLR;LRNAQELLRK;QVPAEILEIAAK;TIPVFNKPADK			-1	60151	29849	30302	94918	110550	FALSE	TRUE	FALSE	TRUE			469409	393902	0.219945	0.935602575896964	-0.25301	0.220601640838651	47.8477	49.2967
A0A0H2ZQK4	gor	A0A0H2ZQK4	A0A0H2ZQK4	Glutathione-disulfide reductase OS=Streptococcus pneumoniae serotype 2 (strain D39 / NCTC 7466) OX=373153 GN=gor PE=3 SV=1	1	17	53.3	48.861	448	0	323.31	26156000	19	128	ADFDATVAIHPTSSEEFVTMR;DRPLRGFDSYIVEGLVK;EYDIIAIGGGSGGIATMNR;GFDSYIVEGLVK;GFIQVDEYQNTVVEGIYALGDVTGEK;IMWYGAQIAETFHQFGEDYGFK;KLGGTCVNVGCVPK;LGGTCVNVGCVPK;LGGTCVNVGCVPKK;MDYSTIPTVVFSHPAIGTVGLTEEQAIK;MREYDIIAIGGGSGGIATMNR;NGVDLIEGHAEFVDSHTVSVNGELIR;RNGVDLIEGHAEFVDSHTVSVNGELIR;TTDGITIHFEDGTSHTASQVIWATGR;TTDLNFDFATLR;TTDLNFDFATLRR;VVGLHGIGYGVDEMIQGFAVAIK			-1	452090	213170	238930	773790	900460	FALSE	TRUE	FALSE	TRUE			4.93314e+06	5.73241e+06	0.21872	0.934682612695492	0.216635	0.862351868732908	341.71	388.702
Q04ML2	rpsK	Q04ML2	Q04ML2	30S ribosomal protein S11 OS=Streptococcus pneumoniae serotype 2 (strain D39 / NCTC 7466) OX=373153 GN=rpsK PE=3 SV=1	1	4	53.5	13.385	127	0	128.42	43252000	5	65	ALAAAGLEVTAIR;KSTPFAAQMASEAAAK;NIESGIAHIHATFNNTIVMITDVHGNAIAWSSAGALGFK;STPFAAQMASEAAAK			-1	7513300	3699700	3813600	4521900	5260100	FALSE	TRUE	FALSE	TRUE			1.81757e+07	1.90493e+07	0.218161	0.93376264949402	0.0677247	0.746581586144029	5930.59	6204.14
Q04HX2	rplI	Q04HX2	Q04HX2	50S ribosomal protein L9 OS=Streptococcus pneumoniae serotype 2 (strain D39 / NCTC 7466) OX=373153 GN=rplI PE=3 SV=1	1	10	64	16.523	150	0	99.105	10970000	10	49	AQLEAEETVVEFVEK;AVGLIDVPVK;EATAQAVGELRGK;EVPTGYAQNFLIK;EVPTGYAQNFLIKK;HIQVQAPIR;IYQDITSVINLR;RHIQVQAPIR;VGPDGRTFGSITNK;VIFLADVK			-1	875420	393010	482410	589130	684230	FALSE	TRUE	FALSE	TRUE			3.82461e+06	3.97353e+06	0.215895	0.932842686292548	0.0551092	0.730173199635369	629.992	784.807
Q04MM9	rplP	Q04MM9	Q04MM9	50S ribosomal protein L16 OS=Streptococcus pneumoniae serotype 2 (strain D39 / NCTC 7466) OX=373153 GN=rplP PE=3 SV=1	1	4	33.6	15.436	137	0	71.643	42979000	3	49	EVAFGEYGLQATTSHWITNR;GAPEGWVAPVK;GAPEGWVAPVKR;VMFEIAGVSEEIAR			-1	10069000	4662000	5406700	2783700	3228200	FALSE	TRUE	FALSE	TRUE			1.98496e+07	2.02185e+07	0.213726	0.931922723091076	0.0265646	0.68824065633546	7473.15	8795.87
A0A0H2ZRF1	SPD_0683	A0A0H2ZRF1	A0A0H2ZRF1	PC4 domain-containing protein OS=Streptococcus pneumoniae serotype 2 (strain D39 / NCTC 7466) OX=373153 GN=SPD_0683 PE=4 SV=1	1	2	50.7	8.122	71	0	48.379	1797200	4	20	AEFTFEIEEHLLTLSENEK;GITLSNEEFQTMVDAFK			-1	287620	155900	131730	164340	190250	FALSE	TRUE	FALSE	TRUE			959685	985883	0.211213	0.931002759889604	0.0388545	0.70464904284412	249.906	214.304
A0A0H2ZQ81	SPD_1996	A0A0H2ZQ81	A0A0H2ZQ81	Fucose operon repressor, putative OS=Streptococcus pneumoniae serotype 2 (strain D39 / NCTC 7466) OX=373153 GN=SPD_1996 PE=4 SV=1	1	7	42	29.297	257	0	53.266	960270	12	23	ELAEITFSSTSTLRR;ENSLLDHFNIDLAFCSAR;GIDDQYVYEASLSQAISK;HGYVTLSSMNTIELSHQIR;LLDAVELFDGEWVSDIQ;RLIASLAK;YTTFISDTLPDQK			-1	63748	36820	26928	98808	114180	FALSE	TRUE	FALSE	TRUE			410519	377893	0.20861	0.930082796688132	-0.119474	0.405651777575205	59.0221	43.8077
A0A0H2ZPZ1	SPD_0265	A0A0H2ZPZ1	A0A0H2ZPZ1	Alcohol dehydrogenase, zinc-containing OS=Streptococcus pneumoniae serotype 2 (strain D39 / NCTC 7466) OX=373153 GN=SPD_0265 PE=3 SV=1	1	15	78.2	35.75	339	0	227.32	14057000	16	87	AVVVNPESTGVAIEEK;DLEEAFQFGAEGLVVPVVQK;EVGADIVINGLEVEDVAGLIK;MVLDFTH;NAGYSVDGGMAEQCIVTADYAVK;RPVEDAVAIFDEMEK;TVLDGIQVIGSLVGTR;TVLDGIQVIGSLVGTRK;VEPGQWVVLYGAGGLGNLAVQYAK;VFNAHVIAVDINNDK;VLGHEGIGIVK;VLRPLETGEALVEVEYCGVCHTDLHVAHGDFGQVPGR;VPDGLDPAQASSITCAGVTTYK;VSVAWFFEGCGTCEYCTTGR;VVAVGLPSEMMELSIVK			-1	765520	362740	402770	691110	797370	FALSE	TRUE	FALSE	TRUE			3.19567e+06	3.6096e+06	0.206334	0.929162833486661	0.175722	0.834092980856882	581.469	655.245
Q04JH9	clpX	Q04JH9	Q04JH9	ATP-dependent Clp protease ATP-binding subunit ClpX OS=Streptococcus pneumoniae serotype 2 (strain D39 / NCTC 7466) OX=373153 GN=clpX PE=3 SV=1	1	25	76.1	45.798	410	0	241.16	15158000	23	119	AIDENSSYMQEIIAEDIQK;ALAVAVYNHYK;ALAVAVYNHYKR;DVSGEGVQQALLK;ETVDGTDKPILETA;FGIIPELIGR;GIIYVDEIDK;HPQQEMIQVDTK;IIAGNNAFICNECVELAQEIIR;IIEGTVASVPPQGGR;IIEGTVASVPPQGGRK;INFHDTREESEDVDLQK;KHPQQEMIQVDTK;LLQVADFNIER;LPVFAALEQLTVDDLVR;NDMMVYCSFCGK;NILFIVGGAFDGIEEIVK;QYQTLLSYDDVELEFDDEALQEIANK;RALAVAVYNHYK;RINFHDTREESEDVDLQK;SIIEETMLDVMFEVPSQENVK;SLNVPFAIADATALTEAGYVGEDVENILLK;SNILMIGPTGSGK;TFLAQTLAK;VIGF…			-1	388170	202830	185350	971660	1113300	FALSE	TRUE	FALSE	TRUE			3.31919e+06	3.569e+06	0.196319	0.928242870285189	0.104688	0.788514129443938	325.135	301.536
A0A0H2ZQ87	malX	A0A0H2ZQ87	A0A0H2ZQ87	Maltodextrin-binding protein OS=Streptococcus pneumoniae serotype 2 (strain D39 / NCTC 7466) OX=373153 GN=malX PE=3 SV=1	1	18	59.3	45.367	423	0	323.31	19021000	24	104	AWVIPQAVK;DIGLANDGSIAGINYAK;ELTVYVDEGYK;FVDFLVATEQQK;GMQDTEGAGNLIQTQFQEGK;LSLDNQSGNVPDVMMAPYDR;NDELTTAVIK;NMLFDAVSGQK;NTQPLPNISQMSAVWDPAK;SYAEGKNDELTTAVIK;SYIEEVAK;TAAIIDGPWK;TAANDAVTLIK;TFADLENLAK;TTAFLADWTNFYYTYGLLAGNGAYVFGQNGK;VGSLGSDGQLSEVK;VNYGVATIPTLPNGK;VYGAPAVIESLVMYYNK			-1	763640	362120	401520	494190	566180	FALSE	TRUE	FALSE	TRUE			2.91052e+06	3.17128e+06	0.196195	0.927322907083717	0.123787	0.800364630811304	580.475	653.211
A0A0H2ZLW0	SPD_2053	A0A0H2ZLW0	A0A0H2ZLW0	S4 RNA-binding domain-containing protein OS=Streptococcus pneumoniae serotype 2 (strain D39 / NCTC 7466) OX=373153 GN=SPD_2053 PE=4 SV=1	1	4	52.5	13.979	122	0	27.336	298620	5	10	ELGITHSGGAIK;LFEEFITLQALLK;SFLSEHSVYFNR;VDIPDMNIDILLTQPTSEEQDEYQADK			-1	32861	18601	14260	31915	36534	FALSE	TRUE	FALSE	TRUE			209719	237336	0.195005	0.926402943882245	0.178478	0.8359161349134	29.8172	23.1988
Q9ZII7	cps2C	Q9ZII7	Q9ZII7	Capsular polysaccharide biosynthesis protein CpsC OS=Streptococcus pneumoniae serotype 2 (strain D39 / NCTC 7466) OX=373153 GN=cps2C PE=3 SV=2	1	11	58.3	25.519	230	0	178.31	23496000	9	56	DYREIILSQDALEK;EIILSQDALEK;EQNTIEIDVFQLFK;IVSISVK;NSLFGFLGGAVVTVIAVLLIELFDTRVK;RPEDIEDVLQIPLLGLVPDLDK;SGLTNQDLQAGSYLVK;VKRPEDIEDVLQIPLLGLVPDLDK;VQVTVPTDTR;VSDVTTLEEARPATTPSSPNVR;VSDVTTLEEARPATTPSSPNVRR			-1	1479300	714680	764630	1912900	2189200	FALSE	TRUE	FALSE	TRUE			9.55726e+06	8.66466e+06	0.194642	0.925482980680773	-0.141454	0.362807657247037	1145.63	1243.94
Q04I78	SPD_1922	Q04I78	Q04I78	N-acetyldiaminopimelate deacetylase OS=Streptococcus pneumoniae serotype 2 (strain D39 / NCTC 7466) OX=373153 GN=SPD_1922 PE=3 SV=1	1	15	76.9	41.679	376	0	161.18	5735900	16	59	ALTQDMSLLVQK;DGIELIDIEPAMTGEDFGYLLSK;DLHQIPEIGLEEFK;EEVLAIGVAAVSSFLK;GGHAAFPHEANDALVAASYFVTQVQSVVSR;MLDLIQTR;NNLLFLFQPAEENEAGGMLMYEDDAFGDWLPDQFYGLHVRPDLK;NVNPIEGAVVTFGVFQAGTTNNVITDTAFLHGTIR;QGGYLPVENNPALAR;RDLHQIPEIGLEEFK;TDIDGLPIVEQTGLPFASQHQGR;TGILVYLQGSQPER;TQAYLLDVIEK;VDGVMFWLGIDSPYALHHPQMSPK;VGQIATNTHTLFAGTCEVK			-1	192160	72905	119260	236680	270650	FALSE	TRUE	FALSE	TRUE			1.15773e+06	1.5138e+06	0.193491	0.924563017479301	0.386877	0.920692798541477	116.866	194.018
A0A0H2ZRE4	fld	A0A0H2ZRE4	A0A0H2ZRE4	Flavodoxin OS=Streptococcus pneumoniae serotype 2 (strain D39 / NCTC 7466) OX=373153 GN=fld PE=3 SV=1	1	4	40.1	16.025	147	0	256.75	16213000	6	42	AVDDFDRVFVSTGAEK;IVFASMTGNTEEIADIVADK;VDLSAEEEDIER;VDLSAEEEDIERLEQFAEELAAK			-1	1665800	849210	816620	1278300	1460200	FALSE	TRUE	FALSE	TRUE			6.96942e+06	6.83616e+06	0.19194	0.923643054277829	-0.0278521	0.592525068368277	1361.28	1328.51
Q04M73	tig	Q04M73	Q04M73	Trigger factor OS=Streptococcus pneumoniae serotype 2 (strain D39 / NCTC 7466) OX=373153 GN=tig PE=3 SV=1	1	27	87.4	47.297	427	0	323.31	220580000	21	237	AEGFDASEEEIQK;AVELITSTATVK;DAVEGAAIDTAVENAEIVELPEEMIHEEVHR;DIDEEVETLADLK;EAAAENGDTVVIDFVGSIDGVEFDGGK;EAGLEVVAQPK;ERNNLAELVIK;ETNRGVLTFTISQDQIKPELDRVFK;EVEQLAADYNMEVAQVQNLLSADMLK;EVPALDDELAK;EVTDADVEERIER;EVTDADVEERIERERNNLAELVIK;FGEEALYQDAMNALLPNAYEAAVK;FVTTIHEVK;GENFSLGLGSGQFIPGFEDQLVGHSAGETVDVIVTFPEDYQAEDLAGK;GHLPRPIFDQK;GQDWVITAEVVTKPEVK;GVLTFTISQDQIKPELDR;GVLTFTISQDQIKPELDRVFK;KAVELITSTATVK;N…			-1	6595900	3232000	3363800	4205900	4804100	FALSE	TRUE	FALSE	TRUE			3.71946e+07	3.64307e+07	0.191852	0.922723091076357	-0.029941	0.587055606198724	5180.87	5472.38
Q04K26	rpmE2	Q04K26	Q04K26	50S ribosomal protein L31 type B OS=Streptococcus pneumoniae serotype 2 (strain D39 / NCTC 7466) OX=373153 GN=rpmE2 PE=3 SV=1	1	5	87.5	9.3584	80	0	234.59	95203000	4	84	DIHPEYRPVVFMDTTTGYQFLSGSTK;FTQADGRVDRFNK;RSNETVEFEGETYPLIR;SNETVEFEGETYPLIR;VEISSDSHPFYTGR			-1	10316000	5103300	5212700	5667100	6471200	FALSE	TRUE	FALSE	TRUE			4.04403e+07	4.05133e+07	0.191423	0.921803127874885	0.00260148	0.650865998176846	8180.55	8480.26
A0A0H2ZPV6	ctsR	A0A0H2ZPV6	A0A0H2ZPV6	Transcriptional regulator CtsR OS=Streptococcus pneumoniae serotype 2 (strain D39 / NCTC 7466) OX=373153 GN=ctsR PE=3 SV=1	1	4	36.8	17.527	152	0	31.222	717850	11	13	AILDQSGIVELQR;IEFSSHHEMLR;NTSDHIEAYIK;VSQEIYEDILQLLVEQELMTK			-1	49426	27116	22310	85606	97428	FALSE	TRUE	FALSE	TRUE			424199	387073	0.186625	0.920883164673413	-0.132137	0.380127620783956	43.4667	36.2949
Q04K32	rplS	Q04K32	Q04K32	50S ribosomal protein L19 OS=Streptococcus pneumoniae serotype 2 (strain D39 / NCTC 7466) OX=373153 GN=rplS PE=3 SV=1	1	14	68.7	13.15	115	0	157.26	75392000	6	94	ERIQIFEGVVIAR;GAGISENYTVR;GAGISENYTVRK;IFPIHTPR;IFPIHTPRVEK;IQIFEGVVIAR;IQIFEGVVIARK;ISNGIGVERIFPIHTPRVEK;KGAGISENYTVR;KGAGISENYTVRK;MNPLIQSLTEGQLR;NPLIQSLTEGQLR;TDIPSFRPGDTVR;VVEGNRERIQIFEGVVIARK			-1	11119000	5544800	5573800	4369000	4961500	FALSE	TRUE	FALSE	TRUE			2.87308e+07	2.87309e+07	0.183473	0.919963201471941	4.74939e-06	0.643573381950775	8888.27	9067.71
A0A0H2ZMW6	rsfS	A0A0H2ZMW6	A0A0H2ZMW6	Ribosomal silencing factor RsfS OS=Streptococcus pneumoniae serotype 2 (strain D39 / NCTC 7466) OX=373153 GN=rsfS PE=3 SV=1	1	4	71.8	12.853	117	0	73.39	3270600	7	24	GSHVEGDAAGGWVLLDLGAVVVHIFSEEMR;LWHEANSVDISEALA;QLDAIAANIR;RAEDILALDVQDLTSVTDYFVITSSMNSR			-1	274180	136250	137940	355330	402440	FALSE	TRUE	FALSE	TRUE			1.48398e+06	1.5113e+06	0.179614	0.919043238270469	0.0263186	0.685505925250684	218.408	224.407
Q04HW3	rpsB	Q04HW3	Q04HW3	30S ribosomal protein S2 OS=Streptococcus pneumoniae serotype 2 (strain D39 / NCTC 7466) OX=373153 GN=rpsB PE=3 SV=1	1	26	80.3	28.898	259	0	323.31	174760000	14	245	DAAANDAVVLFVGTKK;FLGGIEDMPR;FLGGIEDMPRIPDVMYVVDPHK;IPDVMYVVDPHK;KLGIPVVAMVDTNTDPDDIDVIIPANDDAIR;KLGIPVVAMVDTNTDPDDIDVIIPANDDAIRAVK;KQAADAVAEEAVR;LADAIIEGR;LADAIIEGRQGEDAVAVEAEFAASETQADSIEEIVEVVEGDNK;LGIPVVAMVDTNTDPDDIDVIIPANDDAIR;LGIPVVAMVDTNTDPDDIDVIIPANDDAIRAVK;MEEDGTFEVLPK;NGIHVIDLQQTVK;QAADAVAEEAVR;QAADAVAEEAVRSGQYFINHRWLGGTLTNWGTIQK;QGEDAVAVEAEFAASETQADSIEEIVEVVEGDNK;QLLEAGVHFGHQTR;QLLEAGVHF…			-1	7454100	3577500	3876600	4041900	4568500	FALSE	TRUE	FALSE	TRUE			2.95487e+07	2.84212e+07	0.176687	0.918123275068997	-0.0561276	0.530537830446673	5734.7	6306.63
Q04J42	phpP	Q04J42	Q04J42	Protein phosphatase PhpP OS=Streptococcus pneumoniae serotype 2 (strain D39 / NCTC 7466) OX=373153 GN=phpP PE=1 SV=1	1	18	98.8	27.103	246	0	323.31	16311000	12	123	AGNIASEMAVTDLGVAWVDTQIDTVNEVR;AGQLTPEEAEAHPQK;DEIQPDFGTVILESGDYLLLNSDGLTNMISGSEIR;DEIQPDFGTVILESGDYLLLNSDGLTNMISGSEIRDIVTSDIPLADK;DIVTSDIPLADK;DIVTSDIPLADKTETLVR;EWFAHYLEIENQK;FANNAGGLDNITVALVSMNEEDAE;GEEYHQLTSDHSLVNELLK;GMGTTLEVLAIIDNQAIYAHIGDSR;IGLIRGEEYHQLTSDHSLVNELLK;IHQLGQDEAYR;MEISLLTDVGQK;NIITQSIGQK;NIITQSIGQKDEIQPDFGTVILESGDYLLLNSDGLTNMISGSEIR;RTNNQDYVNHYVNR;TMIILADGMGGHR;TNNQDYVNHYVNR			-1	573670	349420	224260	607040	685810	FALSE	TRUE	FALSE	TRUE			4.33309e+06	2.9901e+06	0.176017	0.917203311867525	-0.535199	0.081130355515041	560.117	364.836
Q04ML7	rplO	Q04ML7	Q04ML7	50S ribosomal protein L15 OS=Streptococcus pneumoniae serotype 2 (strain D39 / NCTC 7466) OX=373153 GN=rplO PE=3 SV=1	1	5	49.3	15.446	146	0	121.54	59080000	7	45	EYAIVNLDQLNVFEDGAEVTPVVLIEAGIVK;ILGNGELTK;LGFEGGQTPLFR;LHELKPAEGSR;RGFTNINAK			-1	4647500	2270800	2376700	7126900	8035500	FALSE	TRUE	FALSE	TRUE			2.89733e+07	3.02081e+07	0.173113	0.916283348666053	0.0602143	0.741112123974476	3640.07	3866.52
Q04MN3	rplB	Q04MN3	Q04MN3	50S ribosomal protein L2 OS=Streptococcus pneumoniae serotype 2 (strain D39 / NCTC 7466) OX=373153 GN=rplB PE=3 SV=1	1	10	45.5	29.919	277	0	243.87	178120000	18	146	AAGASAQVLGSEGKYVLVR;ATVGVVGNEQHGLVNLGK;AYIIAPK;IVSGPEADIK;NMTSLDFAEITTSTPEK;SANIALVHYTDGVK;SLLVALK;TIEYDPNRSANIALVHYTDGVK;VGNALPLANIPVGTLIHNIELKPGR			-1	5162600	2515200	2647400	11117000	12523000	FALSE	TRUE	FALSE	TRUE			6.44205e+07	6.77509e+07	0.171813	0.915363385464581	0.0727207	0.749316317228806	4031.84	4306.91
Q04LE0	metK	Q04LE0	Q04LE0	S-adenosylmethionine synthase OS=Streptococcus pneumoniae serotype 2 (strain D39 / NCTC 7466) OX=373153 GN=metK PE=3 SV=1	1	21	72.5	43.115	396	0	323.31	32566000	17	128	AEVQLAYAIGVAQPVSVR;DTIAEIGYTNTEYGFSAETVGVHPSLVEQSPDIAQGVNEALEVR;EVIPSSYLDDK;FFINPTGR;FVIGGPQGDSGLTGR;FVIGGPQGDSGLTGRK;GNADQDPLDLIGAGDQGLMFGFAVDETEELMPLPIALSHK;IADQISDAILDAILAK;IDTFGTGTVAESQLEK;IIVDTYGGYSR;KAEVQLAYAIGVAQPVSVR;KLFTSESVSEGHPDK;LFTSESVSEGHPDK;NIVAAGLAK;QIFDLRPAGIIQMLDLK;SGEISYLRPDAK;SQVTVEYDENDRPVR;SQVTVEYDENDRPVRVDTVVISTQHDPEATNEQIHQDVIDK;TDIDLPWER;VDTVVISTQHDPEATNEQIHQDVIDK;VVRDTIA…			-1	1137800	522080	615720	910160	1025100	FALSE	TRUE	FALSE	TRUE			5.38752e+06	5.56954e+06	0.171573	0.914443422263109	0.0479362	0.719234275296262	836.89	1001.68
A0A0H2ZQ69	SPD_1136	A0A0H2ZQ69	A0A0H2ZQ69	Putative ACR OS=Streptococcus pneumoniae serotype 2 (strain D39 / NCTC 7466) OX=373153 GN=SPD_1136 PE=4 SV=1	1	8	42.2	20.399	180	0	254.13	4243900	7	33	EENSPFAGLQGLFDGDE;KEENSPFAGLQGLFDGDE;KQSEGLNFEQTLDLVDDLR;LNIQEIR;LNIQEIRK;QSEGLNFEQTLDLVDDLR;QSEGLNFEQTLDLVDDLRAR;VLTAEEEAGQGFISGNDWQIMTEEEYQAQK			-1	396190	192390	203800	289030	325310	FALSE	TRUE	FALSE	TRUE			1.65436e+06	1.71141e+06	0.170596	0.913523459061638	0.0489186	0.72105742935278	308.4	331.551
A0A0H2ZM56	SPD_1834	A0A0H2ZM56	A0A0H2ZM56	Aldehyde-alcohol dehydrogenase OS=Streptococcus pneumoniae serotype 2 (strain D39 / NCTC 7466) OX=373153 GN=SPD_1834 PE=3 SV=1	1	42	69.3	97.285	883	0	323.31	136350000	37	381	AAYSCGKPALGVGAGNVPAYVEK;AFKPDTIIALGGGSPMDAAK;ALLEEFCFGVK;ALVALEEMR;ARQMVEFNGLGHSAAIHTADEELTK;ASVAALDAHGELALHAFEETGR;ASVAALDAHGELALHAFEETGRGVFEDK;DAAIAAGAPENCVQWITQPSMEATSALMNHEGVATILATGGNAMVK;EIYDEFVAEFK;ELAFLAYEDQCSPANPR;FIAIPTTSGTGSEVTPFAVISDK;FPLLGKK;IGAQFHTIHGR;IGIQMNFR;IIEQLDLRR;KLNQEQVDYIVAK;LNADIVGKPATWIAEQAGFTVPEGTNILAAECK;LNQEQVDYIVAK;LPMVDHMQEIIEDAYYGYK;LSPVIAVLK;LVFENLESSVK;MHNASTIAGMA…			-1	2434500	1178300	1256200	2623100	2950300	FALSE	TRUE	FALSE	TRUE			1.79365e+07	1.86444e+07	0.169589	0.912603495860166	0.0558456	0.732907930720146	1888.8	2043.64
A0A0H2ZN40	SPD_0804	A0A0H2ZN40	A0A0H2ZN40	ABC transporter, ATP-binding protein OS=Streptococcus pneumoniae serotype 2 (strain D39 / NCTC 7466) OX=373153 GN=SPD_0804 PE=4 SV=1	1	6	38.1	28.146	252	0	35.873	488360	17	15	AIITEPEILLADEPTGALDSK;DGILYNQIYRGEK;GQTILMVTHSTAAASR;GQVYLNGTDTATIK;LGFVFQDFNLLDTLSVK;SSAALLDVFDEINER			-1	28727	13738	14989	59665	67085	FALSE	TRUE	FALSE	TRUE			230112	281768	0.169105	0.911683532658694	0.292174	0.89334548769371	22.0219	24.3848
A0A0H2ZMJ2	SPD_1728	A0A0H2ZMJ2	A0A0H2ZMJ2	Uncharacterized protein OS=Streptococcus pneumoniae serotype 2 (strain D39 / NCTC 7466) OX=373153 GN=SPD_1728 PE=4 SV=1	1	6	45	23.319	202	0	97.266	7350500	10	32	ALFLALTTSQSDWQELAPVFDFYQTIGR;LENPSLLSSQDR;LENPSLLSSQDRQHLMWIYQSALEK;QHLMWIYQSALEK;QTQTLEILSQSEDLVNPVYVTLGEK;SQSSYLSPLLWLK			-1	590720	268810	321910	457220	513960	FALSE	TRUE	FALSE	TRUE			2.58044e+06	3.1681e+06	0.168768	0.910763569457222	0.295999	0.895168641750228	430.9	523.698
A0A0H2ZPL5	SPD_1099	A0A0H2ZPL5	A0A0H2ZPL5	Amino acid ABC transporter, ATP-binding protein OS=Streptococcus pneumoniae serotype 2 (strain D39 / NCTC 7466) OX=373153 GN=SPD_1099 PE=4 SV=1	1	8	67.1	27.351	246	0	207.58	11272000	9	67	ELAEQGMTMIIVTHEMGFAR;ENIGMVFQHFNLFPHMSVLDNITFAPIEHK;FYEGDVVCIIGPSGSGK;GLAMNPDIMLFDEPTSALDPEMVGDVLNVMK;LGMELLEK;LKIDVNDLHK;SLNLLEEVTSGHITVNGYDLTEK;VIFTADGEFLEDGTPDQIFDNPQHPR			-1	427580	219080	208510	595290	669150	FALSE	TRUE	FALSE	TRUE			3.44366e+06	3.50996e+06	0.168737	0.90984360625575	0.0275105	0.690975387420237	351.183	339.214
A0A0H2ZPF4	SPD_0754	A0A0H2ZPF4	A0A0H2ZPF4	Uncharacterized protein OS=Streptococcus pneumoniae serotype 2 (strain D39 / NCTC 7466) OX=373153 GN=SPD_0754 PE=4 SV=1	1	6	68.4	8.4637	76	0	44.231	9234100	5	28	AVEILIENYNLAK;DSFEGYTLTIGK;DSFEGYTLTIGKK;KIEIQVADAK;KVIGEIAELDGQFAIIK;VIGEIAELDGQFAIIK			-1	1755100	801780	953350	708330	796210	FALSE	TRUE	FALSE	TRUE			3.49633e+06	4.22742e+06	0.168727	0.908923643054278	0.273939	0.884229717411121	1285.25	1550.95
Q04MM1	rplF	Q04MM1	Q04MM1	50S ribosomal protein L6 OS=Streptococcus pneumoniae serotype 2 (strain D39 / NCTC 7466) OX=373153 GN=rplF PE=3 SV=1	1	12	80.3	19.427	178	0	258.59	182210000	9	128	ALLNNMVVGVSEGFK;ALLNNMVVGVSEGFKK;DIEIRVEGTEVTLHRPNDSK;ELEMRGVGYRAQLQGSK;EVVGQTAAYVR;EVVGQTAAYVRSLRSPEPYK;LVLAVGK;SHPDEVEAPEGITFELPNPTTIVVSGISK;TIHGTTRALLNNMVVGVSEGFKK;VEGTEVTLHRPNDSK;VIVLPAGVELANNDNVVTVK;YVGEFVR			-1	9807100	4919900	4887200	10463000	11745000	FALSE	TRUE	FALSE	TRUE			6.22385e+07	6.03226e+07	0.16675	0.908003679852806	-0.0451097	0.55697356426618	7886.56	7950.72
A0A0H2ZM77	SPD_1586	A0A0H2ZM77	A0A0H2ZM77	Sugar-binding transcriptional regulator, LacI family protein OS=Streptococcus pneumoniae serotype 2 (strain D39 / NCTC 7466) OX=373153 GN=SPD_1586 PE=4 SV=1	1	8	39	38.115	331	0	33.51	829390	17	18	DVALEAGVSVGTVSR;EIDGIFTINDMMALR;HFSENVCYVTSANYK;IAPDDYQIIGFDGLK;LFICNADSDSQNEIEYIEMLK;TSVDQSYLVSTIVQDIGMMAK;VDGIIGITYSDIDK;YILSDLPFVSIDR			-1	48072	19607	28465	77532	86987	FALSE	TRUE	FALSE	TRUE			358644	497480	0.166008	0.907083716651334	0.472086	0.940747493163172	31.4299	46.3082
A0A0H2ZQG2	SPD_0829	A0A0H2ZQG2	A0A0H2ZQG2	Uncharacterized protein OS=Streptococcus pneumoniae serotype 2 (strain D39 / NCTC 7466) OX=373153 GN=SPD_0829 PE=4 SV=1	1	4	45.3	20.552	172	0	78.31	527860	7	13	FIHVNTVAPFGTFR;LNENINSISAMIDSLSEEELFEPHMR;RADEVDRTPAENLAYQVGWTNLVLK;YILEFDNIPENLK			-1	42194	20778	21416	69529	78002	FALSE	TRUE	FALSE	TRUE			308915	346883	0.165896	0.906163753449862	0.167239	0.830446672743847	33.307	34.8405
A0A0H2ZR12	SPD_0444	A0A0H2ZR12	A0A0H2ZR12	Mannosyl-glycoprotein endo-beta-N-acetylglucosaminidase OS=Streptococcus pneumoniae serotype 2 (strain D39 / NCTC 7466) OX=373153 GN=SPD_0444 PE=3 SV=1	1	6	7.3	180.26	1635	0.00091324	1.8886	1210900	81	8	AEGVATASETASPASNEAATTETAEAASAAKPEEK;NGVPVYGTLFFNWSNSIADQER;SEVGGDLASAPLDLTNQSGLLYYR;VSRSASAQGTTQELK;WNDILDENGK;WSSAQLSGSVDIR			-1	586	586	7534	431200	483490	FALSE	TRUE	FALSE	TRUE			656238	693101	0.165129	0.90524379024839	0.0788469	0.759343664539654	0.939353	12.2567
Q04JZ4	rplL	Q04JZ4	Q04JZ4	50S ribosomal protein L7/L12 OS=Streptococcus pneumoniae serotype 2 (strain D39 / NCTC 7466) OX=373153 GN=rplL PE=3 SV=1	1	11	92.6	12.442	122	0	149.85	403280000	8	167	AIEEEFGVTAAAPVAVAAADAADAGAAK;AKLEEAGASVTLK;ALNIENIIAEIK;DSFDVELTSAGDK;DSFDVELTSAGDKK;EASILELNDLVK;EGVATAEAEEIK;EITGLGLK;ELVDGAPALVK;LEEAGASVTLK;VVREITGLGLK			-1	44981000	21794000	23187000	20831000	23333000	FALSE	TRUE	FALSE	TRUE			1.30735e+08	1.3975e+08	0.16364	0.904323827046918	0.0962039	0.780309936189608	34935.6	37721.7
A0A0H2ZPR9	SPD_1518	A0A0H2ZPR9	A0A0H2ZPR9	Transcriptional activator, Rgg/GadR/MutR family protein OS=Streptococcus pneumoniae serotype 2 (strain D39 / NCTC 7466) OX=373153 GN=SPD_1518 PE=4 SV=1	1	7	28.6	33.607	283	0	82.73	1030700	15	26	DIIVESQNPSTFQDTR;DIIVESQNPSTFQDTRK;ECETITLQLLVLAEELK;GLTQQDVCGQVIHR;LGILQHNSDLIDK;THHDVPIQNIYR;WDYGQIFK			-1	39615	19665	19950	90276	101110	FALSE	TRUE	FALSE	TRUE			572738	424067	0.163511	0.903403863845446	-0.433583	0.10665451230629	31.5228	32.4556
A0A0H2ZNV8	SPD_1779	A0A0H2ZNV8	A0A0H2ZNV8	Thiamine pyrophosphokinase OS=Streptococcus pneumoniae serotype 2 (strain D39 / NCTC 7466) OX=373153 GN=SPD_1779 PE=4 SV=1	1	9	70	25.14	220	0	49.404	459190	13	18	AQYFVQARPEK;DDTDLELALLTIFEQNPQAQVTIFGALGGR;GSLWVLEEDLPLALAVGDFDSVTEEER;QIEIEDGQNLIAYCSEGTSQLEPR;RAQYFVQARPEK;SDYDYLAFMPVR;TDFDAFVGVDR;VYASNEYIDREVSVTCPDGYVVVLHSK;YELTEENFFFK			-1	11177	1396.8	9780.1	44986	50362	FALSE	TRUE	FALSE	TRUE			228752	280615	0.162859	0.902483900643974	0.294809	0.894257064721969	2.23906	15.9107
A0A0H2ZPM4	SPD_0614	A0A0H2ZPM4	A0A0H2ZPM4	ABC transporter, ATP-binding protein OS=Streptococcus pneumoniae serotype 2 (strain D39 / NCTC 7466) OX=373153 GN=SPD_0614 PE=4 SV=1	1	6	46.5	23.84	215	0	34.394	884370	14	22	GTTILIASHSEEDIR;GVVGNQEINDTLK;IPANLGALIEEPGFINYYSGFK;KIPANLGALIEEPGFINYYSGFK;LGIAQAIMENPSILLLDEPMNALDK;LIAGLYSPSYGEVLINGENIVPER			-1	48431	11957	36474	99144	110900	FALSE	TRUE	FALSE	TRUE			303656	502934	0.161662	0.901563937442502	0.727933	0.96718322698268	19.167	59.3376
Q04J98	ddl	Q04J98	Q04J98	D-alanine--D-alanine ligase OS=Streptococcus pneumoniae serotype 2 (strain D39 / NCTC 7466) OX=373153 GN=ddl PE=3 SV=1	1	17	69.5	38.718	347	0	94.174	7574900	19	63	AVDYDRFTVK;DVAFYDYDAK;EVSVLSAESVMR;GEIFLNELNTMPGFTQWSMYPLLWENMGISYPELIER;ISDDVVAVMR;KVAPSAIYEEGAVVFPVLHGPMGEDGSVQGFLEVLK;LAYPVFTKPSNMGSSVGISK;LMTNETIDWDK;MPYVGCNILSSSLAMDK;QTIILLYGGR;RVLESAGIAQVPYVAIVEGDDVTAK;SENQEELRQALK;STLPGEVVK;TFFISQSGDFIK;VAPSAIYEEGAVVFPVLHGPMGEDGSVQGFLEVLK;VLESAGIAQVPYVAIVEGDDVTAK;VLVEQGVNAR			-1	271490	126350	145150	302310	338000	FALSE	TRUE	FALSE	TRUE			1.55762e+06	1.68715e+06	0.160995	0.90064397424103	0.115251	0.793072014585232	202.538	236.137
Q04KC2	lacB	Q04KC2	Q04KC2	Galactose-6-phosphate isomerase subunit LacB OS=Streptococcus pneumoniae serotype 2 (strain D39 / NCTC 7466) OX=373153 GN=lacB PE=3 SV=1	1	7	67.3	18.957	171	0	73.221	1514100	9	29	GYEVIDFGTYDHTR;IAIGCDHIVTDEK;IEHLESHNAQQTDANFFTEFLEK;ITGELLMCDIIEAFIHAEYKPSEENK;ITGELLMCDIIEAFIHAEYKPSEENKK;KVGEAVTSGQADLGVCICGTGVGINNAVNK;THYPIFGK			-1	78342	34360	43982	121670	136020	FALSE	TRUE	FALSE	TRUE			647156	817988	0.160845	0.899724011039558	0.337966	0.906107566089335	55.0788	71.5519
A0A0H2ZMR4	SPD_2029	A0A0H2ZMR4	A0A0H2ZMR4	Uncharacterized protein OS=Streptococcus pneumoniae serotype 2 (strain D39 / NCTC 7466) OX=373153 GN=SPD_2029 PE=4 SV=1	1	5	69.3	10.212	88	0	85.886	6859900	5	49	AHEGQVVEMTLENGR;AHEGQVVEMTLENGRK;LIEVYPSLFIVEFGDVEGDK;NLIHYLD;QVNVYVESFTYSDILTEK			-1	974690	524320	450360	505050	564530	FALSE	TRUE	FALSE	TRUE			3.35173e+06	2.9883e+06	0.160624	0.898804047838086	-0.165579	0.319051959890611	840.48	732.666
A0A0H2ZNS8	SPD_1991	A0A0H2ZNS8	A0A0H2ZNS8	PTS system, IIB component OS=Streptococcus pneumoniae serotype 2 (strain D39 / NCTC 7466) OX=373153 GN=SPD_1991 PE=4 SV=1	1	3	27.6	18.059	156	0.005425	0.694	210170	11	6	TEENEKVTGGVALGEEDK;TMLIYTNPK;VEIQMVPNDKVTMLEK			-1	12701	3410.5	9290.1	48885	54634	FALSE	TRUE	FALSE	TRUE			98794.9	240575	0.160407	0.897884084636615	1.28398	0.986326344576117	5.467	15.1136
A0A0H2ZNM1	SPD_0373	A0A0H2ZNM1	A0A0H2ZNM1	CMD domain-containing protein OS=Streptococcus pneumoniae serotype 2 (strain D39 / NCTC 7466) OX=373153 GN=SPD_0373 PE=1 SV=1	1	10	66.5	19.815	182	0	323.31	75518000	7	82	DNNGYIPNLIGLLANAPTVLEAYQIVSSIHR;DNNGYIPNLIGLLANAPTVLEAYQIVSSIHRR;EVVQITAAVTNGCAFCVAGHTAFSIK;FTLAVINTK;MTTFTIHTVESAPAEVK;NRTPIETDPKLDTLAK;NSLTPVEREVVQITAAVTNGCAFCVAGHTAFSIK;QIQMNDDLIQALR;TPIETDPKLDTLAK;TTFTIHTVESAPAEVK			-1	3016300	1645400	1370900	6346800	7078400	FALSE	TRUE	FALSE	TRUE			2.93489e+07	2.7103e+07	0.157394	0.896964121435143	-0.114855	0.412944393801276	2637.56	2230.24
Q04L69	deoC	Q04L69	Q04L69	Deoxyribose-phosphate aldolase OS=Streptococcus pneumoniae serotype 2 (strain D39 / NCTC 7466) OX=373153 GN=deoC PE=3 SV=1	1	11	69.1	22.96	220	0	112.06	6174700	16	43	EAIQNGADEIDMVINVGALK;EYGFASVCVNPTWVEHAK;IGTSAGVAILK;IVVCQLAQK;QIDSLLSEAR;SGNLALVESDIR;SYADALAFVEAGATR;TSTGFSTGGATIADVTLMR;VCTVVGFPLGATTSAVK;VIIEACLLTDQEK;YIDHTLLK			-1	362100	160380	201730	328890	365900	FALSE	TRUE	FALSE	TRUE			1.496e+06	1.81149e+06	0.153844	0.896044158233671	0.276063	0.88514129443938	257.088	328.184
Q04MN5	rplD	Q04MN5	Q04MN5	50S ribosomal protein L4 OS=Streptococcus pneumoniae serotype 2 (strain D39 / NCTC 7466) OX=373153 GN=rplD PE=3 SV=1	1	9	59.9	22.109	207	0	223.8	139210000	10	156	ANVTLFDQTGK;EAGQVVLSDAVFGIEPNESVVFDVIISQR;FVAVDALSFTAPK;GGGVVFGPTPR;LLVTQAAISK;VATATTASVLDIANSDK;VLAALSIDSK;VLVILEEGNEFAALSAR;VLVILEEGNEFAALSARNLPNVK			-1	11465000	5661500	5803100	10146000	11286000	FALSE	TRUE	FALSE	TRUE			4.81314e+07	4.85641e+07	0.153623	0.895124195032199	0.0129113	0.672743846855059	9075.34	9440.75
Q04MN0	rpsC	Q04MN0	Q04MN0	30S ribosomal protein S3 OS=Streptococcus pneumoniae serotype 2 (strain D39 / NCTC 7466) OX=373153 GN=rpsC PE=3 SV=1	1	13	58.5	24.045	217	0	323.31	120830000	11	96	ADIDYAWEEADTTYGK;AEGYSEGTVPLHTLR;ELADAAVSTIEIER;ELADAAVSTIEIERAVNK;EYADYLHEDLAIR;EYADYLHEDLAIRK;QPDLDAHLVGEGIAR;QVHINIIEIK;QVHINIIEIKQPDLDAHLVGEGIAR;VGIIRDWDAK;VNVSLHTAKPGMVIGK;VWIYRGEVLPAR;VWIYRGEVLPARK			-1	8611200	4150300	4461000	6548600	7284100	FALSE	TRUE	FALSE	TRUE			3.83383e+07	3.96313e+07	0.153564	0.894204231830727	0.0478525	0.718322698268004	6652.9	7257.36
A0A0H2ZN50	SPD_0622	A0A0H2ZN50	A0A0H2ZN50	Aminopyrimidine aminohydrolase OS=Streptococcus pneumoniae serotype 2 (strain D39 / NCTC 7466) OX=373153 GN=SPD_0622 PE=3 SV=1	1	4	30.6	25.615	222	0	20.239	198950	10	8	DLALPEVYIHSEWINLHR;METQDYAFQPGLTVGELLK;QLGFLEADEDGYFQK;VAENDYLEVTLHPVTK			-1	16351	9674.9	6676.6	39469	43868	FALSE	TRUE	FALSE	TRUE			176162	126435	0.152449	0.893284268629255	-0.478509	0.0938924339106655	15.5088	10.8618
A0A0H2ZMW2	SPD_1176	A0A0H2ZMW2	A0A0H2ZMW2	ABC transporter, ATP-binding protein OS=Streptococcus pneumoniae serotype 2 (strain D39 / NCTC 7466) OX=373153 GN=SPD_1176 PE=4 SV=1	1	4	31.7	27.155	246	0	35.158	1180000	13	15	AVIADSDIIFADEPTGALDSVSR;CISSLLEPTSGEVILNGINPYK;CVIMVTHDIELASK;FNAGLNDFVGTLSGGEQQK			-1	90767	44507	46260	147370	163710	FALSE	TRUE	FALSE	TRUE			620782	663689	0.1517	0.892364305427783	0.0964207	0.781221513217867	71.3443	75.2579
A0A0H2ZRA5	lctO	A0A0H2ZRA5;A0A0H2ZN83	A0A0H2ZRA5	Lactate oxidase OS=Streptococcus pneumoniae serotype 2 (strain D39 / NCTC 7466) OX=373153 GN=lctO PE=3 SV=1	2	26	81.7	41.488	378	0	323.31	89494000	16	172	AAFGYIASGAEDTFTLR;AAFGYIASGAEDTFTLRENIR;AIVLTADATVGGNR;AIVLTADATVGGNREVDK;AIVLTADATVGGNREVDKR;ALASGADLVAIGRPVIYGLALGGSVGVR;DVEFIAEYSGLPVYVK;GVHEFGSLYTTSSYSTVDLPEISEALQGTPHWFQFYFSK;HNPYNPTFPVDPR;LIVPHTLCDVENPSTEIEFAGEK;LRHNPYNPTFPVDPR;LRHNPYNPTFPVDPRDLK;LSSPIIMAPVAAHK;NGFVFPVGMPIVEEYLPEGAGK;QIDGGPAAFDSLQEVAEAVDR;QIDGGPAAFDSLQEVAEAVDRR;QVFEHLNAELK;RNGFVFPVGMPIVEEYLPEGAGK;RVPIVFDSGVR;RVPIVFDSGVRR;SL…			-1;-1	3042800	1458000	1584700	2185500	2422100	FALSE	TRUE	FALSE	TRUE			1.36834e+07	1.50771e+07	0.148295	0.891444342226311	0.13993	0.81130355515041	2337.16	2578.06
A0A0H2ZQD7	SPD_2068	A0A0H2ZQD7	A0A0H2ZQD7	Serine protease OS=Streptococcus pneumoniae serotype 2 (strain D39 / NCTC 7466) OX=373153 GN=SPD_2068 PE=3 SV=1	1	12	58.8	41.841	393	0	283.72	17459000	17	85	AIQTDTAINPGNSGGPLINIQGQVIGITSSK;DAVVSVITYSANR;EAYIVTNNHVINGASK;EIASSTDLQSALYNHSIGDTIK;IATNGGTSVEGLGFAIPANDAINIIEQLEK;LTVGETAIAIGSPLGSEYANTVTQGIVSSLNR;RLNIPSNVTSGVIVR;SSVNNSNNNSTITQTAYK;SVQSNMPANGHLEK;VPGEIVGADTFSDIAVVK;VTRPALGIQMVNLSNVSTSDIR;VTRPALGIQMVNLSNVSTSDIRR			-1	491860	229940	261910	661700	732850	FALSE	TRUE	FALSE	TRUE			4.33824e+06	4.75513e+06	0.147341	0.890524379024839	0.132376	0.804922515952598	368.592	426.087
A0A0H2ZQD1	cysS	A0A0H2ZQD1	A0A0H2ZQD1	Cysteine--tRNA ligase OS=Streptococcus pneumoniae serotype 2 (strain D39 / NCTC 7466) OX=373153 GN=cysS PE=3 SV=1	1	18	56.6	51.081	447	0	223.4	7032000	25	70	AFANYWMHNGFVNIDNVK;ANRDFETADQIR;ANRDFETADQIRDQLVTQGIK;AREEGITPQEVADK;EDVTALGVKPATRHPR;ENPVDFALWK;FFFATQHYR;FVAAMDEDFNAANGITVVFEMAK;GFAYESQGDVYFR;MYVCGPTVYNYIHVGNAR;NTYEQPFTGNVDAQELQNFK;QALADMLEIFGIVFVEEVLDAEIEDLIQK;SLGNFITVHDALK;STVAFDTIRR;TLEDLELGASGR;TLEDLELGASGRTDEETARK;VAYISNFTDVDDK;YIAAFREDVTALGVKPATR			-1	192220	93749	98472	291580	322450	FALSE	TRUE	FALSE	TRUE			1.70421e+06	1.80271e+06	0.145184	0.889604415823367	0.0810684	0.762989972652689	150.279	160.199
A0A0H2ZRI0	SPD_1865	A0A0H2ZRI0	A0A0H2ZRI0	Alcohol dehydrogenase, zinc-containing OS=Streptococcus pneumoniae serotype 2 (strain D39 / NCTC 7466) OX=373153 GN=SPD_1865 PE=1 SV=1	1	17	74.7	38.091	352	0	323.31	45376000	17	133	AYTYVKPGLASFVDVDKPVIR;EIYDLTDGRGVDVAIEAVGIPATFDFCQK;GDVPTCQSGTILGHEGIGIVEEVGEGVSNFK;GDVPTCQSGTILGHEGIGIVEEVGEGVSNFKK;GIYAHCEDEGGWIFGHLIDGMQAEYLR;GKVEPGCSVAIIGSGPVGLAALLTAQFYSPAK;GVDVAIEAVGIPATFDFCQK;IIGVDGTVANCGVHGKPVEFDLDK;KGIYAHCEDEGGWIFGHLIDGMQAEYLR;LETALSFGATHK;LIMVDLDDNR;LIMVDLDDNRLETALSFGATHK;LVTHYFK;NINVTTGLVSTNTTPQLLK;TTICGTDLHIIK;VEPGCSVAIIGSGPVGLAALLTAQFYSPAK;VPHADNTLYHTPEDLSDEALVMLSDIL…			-1	948180	455310	492870	1880600	2075500	FALSE	TRUE	FALSE	TRUE			9.56942e+06	1.12281e+07	0.142266	0.888684452621895	0.23061	0.870556061987238	729.858	801.824
Q04LP6	rplA	Q04LP6	Q04LP6	50S ribosomal protein L1 OS=Streptococcus pneumoniae serotype 2 (strain D39 / NCTC 7466) OX=373153 GN=rplA PE=3 SV=1	1	10	57.2	24.495	229	0	167.88	94327000	12	179	AAGADFVGEDDLVAK;AGNVQAIIGK;AYSVEEAVALAK;FDATVEVAYNLNIDVK;GAMVLPNGTGK;GTYVTNLTITTTQGVGIK;INDGWLDFDVVIATPDMMALVGR;ITYRADRAGNVQAIIGK;KADQQIRGAMVLPNGTGK;TSRVLVFARGAK			-1	7699100	3783400	3915700	6712500	7390800	FALSE	TRUE	FALSE	TRUE			3.43396e+07	3.63737e+07	0.13888	0.887764489420423	0.0830236	0.767547857793984	6064.76	6370.24
A0A0H2ZQ27	SPD_0173	A0A0H2ZQ27	A0A0H2ZQ27	MccC family protein OS=Streptococcus pneumoniae serotype 2 (strain D39 / NCTC 7466) OX=373153 GN=SPD_0173 PE=3 SV=1	1	15	76.1	38.82	343	0	131.18	3128800	20	56	AEDLIHAFSDDSIDMILCAIGGDDTYR;AIVPFGVHAHVDAQEQVIR;DLGLNPIFLPHSLK;DTGIFAVINGLLVGKPMDETFHDDYK;EALLDIIDSNIPIVYNLNVGHATPR;IFLGFSDTTMNHLMLHK;ILGGCLESLYDIFDNSR;ILLLETSEEK;ISEIRPSDVWYEER;LFPDLSDWEGK;LLPYLFENDQLQK;TDFSPTALGTPR;TFYGQSFLADICELDK;VSHTNTGFDLLQGSAQFEGK;VSTIGIVSLSSGIIGEDFVK			-1	69646	29286	40360	108280	119080	FALSE	TRUE	FALSE	TRUE			615353	714337	0.137164	0.886844526218951	0.21519	0.861440291704649	46.9452	65.6595
Q04MP8	SPD_0181	Q04MP8	Q04MP8	Putative pre-16S rRNA nuclease OS=Streptococcus pneumoniae serotype 2 (strain D39 / NCTC 7466) OX=373153 GN=SPD_0181 PE=3 SV=1	1	6	62.6	15.655	139	0	65.3	2863200	9	22	FVVGLPK;IMGLDVGSK;LAAQLILQNYLDR;LEEFFGLPVDYQDER;MLIEQADISR;TVGVAISDPLGFTAQGLEIIQINEEQGQFGFDR			-1	243430	112100	131330	232250	255330	FALSE	TRUE	FALSE	TRUE			1.15909e+06	1.13235e+06	0.136684	0.885924563017479	-0.033672	0.572470373746582	179.695	213.654
A0A0H2ZPG7	mapZ	A0A0H2ZPG7	A0A0H2ZPG7	Mid-cell-anchored protein Z OS=Streptococcus pneumoniae serotype 2 (strain D39 / NCTC 7466) OX=373153 GN=mapZ PE=3 SV=1	1	9	31.7	51.541	464	0	227.53	4427200	14	33	EEFVETQSLDDLIQEMR;ELTVGQAIRK;GYITGDQYILER;KEEFVETQSLDDLIQEMR;NEEVEAGVLPEDSILDK;SEVNMGLSSAGVAVQR;TGYFVGNGAGHADDLDY;VAYNQSAIDDSNNSAWDFADGVLEQILATSR;VNIVNGNGYYNLYKPDGTYLFTLNCK			-1	214300	110230	104060	284940	313080	FALSE	TRUE	FALSE	TRUE			1.45019e+06	1.45024e+06	0.135873	0.885004599816007	5.73003e-05	0.644484958979034	176.698	169.29
Q04I02	adcR	Q04I02	Q04I02	Transcriptional regulator AdcR OS=Streptococcus pneumoniae serotype 2 (strain D39 / NCTC 7466) OX=373153 GN=adcR PE=1 SV=1	1	2	14.4	16.606	146	0	10.098	396660	3	6	FLTALVGEIK;RLNVSQAAVTK			-1	132220	65409	66810	78193	85741	FALSE	TRUE	FALSE	TRUE			234653	261010	0.132946	0.884084636614535	0.153574	0.820419325432999	104.85	108.69
A0A0H2ZLB7	blpR	A0A0H2ZLB7	A0A0H2ZLB7	Response regulator BlpR OS=Streptococcus pneumoniae serotype 2 (strain D39 / NCTC 7466) OX=373153 GN=blpR PE=4 SV=1	1	13	71	28.815	245	0	88.022	3713400	15	47	EHHITLSSFEVFGKPDQLLAEVHEK;EVYYLETSPRPHR;GAHQLFFLDIEIR;IETALLYANSQDSK;IFVLEDDFSQQTR;IREQDPYALIVFVTTHSEFMPLSFR;LLFFPNGGSCLIAR;SFLINPANVVHLDK;SFLINPANVVHLDKK;TDRLEFTASLEEVFK;TDRLEFTASLEEVFKQEPR;VREVSEAINNLH;YQVSALDYIDK			-1	174790	91042	83743	280400	307370	FALSE	TRUE	FALSE	TRUE			1.17931e+06	1.10953e+06	0.13249	0.883164673413063	-0.0879944	0.469462169553327	145.94	136.237
A0A0H2ZNX7	SPD_0792	A0A0H2ZNX7	A0A0H2ZNX7	Lipoprotein, putative OS=Streptococcus pneumoniae serotype 2 (strain D39 / NCTC 7466) OX=373153 GN=SPD_0792 PE=4 SV=1	1	5	35.5	32.689	290	0	45.736	934060	13	10	ASYTNLNNQVSTEEVK;LTFEEPYQAIK;METFFSQFQFNEK;SLLSAHLDPNSVDAFFNLVNDYNTIVGSTGLSGDFTSFTHTEYDVEK;VFDSQDKEEFDILFSR			-1	63306	28945	34361	162100	177540	FALSE	TRUE	FALSE	TRUE			464206	570978	0.13126	0.882244710211592	0.298672	0.896080218778487	46.3986	55.9001
sp|Q07283|TRHY_HUMAN	TCHH	sp|Q07283|TRHY_HUMAN;CON__sp|Q07283|TRHY_HUMAN	sp|Q07283|TRHY_HUMAN;CON__sp|Q07283|TRHY_HUMAN	Trichohyalin OS=Homo sapiens GN=TCHH PE=1 SV=2;	2	4	2.5	253.92	1943	0	2.6667	669520	69	5	LERQELR;LKREQEERR;LSARPPLREQR;NLLEREFGAVLR		+	-1;-1	9186.3	2974.4	6211.9	209100	228950	FALSE	TRUE	FALSE	TRUE			298903	490755	0.13084	0.88132474701012	0.715325	0.965360072926162	4.76794	10.1058
A0A0H2ZNT6	SPD_1463	A0A0H2ZNT6	A0A0H2ZNT6	ABC transporter, substrate binding lipoprotein OS=Streptococcus pneumoniae serotype 2 (strain D39 / NCTC 7466) OX=373153 GN=SPD_1463 PE=3 SV=1	1	11	57	34.594	309	0	214.42	7141500	13	59	AYGVPSAYIWEINTEEEGTPEQIK;DYFAVSDGVDVIYLEGQNEK;EDPHAWLNLENGIIFAK;GKEDPHAWLNLENGIIFAK;IDLHSIVPIGQDPHEYEPLPEDVK;IDLHSIVPIGQDPHEYEPLPEDVKK;KLIVTSEGAFK;TSEADLIFYNGINLETGGNAWFTK;TVSQDTNIPIYAQIFTDSIAEQGK;VPSLFVESSVDDRPMK;VVATNSIIADITK			-1	283710	118040	165680	253180	277210	FALSE	TRUE	FALSE	TRUE			1.91461e+06	1.9591e+06	0.130816	0.880404783808648	0.0331428	0.699179580674567	189.217	269.536
A0A0H2ZP84	prsA	A0A0H2ZP84	A0A0H2ZP84	Ribose-phosphate pyrophosphokinase OS=Streptococcus pneumoniae serotype 2 (strain D39 / NCTC 7466) OX=373153 GN=prsA PE=3 SV=1	1	17	82	35.451	322	0	309.45	21993000	13	102	GMVGSDYVVVSPDHGGVTR;HVFILQSTSSPVNDNLLEILIMVDALK;IEQISIAHLLGDAIVR;KLAEFLK;KLVVLDTIYLPEER;LFALSSNK;LLTIDLHAAQIQGFFDIPVDHLMGAPLIADYFER;LVANMLEVAGVDR;LVVLDTIYLPEER;MNTSEVMNIIGK;QFSDGEIQVNIEESIR;RASAESVNVVMPYYGYAR;RGMVGSDYVVVSPDHGGVTR;RPLSPLFDIEK;TCILIDDMIDTAGTICHAADALAEAGAVEVYASCTHPVLSGPATDNIQK;TSIAIIDK;VAQEIGIELGK			-1	892880	420830	472050	744690	814520	FALSE	TRUE	FALSE	TRUE			6.00702e+06	5.61436e+06	0.12931	0.879484820607176	-0.0975301	0.448495897903373	674.587	767.953
A0A0H2ZPK6	SPD_1899	A0A0H2ZPK6	A0A0H2ZPK6	Glutamine amidotransferase, class 1 OS=Streptococcus pneumoniae serotype 2 (strain D39 / NCTC 7466) OX=373153 GN=SPD_1899 PE=4 SV=1	1	9	62	26.936	242	0	133.95	6561100	14	42	DQTIEAIESIDEHR;EALRQNKPIMAICR;GVQLVNVAFGGTLNQEIEGHWQGLPFGTSHSIETVEGSVVAK;LILTGGQNVHPQFYGEK;QNKPIMAICR;QVGGLPLVIPVGDESVVR;QVGGLPLVIPVGDESVVRDYVEMIDK;TVESDDYNLVRDEFELALLK;TVVGVAANLCPVDAEGK			-1	330250	137770	192480	577750	631910	FALSE	TRUE	FALSE	TRUE			2.01708e+06	2.09685e+06	0.129274	0.878564857405704	0.0559578	0.734731084776664	220.844	313.135
A0A0H2ZNU8	SPD_1645	A0A0H2ZNU8	A0A0H2ZNU8	Transcriptional regulator, MarR family protein OS=Streptococcus pneumoniae serotype 2 (strain D39 / NCTC 7466) OX=373153 GN=SPD_1645 PE=4 SV=1	1	6	62.6	16.591	147	0	43.127	1024500	6	26	DGHLLAHHIR;GFSEEEIHQFEGFQER;ILAVLWNSETGCATATDIALATGLANNTLTTMIK;LDTIFYK;LLSQDPEALYRGEQGK;YLVLTELGK			-1	58255	29177	29079	78757	85965	FALSE	TRUE	FALSE	TRUE			513725	539763	0.126341	0.877644894204232	0.0713294	0.748404740200547	46.7705	47.3071
A0A0H2ZL68	SPD_1495	A0A0H2ZL68	A0A0H2ZL68	Sugar ABC transporter, sugar-binding protein OS=Streptococcus pneumoniae serotype 2 (strain D39 / NCTC 7466) OX=373153 GN=SPD_1495 PE=4 SV=1	1	11	47.5	48.329	442	0	203.05	5377700	20	34	AFISNLYSGSVTDEK;DNLINNGSQFDGGADIQNFANGQTSYTILWAPAQNGIQPK;GYTPGSLFSSGQGGDQGTR;ITTAIEAGTAPDVLFDAPGR;KFIQFIADDK;LAELNDLFTDEFVK;MLEDAGVANLVK;RMETISGWTQYYSPYYNTIDGFAEMR;TEITWWAFPVFTQEK;VEVVEVPFPSDEGKPALEYLVNGFAVFNNK;VKLETIDFK			-1	220500	108900	111600	278260	303550	FALSE	TRUE	FALSE	TRUE			1.56408e+06	1.62107e+06	0.125501	0.87672493100276	0.0516328	0.724703737465816	174.566	181.556
Q04LJ3	pyrF	Q04LJ3	Q04LJ3	Orotidine 5-phosphate decarboxylase OS=Streptococcus pneumoniae serotype 2 (strain D39 / NCTC 7466) OX=373153 GN=pyrF PE=3 SV=1	1	3	38.6	25.437	233	0	94.152	576680	10	13	LIAVTQLTSTSEAQMQEFQNIQTSLQESVIHYAK;RVMTPADAYQIGSDYIVVGRPITQAEEPVAAYHAIK;TAEAGLDGVVCSAQEVQVIK			-1	23768	11400	12368	58339	63572	FALSE	TRUE	FALSE	TRUE			331207	394143	0.123931	0.875804967801288	0.250985	0.877848678213309	18.2741	20.1208
Q04M95	gpsB	Q04M95	Q04M95	Cell cycle protein GpsB OS=Streptococcus pneumoniae serotype 2 (strain D39 / NCTC 7466) OX=373153 GN=gpsB PE=3 SV=1	1	6	67	12.575	109	0	64.041	9089800	7	33	DIFEQEFGR;DYETYAALVK;EELTRKPKPSPVQAEPLEAAITSSMTNFDILK;KPKPSPVQAEPLEAAITSSMTNFDILK;SLRQEIADLK;VEVDEFLDDVIK			-1	950250	459910	490340	1014200	1105000	FALSE	TRUE	FALSE	TRUE			4.36224e+06	4.31737e+06	0.123704	0.874885004599816	-0.0149151	0.61440291704649	737.232	797.708
A0A0H2ZQW0	ssb	A0A0H2ZQW0	A0A0H2ZQW0	Single-stranded DNA-binding protein OS=Streptococcus pneumoniae serotype 2 (strain D39 / NCTC 7466) OX=373153 GN=ssb PE=3 SV=1	1	6	59	17.351	156	0	289.38	19704000	9	54	EGHTGGAYSAPTANYSAPTNSVPDFSR;EGHTGGAYSAPTANYSAPTNSVPDFSRNENPFGATNPLDISDDDLPF;NENPFGATNPLDISDDDLPF;QQAENLANWAK;VYVTEVVAENFQMLESR;YTPSNVAVATFTLAVNR			-1	1477000	708880	768080	1218000	1325600	FALSE	TRUE	FALSE	TRUE			6.98541e+06	6.43564e+06	0.122131	0.873965041398344	-0.118263	0.408386508659982	1136.33	1249.55
Q04LZ5	pgk	Q04LZ5	Q04LZ5	Phosphoglycerate kinase OS=Streptococcus pneumoniae serotype 2 (strain D39 / NCTC 7466) OX=373153 GN=pgk PE=1 SV=1	1	27	82.2	41.938	398	0	323.31	290380000	23	294	AHASNVGISANVEK;AILFSHLGR;AQGIEIGNSLVEEDK;AQGIEIGNSLVEEDKLDVAK;AVAGFLLENEIAYIQEAVETPERPFVAILGGSK;DGVITNDNRITAALPTIK;DTEGEAVSEGFLGLDIGPK;EANAFAGYTEVR;EANAFAGYTEVRDTEGEAVSEGFLGLDIGPK;FSWISTGGGASMELLEGK;GAELEAAINALEDGQVLLVENTR;GAELEAAINALEDGQVLLVENTRYEDVDGK;GAELEAAINALEDGQVLLVENTRYEDVDGKK;IGVIENLLEK;ITAALPTIK;LGQDVVFPGVTR;LGQDVVFPGVTRGAELEAAINALEDGQVLLVENTRYEDVDGKK;LILPVDSK;SIIGGGDSAAAAINLGR;SIIGGGDS…			-1	7701800	3721500	3980400	9649800	10502000	FALSE	TRUE	FALSE	TRUE			4.13806e+07	4.61372e+07	0.122093	0.873045078196872	0.156973	0.825888787602552	5965.53	6475.5
A0A0H2ZPN1	cysK	A0A0H2ZPN1	A0A0H2ZPN1	Cysteine synthase OS=Streptococcus pneumoniae serotype 2 (strain D39 / NCTC 7466) OX=373153 GN=cysK PE=3 SV=1	1	18	88.6	31.873	306	0	323.31	76163000	19	136	AQEIAAERDGFLPLQFDNPANPEVHER;AYDGIVRVTSDDALALGREIGGK;DGFLPLQFDNPANPEVHER;DGLDAFVAGVGTGGTISGVSHALK;DRIALSMIEK;EGFLVGISSAAAIYGAIEVAK;IALSMIEK;IIQAYGAELVLTPGSEGMK;IQGISAGFIPDTLDTK;LEAFNPGSSVK;LGSTIVEATSGNTGIGLSWVGAAK;LNNIVPEGAADVYIK;SENSNIQVFAVEADESAILSGEKPGPHK;SIYNNITELIGQTPIVK;TTGAEILAAFGK;VLALAPDNGER;VTSDDALALGR;VVIVMPETMSVER			-1	2956300	1408300	1548000	1837900	1997300	FALSE	TRUE	FALSE	TRUE			1.32878e+07	1.44547e+07	0.119993	0.8721251149954	0.121433	0.798541476754786	2257.49	2518.36
A0A0H2ZM26	SPD_0818	A0A0H2ZM26	A0A0H2ZM26	Transcriptional regulator, LysR family protein OS=Streptococcus pneumoniae serotype 2 (strain D39 / NCTC 7466) OX=373153 GN=SPD_0818 PE=3 SV=1	1	13	71.5	34.879	302	0	295.9	4790000	14	46	ATLNGILER;DEFSVASQHYDFLPPTITAFSER;DEFSVASQHYDFLPPTITAFSERYPDYK;DEYLYYSENFVDTSASSQMFNVTDR;EELVMEDLADLPTVR;GFDIFQNQYANPEEEK;IFESTTVQILDEVAQGHSEIGIIYLNNQNK;IFESTTVQILDEVAQGHSEIGIIYLNNQNKK;LGLEVIELIPFHTHIYLCEGHPLAQK;MNIQQLR;REEVELSQAGTLFVEVMQEYFDQK;TDAYATGSGFLDSDSVNGITAIR;YVVAIANSGTFR			-1	222380	108330	114050	393810	427710	FALSE	TRUE	FALSE	TRUE			1.48995e+06	1.62493e+06	0.119133	0.871205151793928	0.125116	0.802187784867821	173.652	185.542
A0A0H2ZPS2	SPD_0913	A0A0H2ZPS2	A0A0H2ZPS2	Uncharacterized protein OS=Streptococcus pneumoniae serotype 2 (strain D39 / NCTC 7466) OX=373153 GN=SPD_0913 PE=4 SV=1	1	8	40.4	35.399	324	0	89.597	4485300	20	36	IETPENITK;IMNVANDSSLQLYSSAK;ITVAAPIPVTGESALAGIYYSLEANGAK;LDQVITGNQINIIINFALNLSK;NINLNFDSDK;QSIVSQAGDSFK;SDILSNADFTK;VIDETYVQPEYVLGSSLSEDQK			-1	211460	99535	111920	358100	388890	FALSE	TRUE	FALSE	TRUE			1.63242e+06	1.72639e+06	0.119	0.870285188592456	0.0807455	0.76207839562443	159.554	182.077
Q04KJ6	rex	Q04KJ6	Q04KJ6	Redox-sensing transcriptional repressor Rex OS=Streptococcus pneumoniae serotype 2 (strain D39 / NCTC 7466) OX=373153 GN=rex PE=3 SV=1	1	6	47.4	24.195	213	0	62.621	3010800	8	26	DVVVQYVDLTSELQTLLYFMR;GILSFSPVHLHLPK;IIMAFDLDDHPEVGTQTPDGIPIYGISQIK;QIAEAIGIDSATVRR;RLSLYYR;SQEVANLLVDAGVK			-1	115870	47602	68268	334050	362660	FALSE	TRUE	FALSE	TRUE			1.29543e+06	1.40383e+06	0.118554	0.869365225390984	0.115946	0.79489516864175	76.3056	111.062
Q04L24	pfkA	Q04L24	Q04L24	ATP-dependent 6-phosphofructokinase OS=Streptococcus pneumoniae serotype 2 (strain D39 / NCTC 7466) OX=373153 GN=pfkA PE=3 SV=1	1	19	77.6	35.213	335	0	323.31	113050000	17	213	EGIGGVAVGIR;EGIGGVAVGIRNEK;HGIEGVVVIGGDGSYHGAMR;HNIIVLAEGVMSAAEFGQK;IAVLTSGGDAPGMNAAIR;IVVNNPHEADIELSSLNK;KHGIEGVVVIGGDGSYHGAMR;KHNIIVLAEGVMSAAEFGQK;LTEHGFPAIGLPGTIDNDIVGTDFTIGFDTAVTTAMDAIDK;MEDIVASIK;MVENPILGTAEEGALFSLTAEGK;NAGDIALWAGIATGADEIIIPEAGFK;NAGDIALWAGIATGADEIIIPEAGFKMEDIVASIK;QAISEGMEVFGIYDGYAGMVAGEIHPLDAASVGDIISR;RIAVLTSGGDAPGMNAAIR;RTFVIEVMGR;TFVIEVMGR;VTELGHIQR;YPEFAQLEGQLK			-1	3180000	1445400	1734600	3262500	3541300	FALSE	TRUE	FALSE	TRUE			2.48026e+07	2.49201e+07	0.118301	0.868445262189512	0.00681794	0.658158614402917	2316.96	2821.93
A0A0H2ZP62	SPD_1258	A0A0H2ZP62;A0A0H2ZM09	A0A0H2ZP62	Peptidase, U32 family protein OS=Streptococcus pneumoniae serotype 2 (strain D39 / NCTC 7466) OX=373153 GN=SPD_1258 PE=4 SV=1	2	7	27.1	47.938	428	0	44.198	910500	20	21	ELATGFYYGIPSENEQLFGAR;FVAEVVSYDDAVQTATIR;IDRAPNPMELLTIK;NVINEGDQVEFYGPGFR;RPEVLSPAGTLEK;SIHYVSTVTNCYK;VAVQYGADAVFIGGQAYGLR			-1;-1	36482	19081	17401	66090	71723	FALSE	TRUE	FALSE	TRUE			387519	355167	0.118004	0.86752529898804	-0.125771	0.387420237010027	30.5867	28.3087
A0A0H2ZP06	araT	A0A0H2ZP06	A0A0H2ZP06	Aminotransferase OS=Streptococcus pneumoniae serotype 2 (strain D39 / NCTC 7466) OX=373153 GN=araT PE=3 SV=1	1	16	66.3	43.229	389	0	289.7	14800000	19	95	AIDQNQSYYTGMSGLLTLR;AVAFIPGAAFGR;AVILNYPANPTGITYSR;EQLEALAAVLR;EQLEALAAVLRK;IPAGYNQDSFAFLK;IQVSLIR;LGLIFAPATFTAQLIK;LSYAASMETIK;LTLGEPDFTTPDHVK;MTALGFEIIKPDGAFYIFAK;QFDQVISEIPGVLR;RAIDQNQSYYTGMSGLLTLR;SHQYLVTAANTMAQHAAVEALTAGK;VLLPAPAYPGYEPIVNLVGAEIVEIDTTENGFVLTPEMLEK;YQLDYAPENEILVTIGATEALSATLTAILEEGDK			-1	490610	235840	254760	481050	521390	FALSE	TRUE	FALSE	TRUE			3.24423e+06	3.34994e+06	0.116176	0.866605335786569	0.0462568	0.717411121239745	378.05	414.455
Q04JH4	tpiA	Q04JH4	Q04JH4	Triosephosphate isomerase OS=Streptococcus pneumoniae serotype 2 (strain D39 / NCTC 7466) OX=373153 GN=tpiA PE=1 SV=1	1	19	88.5	26.55	252	0	323.31	179960000	9	195	AAEFVGAQVSAALAGLTAEQVAASVIAYEPIWAIGTGK;AFVEAVASK;AFVEAVASKLPSSDLVEAGIAAPALDLTTVLAVAK;AIFANGMLPIICCGESLETYEAGK;DVVAADFGQEVADK;DYFHETDEDINK;DYFHETDEDINKK;EIGTDYVVIGHSER;EIGTDYVVIGHSERR;EIGTDYVVIGHSERRDYFHETDEDINKK;KPFIAGNWK;LPSSDLVEAGIAAPALDLTTVLAVAK;RDYFHETDEDINK;RDYFHETDEDINKK;SRKPFIAGNWK;VAAQNCYFENAGAFTGETSPQVLK;VQYGGSVKPENVASYMACPDVDGALVGGASLEAESFLALLDFVK;VRVQYGGSVKPENVASYMACPDVDGALVGGASLEAESFL…			-1	9782800	5025900	4757000	5806900	6292800	FALSE	TRUE	FALSE	TRUE			4.37537e+07	3.91694e+07	0.115934	0.865685372585097	-0.159678	0.330902461257976	8056.47	7738.91
A0A0H2ZMK3	SPD_0490	A0A0H2ZMK3	A0A0H2ZMK3	Uncharacterized protein OS=Streptococcus pneumoniae serotype 2 (strain D39 / NCTC 7466) OX=373153 GN=SPD_0490 PE=4 SV=1	1	2	20.6	14.354	131	0	47.341	2473900	6	6	TFYDEGIK;VANSVEDFAANLGGLPLDR			-1	408430	199080	209340	573170	620770	FALSE	TRUE	FALSE	TRUE			1.22946e+06	1.32384e+06	0.115096	0.864765409383625	0.106706	0.790337283500456	319.124	340.564
Q04K99	ldh	Q04K99	Q04K99	L-lactate dehydrogenase OS=Streptococcus pneumoniae serotype 2 (strain D39 / NCTC 7466) OX=373153 GN=ldh PE=3 SV=1	1	23	73.2	35.355	328	0	323.31	301340000	10	355	AVGDALDLSHALAFTSPK;AVGDALDLSHALAFTSPKK;DAAYTIINKK;DTQNVQEAELIELFEGVR;DTQNVQEAELIELFEGVRDAAYTIINK;DTQNVQEAELIELFEGVRDAAYTIINKK;ELQAIIDEAWK;ELQAIIDEAWKNPEFQEASK;ELQAIIDEAWKNPEFQEASKN;ERVIGSGTSLDSAR;ERVIGSGTSLDSARFRQALAEK;GATYYGIAVALAR;GIFLVAANPVDVLTYSTWK;IYAAQYSDCADADLVVITAGAPQKPGETR;IYAAQYSDCADADLVVITAGAPQKPGETRLDLVGK;KGATYYGIAVALAR;KIYAAQYSDCADADLVVITAGAPQKPGETR;KVILVGDGAVGSSYAFALVNQGIAQELGIIEIPQ…			-1	10960000	5683200	5277000	9076400	9823600	FALSE	TRUE	FALSE	TRUE			7.86003e+07	7.80419e+07	0.114132	0.863845446182153	-0.0102854	0.621695533272562	9110.12	8584.87
sp|Q03001-9|BPA1_HUMAN	DST	sp|Q03001-9|BPA1_HUMAN;CON__sp|Q03001-9|BPA1_HUMAN;sp|Q03001|BPA1_HUMAN;CON__sp|Q03001|BPA1_HUMAN;sp|Q03001-11|BPA1_HUMAN;CON__sp|Q03001-11|BPA1_HUMAN;sp|Q03001-8|BPA1_HUMAN;CON__sp|Q03001-8|BPA1_HUMAN;sp|Q03001-10|BPA1_HUMAN;CON__sp|Q03001-10|BPA1_HUMAN	sp|Q03001-9|BPA1_HUMAN;CON__sp|Q03001-9|BPA1_HUMAN;sp|Q03001|BPA1_HUMAN;CON__sp|Q03001|BPA1_HUMAN;sp|Q03001-11|BPA1_HUMAN;CON__sp|Q03001-11|BPA1_HUMAN;sp|Q03001-8|BPA1_HUMAN;CON__sp|Q03001-8|BPA1_HUMAN	Isoform EB of Bullous pemphigoid antigen 1 OS=Homo sapiens GN=DST;;Bullous pemphigoid antigen 1 OS=Homo sapiens GN=DST PE=1 SV=4;;Isoform 6 of Bullous pemphigoid antigen 1 OS=Homo sapiens GN=DST;;Isoform EA of Bullous pemphigoid antigen 1 OS=Homo sapiens G	10	9	1.9	821.9	7244	0.00091075	1.7489	1592400	404	16	DGDGYIDYYEFVAALHPNK;ELDLFTYLKHCAK;ESFTASLKFDDSGSWR;HLSEPIAVDPKNLQRQLEETK;HTVQDPLMELK;ILKQLSLLDSR;LLDRAQAR;MMLATEETSPDLVGIK		+	-1;-1;-1;-1;-1;-1;-1;-1;-1;-1	2552.8	1265.7	1287.1	223550	241920	FALSE	TRUE	FALSE	TRUE			821225	771438	0.113932	0.862925482980681	-0.0902273	0.467639015496809	2.02891	2.09391
A0A0H2ZRF7	SPD_0974	A0A0H2ZRF7	A0A0H2ZRF7	Class I glutamine amidotransferase, putative OS=Streptococcus pneumoniae serotype 2 (strain D39 / NCTC 7466) OX=373153 GN=SPD_0974 PE=4 SV=1	1	10	77.7	25.816	229	0	73.525	4012100	12	42	DAGGIPIILPIGDQEMACHYISLIDK;DGIIEAVMSTDDVAFLGVQWHPELLFENRPK;DIFELALIK;GTQLFNVAMGGTLYQDIEDHWQDSSVEYTTQR;KLFDYVVNEL;KPIFSVCR;KPVIGITGNEK;LILTGGQNVDPK;LVTETDTVLQEIYGEISHINSFHHQSIK;TIDSDDYHLQR			-1	139300	74044	65255	212060	229410	FALSE	TRUE	FALSE	TRUE			1.32008e+06	1.34048e+06	0.113456	0.862005519779209	0.0221225	0.680948040109389	118.692	106.16
Q04MN1	rplV	Q04MN1	Q04MN1	50S ribosomal protein L22 OS=Streptococcus pneumoniae serotype 2 (strain D39 / NCTC 7466) OX=373153 GN=rplV PE=3 SV=1	1	8	62.3	12.2	114	0	190.76	85557000	8	78	ANLVVSEAFANEGPTMK;ANLVVSEAFANEGPTMKR;LVLDNIR;RTAHITVAVAEK;SRLVLDNIR;SVADAIAILTFTPNK;TAHITVAVAEK;VLNSAVANAENNFGLDK			-1	9336100	4497500	4838700	5764200	6227900	FALSE	TRUE	FALSE	TRUE			3.11466e+07	3.18484e+07	0.111625	0.861085556577737	0.0321436	0.698268003646308	7209.45	7871.82
A0A0H2ZR51	SPD_0369	A0A0H2ZR51	A0A0H2ZR51	Uncharacterized protein OS=Streptococcus pneumoniae serotype 2 (strain D39 / NCTC 7466) OX=373153 GN=SPD_0369 PE=4 SV=1	1	3	57.3	11.96	103	0	55.254	3732100	5	25	EIEFDDKEQELEELR;EQMPSADDETIALLLAVNCLSTQLSR;SLTLTSEHDNLFMEEIAK			-1	418000	204310	213690	340880	368190	FALSE	TRUE	FALSE	TRUE			1.4255e+06	2.10206e+06	0.111186	0.860165593376265	0.560331	0.955332725615314	327.507	347.641
A0A0H2ZQ93	SPD_0378	A0A0H2ZQ93	A0A0H2ZQ93	Enoyl-CoA hydratase/isomerase family protein OS=Streptococcus pneumoniae serotype 2 (strain D39 / NCTC 7466) OX=373153 GN=SPD_0378 PE=4 SV=1	1	11	42.5	28.735	261	0	57.803	6153800	10	46	AAQLAMTGEALTAEK;ALEWGLVYR;ALEWGLVYRVSEAEK;AVDEDDIPSLTK;DWQGYATLELNLQK;FIQAFVGVGLAPDAGGIHLLSR;IAELVNTISYK;KLVWESQFK;LVWESQFK;RAVDEDDIPSLTK;VFSVGGDLVEMK			-1	575970	298100	277870	360630	389320	FALSE	TRUE	FALSE	TRUE			1.60781e+06	1.55885e+06	0.110437	0.859245630174793	-0.0446132	0.557885141294439	477.852	452.052
Q04ID0	rnpA	Q04ID0	Q04ID0	Ribonuclease P protein component OS=Streptococcus pneumoniae serotype 2 (strain D39 / NCTC 7466) OX=373153 GN=rnpA PE=3 SV=1	1	2	17.1	14.28	123	0	12.324	194170	9	5	GSLVEDVDFVVIAR;NLLHVLK			-1	21575	9845.8	11729	43009	46425	FALSE	TRUE	FALSE	TRUE			107888	165493	0.110263	0.858325666973321	0.617234	0.95897903372835	15.7827	19.0813
sp|Q28641|MYH4_RABIT	MYH4	sp|Q28641|MYH4_RABIT;CON__sp|Q28641|MYH4_RABIT	sp|Q28641|MYH4_RABIT;CON__sp|Q28641|MYH4_RABIT	Myosin-4 OS=Oryctolagus cuniculus GN=MYH4 PE=2 SV=1;	2	2	2	222.84	1938	0.004529	0.83903	437560	99	5	AITDAAMMAEELK;KVEAHFSLVHYAGTVDYNITGWLDK		+	-1;-1	3080.2	3080.2	457.48	93333	100700	FALSE	TRUE	FALSE	TRUE			429365	75205.7	0.109605	0.857405703771849	-2.51329	0.00364630811303555	4.93753	0.74425
A0A0H2ZP23	SPD_0074	A0A0H2ZP23	A0A0H2ZP23	Phosphorylase, Pnp/Udp family protein, putative OS=Streptococcus pneumoniae serotype 2 (strain D39 / NCTC 7466) OX=373153 GN=SPD_0074 PE=4 SV=1	1	9	60.2	28.203	254	0	80.386	3305500	11	36	ALELSLASVHHL;ALRDEGASYHYVAPCR;EEGCAVVEMECSALAAVAQLR;EVGANCVGEFVSATK;GIPYEEVMTWTTDGFYR;GVLWGELLFTADSLADLDQYDSR;HAIPILEFDDNPQAVIMPNHEGLDLQLPK;HAIPILEFDDNPQAVIMPNHEGLDLQLPKK;YMEMQPEAIAAIEEVLEDR			-1	197760	91936	105820	293500	316580	FALSE	TRUE	FALSE	TRUE			1.20147e+06	1.27283e+06	0.10921	0.856485740570377	0.0832349	0.768459434822242	147.373	172.153
A0A0H2ZQ70	SPD_1302	A0A0H2ZQ70	A0A0H2ZQ70	Oxidoreductase, putative OS=Streptococcus pneumoniae serotype 2 (strain D39 / NCTC 7466) OX=373153 GN=SPD_1302 PE=4 SV=1	1	11	45.7	45.835	414	0	99.54	3646200	14	44	ADGVIIATPEHNHTISASLK;AMPFELTYADDNNQFLYYNNAHQDPDTMFAK;EAFDNNGNITNEGTVK;FLETCLDNFVK;FVGLVGSNYDQSYNR;FVGLVGSNYDQSYNRK;ILDAPGVNAYTLPGNEFLLGK;KPKPIESEDLDCGKPIATTITEVDPDDPEWVEK;LDHGILTVNQIDMFLK;NVEWVIGTLR;VAAITGAVSGDTYVK			-1	158410	61693	96717	211910	228400	FALSE	TRUE	FALSE	TRUE			948387	1.08661e+06	0.108111	0.855565777368905	0.196287	0.848678213309025	98.8934	157.344
A0A0H2ZPM1	SPD_0681	A0A0H2ZPM1	A0A0H2ZPM1	Uncharacterized protein OS=Streptococcus pneumoniae serotype 2 (strain D39 / NCTC 7466) OX=373153 GN=SPD_0681 PE=4 SV=1	1	3	55.7	12.307	106	0	19.589	572510	5	15	FVPSTVQTAQK;IHDFLNGHDQPDQTETNSLTATIEEAIQK;QTAVHLILSETSFTGDIIK			-1	49713	21522	28192	67143	72349	FALSE	TRUE	FALSE	TRUE			275390	426374	0.107736	0.854645814167433	0.630643	0.961713764813127	34.4996	45.864
A0A0H2ZMJ6	SPD_0267	A0A0H2ZMJ6	A0A0H2ZMJ6	Xanthine/uracil permease family protein OS=Streptococcus pneumoniae serotype 2 (strain D39 / NCTC 7466) OX=373153 GN=SPD_0267 PE=3 SV=1	1	2	11	49.253	472	0	7.4538	466540	8	5	ALYSDLIGTTVGAIAGTSNVTTYVESAAGIGAGGR;FTIDPGNYTVVGEGADK			-1	49429	24664	24766	95235	102540	FALSE	TRUE	FALSE	TRUE			306354	229082	0.106623	0.853725850965961	-0.419334	0.113947128532361	39.5362	40.2905
Q04LP7	rplK	Q04LP7	Q04LP7	50S ribosomal protein L11 OS=Streptococcus pneumoniae serotype 2 (strain D39 / NCTC 7466) OX=373153 GN=rplK PE=3 SV=1	1	7	63.1	14.8	141	0	80.247	66895000	10	115	ATPAPPVGPALGQAGINIMGFTK;MPDLNAANVESAMR;SFTFVTK;TADQAGMIIPVVISVYEDK;TPPAAVLLK;TPPAAVLLKK;VATVTRAQVQEIAETK			-1	4935800	2685100	2250700	4220200	4542400	FALSE	TRUE	FALSE	TRUE			2.89251e+07	2.59677e+07	0.106143	0.852805887764489	-0.1556	0.338195077484047	4304.19	3661.54
Q04MN2	rpsS	Q04MN2	Q04MN2	30S ribosomal protein S19 OS=Streptococcus pneumoniae serotype 2 (strain D39 / NCTC 7466) OX=373153 GN=rpsS PE=3 SV=1	1	10	61.3	10.75	93	0	135.38	68197000	6	180	GPFVDEHLMK;GPFVDEHLMKK;HVPVYIQEDMVGHK;KGPFVDEHLMK;LGEFAPTR;LGEFAPTRTYK;RSTIFPSFIGYTIAVYDGR;RSTIFPSFIGYTIAVYDGRK;STIFPSFIGYTIAVYDGR;STIFPSFIGYTIAVYDGRK			-1	4527300	2110200	2417000	3039300	3266600	FALSE	TRUE	FALSE	TRUE			2.1636e+07	1.99307e+07	0.104051	0.851885924563017	-0.118442	0.407474931631723	3382.63	3932.09
Q04L74	rpsT	Q04L74	Q04L74	30S ribosomal protein S20 OS=Streptococcus pneumoniae serotype 2 (strain D39 / NCTC 7466) OX=373153 GN=rpsT PE=3 SV=1	1	2	25.6	8.5257	78	0	18.814	24849000	2	8	AFEANPSEELFR;AFEANPSEELFRAASSAIDK			-1	12348000	6351900	5996100	6047100	6493100	FALSE	TRUE	FALSE	TRUE			1.26376e+07	1.22869e+07	0.102664	0.850965961361546	-0.0405947	0.564266180492252	10182	9754.73
A0A0H2ZNQ4	SPD_0589	A0A0H2ZNQ4	A0A0H2ZNQ4	Uncharacterized protein OS=Streptococcus pneumoniae serotype 2 (strain D39 / NCTC 7466) OX=373153 GN=SPD_0589 PE=4 SV=1	1	2	23.6	10.736	89	0.00090744	1.3365	83994	6	4	LDYLEAEAVLRR;RLYDIELMK			-1	13999	2226.7	11772	20803	22327	FALSE	TRUE	FALSE	TRUE			33146.7	130330	0.101998	0.850045998160074	1.97524	0.99179580674567	3.56938	19.1512
A0A0H2ZQ64	SPD_1837	A0A0H2ZQ64	A0A0H2ZQ64	Phosphotyrosine protein phosphatase OS=Streptococcus pneumoniae serotype 2 (strain D39 / NCTC 7466) OX=373153 GN=SPD_1837 PE=4 SV=1	1	8	74.6	16.538	142	0	108.51	2127500	10	26	ATSSWEHGNPIHK;EDFEAFDYIIGMDASNISDLR;GTQGIFQQYEIPYDK;IYSFSSESVPDPWYTGDFEETYR;IYSFSSESVPDPWYTGDFEETYRR;LVFVCLGNICR;SMTDNYEIQSR;VQEGCQAWLER			-1	141820	64684	77134	148220	159070	FALSE	TRUE	FALSE	TRUE			664120	834410	0.101922	0.849126034958602	0.329312	0.903372835004558	103.688	125.485
A0A0H2ZNG6	clpE	A0A0H2ZNG6	A0A0H2ZNG6	ATP-dependent Clp protease ATP-binding subunit ClpE OS=Streptococcus pneumoniae serotype 2 (strain D39 / NCTC 7466) OX=373153 GN=clpE PE=3 SV=1	1	31	60.1	83.839	752	0	323.31	20813000	40	143	AHPDVMHMFLQVLDDGR;AHPDVMHMFLQVLDDGRLTDGQGR;AIDLLDEAGSK;DAIIIMTSNAGTGK;DFDPFGDFFNDLNNFRPSSNTPPIPPTQSGGGYGGNGGYGSQNR;DNLLQIVELMLADVNK;DNLLQIVELMLADVNKR;EQSQLIHLAEDLK;FDGIIEFK;FDMSEYMEK;GELQLVGATTLNEYR;GLLEEFGINVTEIAR;HNPYSLILLDEVEK;INDSTIHLYTNLNGK;KITDQDTPIISEK;KREDIILFIDEIHEIVGAGSASDGNMDAGNILKPALAR;KYEDYHHVQYTDAAIEAAATLSNR;LDVVSLVQGTGIR;LIEAENLK;LVGAPPGYVGYDEAGQLTEK;MNLTLNFVDPK;NNPVLIGEPGVGK;QLAIE…			-1	365960	189940	176020	755380	810460	FALSE	TRUE	FALSE	TRUE			3.34782e+06	3.35324e+06	0.101538	0.84820607175713	0.00233222	0.649954421148587	304.472	286.357
Q04LH9	thiM1	Q04LH9	Q04LH9	Hydroxyethylthiazole kinase 1 OS=Streptococcus pneumoniae serotype 2 (strain D39 / NCTC 7466) OX=373153 GN=thiM1 PE=3 SV=1	1	13	85.4	27.607	260	0	195.2	7221900	12	64	APLVICITNDVVK;FNIPIVVTGEVDAIAVNGEVVTIHNGSAMMPK;GNAGEIASLVGIDVASK;GVDSAGVDNIDEIALAANEK;NFTANGLVALGASPAMSEFPADLEDLLK;RPNGHLPGTFK;SLETAMLVYNIAGEMAEK;VADDLINNYK;VEFINALYEITDEDVK;VIGTGCLLGAVVASFIGLEK;YAGGLLINIGTLTDENWK;YNVPAVLDPVACGAGEYR;YNVPAVLDPVACGAGEYRK			-1	432950	216890	216060	288580	309390	FALSE	TRUE	FALSE	TRUE			1.477e+06	1.40174e+06	0.100455	0.847286108555658	-0.0754471	0.492251595259799	347.673	351.496
A0A0H2ZPN9	SPD_1098	A0A0H2ZPN9	A0A0H2ZPN9	Amino acid ABC transporter, amino acid-binding protein/permease protein OS=Streptococcus pneumoniae serotype 2 (strain D39 / NCTC 7466) OX=373153 GN=SPD_1098 PE=3 SV=1	1	23	45.4	78.387	721	0	323.31	18958000	27	122	ATFDFSESYYTANTILGVK;DTTIVSAIGLVELFQTGK;ESSNIASYEDLK;GANPELIEMFNNGLANLK;GGIQAVPVGQMEASR;GIDVDIINK;GWNIQMSYPGFDAAVNAVQAGQADAIMAGMTK;IILPQATK;IVSDTAYAPFEFK;KGANPELIEMFNNGLANLK;KIILPQATK;KWTASSSSAVPTTTTLAGLK;LMLPNFVNQFVIALK;NGTASQTFLTENQSK;TFADGSSMYDSLNTGAIDAVMDDEPVLK;TPISGTPIGETAFAVK;TPISGTPIGETAFAVKK;VFTMSDTYYDTK;WTASSSSAVPTTTTLAGLK;YEHLVTEFNQALSEMK;YEHLVTEFNQALSEMKK;YIIASDSSFAPFVFQNSSNQYTGIDMELIK;…			-1	545590	249660	295930	759680	813920	FALSE	TRUE	FALSE	TRUE			3.80282e+06	3.96045e+06	0.0994952	0.846366145354186	0.0585946	0.739288969917958	400.203	481.433
A0A0H2ZNR2	dltD	A0A0H2ZNR2	A0A0H2ZNR2	Protein DltD OS=Streptococcus pneumoniae serotype 2 (strain D39 / NCTC 7466) OX=373153 GN=dltD PE=3 SV=1	1	7	27.7	48.81	422	0	57.492	755350	22	21	AVDPFLSNPTPAPTYHLNER;ILPDQFSYQAIEDVVK;NGYDPAAFQQYFNGDQLTSFLK;NTSNNEMGMENYFYNEQIK;RSAVATTIDSFK;SPEYNDLQLVLTQFSK;VNPIFIIPPVNK			-1	21002	10342	10660	69957	74942	FALSE	TRUE	FALSE	TRUE			362666	393439	0.0993061	0.845446182152714	0.1175	0.796718322698268	16.5781	17.3422
Q04MH8	rpsG	Q04MH8	Q04MH8	30S ribosomal protein S7 OS=Streptococcus pneumoniae serotype 2 (strain D39 / NCTC 7466) OX=373153 GN=rpsG PE=3 SV=1	1	12	62.2	17.756	156	0	282.12	116610000	7	114	DVLPDPLYNSQLVTR;EATGNDALEVFETAMENIMPVLEVR;EILDAANNTGAAVK;EILDAANNTGAAVKK;GTAASIVYGAFEQIK;RDVLPDPLYNSQLVTR;RGTAASIVYGAFEQIK;RVGGSNYQVPVEVRPER;RVGGSNYQVPVEVRPERR;VGGSNYQVPVEVRPER;VGGSNYQVPVEVRPERR;WLVTIAR			-1	7117200	3396500	3720600	5036300	5391700	FALSE	TRUE	FALSE	TRUE			3.61811e+07	3.6759e+07	0.098376	0.844526218951242	0.0228628	0.681859617137648	5444.56	6052.84
A0A0H2ZMV4	galU	A0A0H2ZMV4	A0A0H2ZMV4	UTP--glucose-1-phosphate uridylyltransferase OS=Streptococcus pneumoniae serotype 2 (strain D39 / NCTC 7466) OX=373153 GN=galU PE=3 SV=1	1	12	63.2	33.178	299	0	323.31	52541000	12	112	AFVGNEPFVVMLGDDLMDITDEK;DGLYSVETFVEKPAPEDAPSDLAIIGR;EMLPIVDKPTIQFIVEEALK;GLGDAVLQAK;NYLIQLGK;RSIEDHFDSNFELEYNLK;RTHASTIAVMPVPHDEVSAYGVIAPQGEGK;SGIEDILVVTGK;SIEDHFDSNFELEYNLK;THASTIAVMPVPHDEVSAYGVIAPQGEGK;TSIDYALK;YLLTPEIFQILENQAPGAGNEIQLTDAIDTLNK			-1	1618600	779990	838630	2096900	2244800	FALSE	TRUE	FALSE	TRUE			1.30882e+07	1.16496e+07	0.0983289	0.84360625574977	-0.167989	0.313582497721057	1250.32	1364.32
A0A0H2ZPQ1	SPD_1079	A0A0H2ZPQ1	A0A0H2ZPQ1	Type II restriction endonuclease, putative OS=Streptococcus pneumoniae serotype 2 (strain D39 / NCTC 7466) OX=373153 GN=SPD_1079 PE=4 SV=1	1	14	23.9	125.11	1084	0	102.01	1627400	57	41	ALLEEHPIYENYEIVLAAGDGR;ATFDEAIQEFLRK;EENIRELLNFFPIIAEDR;EQTHTAHIATDVLWTGDAAYTEEPDK;FVQHDLSGYQPGK;GAQIDGENIDYVFDLSEFFATDDK;GDFTEEQIYNWSYADEQAAK;GQDYTLRQEQEEAVAK;IYAYTTPTVTSNEGWIK;QITATLENEIRK;QLAFISLQDLK;TLILFDEFANNLSLVTAAGR;VYGLGESVAELVTK;YSWSLEQEEENPYESLPQLNLFTYQMSQMIGEK			-1	25576	12008	13568	124560	133200	FALSE	TRUE	FALSE	TRUE			399813	536923	0.0967532	0.842686292548298	0.425388	0.931631722880583	19.2487	22.073
Q04I37	rpmF	Q04I37	Q04I37	50S ribosomal protein L32 OS=Streptococcus pneumoniae serotype 2 (strain D39 / NCTC 7466) OX=373153 GN=rpmF PE=3 SV=1	1	2	40	6.7716	60	0	54.036	36411000	1	15	VTAPSVNFDETTGDYSR;VTAPSVNFDETTGDYSRSHRVSLK			-1	36320000	17829000	18492000	8642700	9239700	FALSE	TRUE	FALSE	TRUE			1.77278e+07	1.87684e+07	0.0963639	0.841766329346826	0.0822937	0.765724703737466	28579.7	30083.6
A0A0H2ZNY4	SPD_1765	A0A0H2ZNY4	A0A0H2ZNY4	Endopeptidase La OS=Streptococcus pneumoniae serotype 2 (strain D39 / NCTC 7466) OX=373153 GN=SPD_1765 PE=3 SV=1	1	10	40.6	37.537	345	0	124.92	7980300	14	51	AGAAIFFAPDNPVSEEEQK;DLIDYVSSQK;GILNISDTVTAVNDQTFDSSK;INQFYMQTSQNMAK;IVAGTGTIDRDGNVGDIGGIDK;IVAGTGTIDRDGNVGDIGGIDKK;NNYQTALEAAK;SAQETTGGSSDVEFMR;TLQDAIDYLK;YFGVYVLNVTDNSTFK			-1	506830	254500	252330	495900	530130	FALSE	TRUE	FALSE	TRUE			2.27009e+06	2.1803e+06	0.096297	0.840846366145354	-0.0582175	0.528714676390155	407.961	410.502
A0A0H2ZND4	SPD_0466	A0A0H2ZND4	A0A0H2ZND4	Uncharacterized protein OS=Streptococcus pneumoniae serotype 2 (strain D39 / NCTC 7466) OX=373153 GN=SPD_0466 PE=4 SV=1	1	3	36.7	12.505	109	0	8.5274	184720	9	8	FYQISSLLMGLSALDPDAPTR;LILNENQR;RAHTLITDLNK			-1	19499	9901.9	9597.2	35961	38438	FALSE	TRUE	FALSE	TRUE			157314	146178	0.0961001	0.839926402943882	-0.105924	0.428441203281677	15.8727	15.6132
A0A0H2ZR57	SPD_1506	A0A0H2ZR57	A0A0H2ZR57	Acetyl xylan esterase, putative OS=Streptococcus pneumoniae serotype 2 (strain D39 / NCTC 7466) OX=373153 GN=SPD_1506 PE=4 SV=1	1	2	8.9	37.439	326	0	6.0262	57742	16	4	NVSTLPSYHLEER;VIEIGNTSEAYDELFR			-1	3608.9	1779.7	1829.1	13854	14803	FALSE	TRUE	FALSE	TRUE			68037.5	59072.5	0.095587	0.83900643974241	-0.203844	0.273473108477666	2.85284	2.97566
Q04JK8	rpsF	Q04JK8	Q04JK8	30S ribosomal protein S6 OS=Streptococcus pneumoniae serotype 2 (strain D39 / NCTC 7466) OX=373153 GN=rpsF PE=3 SV=1	1	10	83.3	11.153	96	0	241.37	116430000	5	81	AKYEILYIIRPNIEEEAK;EGLYHIVNVEANDDAALK;FDSILTDNGATVVESK;INADILR;INADILRHMIVK;LAYEIQDFR;LAYEIQDFREGLYHIVNVEANDDAALK;NALVARFDSILTDNGATVVESK;RLAYEIQDFR;YEILYIIRPNIEEEAK			-1	12090000	5734100	6355500	7545600	8055800	FALSE	TRUE	FALSE	TRUE			3.89369e+07	4.45465e+07	0.0943922	0.838086476540938	0.194175	0.845943482224248	9191.71	10339.4
Q04LW0	infB	Q04LW0	Q04LW0	Translation initiation factor IF-2 OS=Streptococcus pneumoniae serotype 2 (strain D39 / NCTC 7466) OX=373153 GN=infB PE=3 SV=1	1	37	56.7	102.94	930	0	323.31	74610000	47	280	AANVPIIVAINK;ADVQGSVEALSASLQK;AIGTVIEAR;ARGASVTDITILVVAADDGVMPQTIEAINHSK;DGVVIYDGELASLK;EGGLMIDGYNDIK;FFVEDGYLNEDELVERPPVVTIMGHVDHGK;FHELPTEFEYTDGMTVAEIAK;FHELPTEFEYTDGMTVAEIAKR;FNQNIEELLETVLLVAEIQELK;GASVTDITILVVAADDGVMPQTIEAINHSK;GAVATLLVQQGTLNVQDPIVVGNTFGR;GMLDPEFEEK;IAASFKPAAAPK;IKREPAEIVKK;ITFLDTPGHAAFTSMR;KFHELPTEFEYTDGMTVAEIAK;KITFLDTPGHAAFTSMR;LAEQAQQVQAVVEVVPEK;LAEQAQQVQAVVEVVPEKK;LFMMGV…			-1	675450	316920	358530	1518300	1619100	FALSE	TRUE	FALSE	TRUE			8.93807e+06	9.04676e+06	0.0927352	0.837166513339466	0.017438	0.676390154968095	508.02	583.273
Q04LC6	rimM	Q04LC6	Q04LC6	Ribosome maturation factor RimM OS=Streptococcus pneumoniae serotype 2 (strain D39 / NCTC 7466) OX=373153 GN=rimM PE=3 SV=1	1	10	75.6	19.816	172	0	117.4	6908200	9	42	DLLLPYIPPVVLNVDIPNK;DQFVQTVTIASHR;DQFVQTVTIASHRK;EILQPGANDVWVVK;GAELALFDEK;IVNTQGLQGEMR;RDLLLPYIPPVVLNVDIPNK;RVDVEILEGLDDED;VAEEDLNDLDDGEFYYHEIIGLEVYEGDSLVGTIK;VLSVTDFAEER			-1	640380	359390	280990	504800	538110	FALSE	TRUE	FALSE	TRUE			2.25074e+06	2.08374e+06	0.0921892	0.836246550137994	-0.111227	0.421148587055606	576.099	457.127
A0A0H2ZQ35	pepO	A0A0H2ZQ35	A0A0H2ZQ35	Endopeptidase O OS=Streptococcus pneumoniae serotype 2 (strain D39 / NCTC 7466) OX=373153 GN=pepO PE=4 SV=1	1	39	72.5	71.914	630	0	323.31	111260000	35	269	AAYHLAQEPFK;ATLILSVVNLSTSYLTEDIR;ATLILSVVNLSTSYLTEDIRVLSGAYSR;AVIGQLPDK;AYDFSDEEIEDLLEK;EADFSAEEFFYNFGR;EADGITPVLPLLK;EFQELETFADFTAK;EWGMPAHMVNAYYNPQK;FAPALPLDDFFK;FWQAAEQFYSEESWSLLK;INVLWASAPSTILPDTTYYAEEHPQR;INVLWASAPSTILPDTTYYAEEHPQREELLTLWK;KFAPALPLDDFFK;KVATMIDVYK;LAEFELAGKPNFLPFGVSPDFMDAR;LLASVDVHAPAK;LNVIKPYIGYPEELPAR;LRVNVQVPNFDDFFTTYDVK;LTVSENVADLGGIAAALEAAK;LTVSENVADLGGIAAALEAAKR;LYHPYS…			-1	2246300	1148000	1098300	2362900	2518700	FALSE	TRUE	FALSE	TRUE			1.30542e+07	1.29061e+07	0.0921207	0.835326586936523	-0.0164612	0.612579762989973	1840.23	1786.76
Q04ML9	rpsE	Q04ML9	Q04ML9	30S ribosomal protein S5 OS=Streptococcus pneumoniae serotype 2 (strain D39 / NCTC 7466) OX=373153 GN=rpsE PE=3 SV=1	1	11	75.6	17.057	164	0	186.6	129190000	11	117	AFKDNAVELEERVVAVNRVTK;AQEVPEAIRK;AVVELAGVADITSK;DNAVELEERVVAVNRVTK;FAALVVVGDHNGR;LRFAALVVVGDHNGR;NLIEVPMVGTTIPHEVLSEFGGAK;RAEEIAALR;SLGSNTPINIVR;VLLKPAVEGSGVAAGGAVR;VLLKPAVEGSGVAAGGAVRAVVELAGVADITSK			-1	6597700	3085000	3512700	6884300	7336000	FALSE	TRUE	FALSE	TRUE			4.26554e+07	4.33603e+07	0.0916837	0.834406623735051	0.0236473	0.682771194165907	4945.23	5714.62
Q04MM6	rplN	Q04MM6	Q04MM6	50S ribosomal protein L14 OS=Streptococcus pneumoniae serotype 2 (strain D39 / NCTC 7466) OX=373153 GN=rplN PE=3 SV=1	1	5	38.5	13.006	122	0	52.335	42895000	9	31	FANIGDVIVASVK;FDENAAVIIR;FDENAAVIIREDK;IFGPVAR;VADNSGAREILTIK			-1	4172600	2051500	2121100	4865600	5180800	FALSE	TRUE	FALSE	TRUE			2.10035e+07	2.14508e+07	0.0905572	0.833486660533579	0.0304032	0.694621695533273	3288.54	3450.7
A0A0H2ZNM6	fabK	A0A0H2ZNM6	A0A0H2ZNM6	Trans-2-enoyl-ACP reductase II OS=Streptococcus pneumoniae serotype 2 (strain D39 / NCTC 7466) OX=373153 GN=fabK PE=4 SV=1	1	14	72.2	34.177	324	0	323.31	60369000	14	128	AGGLGIIGGGNAPK;ARDIDTTISAQHFGHAVR;AVVHGDVEGGSVMAGQIAGLVSK;DAFKQEDPDLEIFEQMGAGALAK;DIDTTISAQHFGHAVR;EETAEEILK;FHEAGIIVIPVVPSVALAK;IDYPIFQGGMAWVADGDLAGAVSK;IGADAVIAEGMEAGGHIGK;LTTMTLVR;QEDPDLEIFEQMGAGALAK;QVATAVSIPVIAAGGIADGEGAAAGFMLGAEAVQVGTR;SLTDKPFGVNIMLLSPFVEDIVDLVIEEGVK;TRITELLK			-1	1553600	707930	845700	1870600	1991400	FALSE	TRUE	FALSE	TRUE			1.32358e+07	1.32101e+07	0.0902819	0.832566697332107	-0.00279574	0.637192342752963	1134.81	1375.82
A0A0H2ZMX3	psr	A0A0H2ZMX3	A0A0H2ZMX3	Psr protein OS=Streptococcus pneumoniae serotype 2 (strain D39 / NCTC 7466) OX=373153 GN=psr PE=3 SV=1	1	13	43.9	47.732	424	0	217.63	3146300	22	51	AAQVEVFNGQDTR;DNLVYIDGYSQVINGR;DNLVYIDGYSQVINGRK;ENPLSHHEQLR;GNSSSSLEQEREEQVDLPSYANR;LNVAYELGEQEGQK;LTIPELGDWVDAYDVYGGLGLLVDQNK;NEFAYLQEK;QQMNGSTLLNYAR;RQQQVLTAILEQIK;RQQQVLTAILEQIKDPTK;TDSIMVLNVGGSDKK;VFAMTSTNVPYTFLLTNGLSVLDGAK			-1	81252	32915	48337	160880	171030	FALSE	TRUE	FALSE	TRUE			728104	906064	0.0882644	0.831646734130635	0.315468	0.898814949863263	52.7625	78.6369
Q04HZ9	dltC	Q04HZ9	Q04HZ9	D-alanyl carrier protein OS=Streptococcus pneumoniae serotype 2 (strain D39 / NCTC 7466) OX=373153 GN=dltC PE=3 SV=1	1	3	34.2	8.98	79	0	31.479	2413800	3	16	IIAGIVELQNA;VPVTEFGR;VPVTEFGRDDWNTANK			-1	487650	239260	248400	255600	271670	FALSE	TRUE	FALSE	TRUE			1.25744e+06	1.30489e+06	0.0879674	0.830726770929163	0.0534405	0.725615314494075	383.532	404.109
Q04I82	gpsA	Q04I82	Q04I82	Glycerol-3-phosphate dehydrogenase [NAD(P)+] OS=Streptococcus pneumoniae serotype 2 (strain D39 / NCTC 7466) OX=373153 GN=gpsA PE=3 SV=1	1	18	85.8	36.776	338	0	323.31	65428000	18	151	AAYELAQELGVYMPITQAIYQVIYHGTNIK;AGDALGRGESLADIEANMGMVIEGISTTR;DAIYDIMNNEFK;DLQTAQYVQELFSNHYFR;DLTLITAASK;DVVLDENIIAYTDLAETLK;GESLADIEANMGMVIEGISTTR;IWGNLPEQINEINTHHTNK;LGVALGASPLTYSGLSGVGDLIVTGTSIHSR;LSTILEEEIPEHLR;LSTILEEEIPEHLRSDIVVVSGPSHAEETIVR;LVAQQVAQTLDHK;LYTNTDVIGVETAGALK;NIIAVGAGALHGLGFGDNAK;NVDAILFVVPTK;QTVAVLGPGSWGTALSQVLNDNGHEVR;RLSTILEEEIPEHLR;SDIVVVSGPSHAEETIVR			-1	1690100	868260	821810	1847600	1960500	FALSE	TRUE	FALSE	TRUE			1.17e+07	1.15818e+07	0.0855692	0.829806807727691	-0.0146472	0.615314494074749	1391.81	1336.96
A0A0H2ZPD3	pta	A0A0H2ZPD3	A0A0H2ZPD3	Phosphate acetyltransferase OS=Streptococcus pneumoniae serotype 2 (strain D39 / NCTC 7466) OX=373153 GN=pta PE=3 SV=1	1	10	52.2	35.123	324	0	107.57	10470000	15	49	APGSTVAGQANVFIFPGIEAGNIGYK;ETEVIPVLLGNPEK;IAHDLRPDLEIDGELQFDAAFVPETAALK;IAMLSYSTK;IVLPEGEEPR;LGGFAAVGPVLQGLNKPVNDLSR;LTLITAAQAVHQ;MEVFESLK;TSGAFLMVR;YLFGDCAININPDAEALAEIAINSAITAK			-1	423990	213860	210130	535360	568050	FALSE	TRUE	FALSE	TRUE			3.31664e+06	3.09087e+06	0.0855086	0.828886844526219	-0.101706	0.440291704649043	342.816	341.849
A0A0H2ZPH1	SPD_1397	A0A0H2ZPH1	A0A0H2ZPH1	Endoribonuclease L-PSP OS=Streptococcus pneumoniae serotype 2 (strain D39 / NCTC 7466) OX=373153 GN=SPD_1397 PE=3 SV=1	1	3	60.3	13.731	126	0	135.56	4376800	5	19	IVGNLLFASGQVPLSPETGEIVGENIQEQTEQVLK;NIGAILAEAGTDFDHVVK;TTCFLSDMNDFVPFNEVYQTAFK			-1	729870	390480	339390	482490	511930	FALSE	TRUE	FALSE	TRUE			2.25658e+06	2.2545e+06	0.0854475	0.827966881324747	-0.00133466	0.63901549680948	625.936	552.135
Q04KY1	pyrH	Q04KY1	Q04KY1	Uridylate kinase OS=Streptococcus pneumoniae serotype 2 (strain D39 / NCTC 7466) OX=373153 GN=pyrH PE=3 SV=1	1	12	73.1	26.433	245	0	278.07	23450000	12	83	AAEIEADAILMAK;EIQEVHSLGIEIALVIGGGNLWR;FEELTHRDVINK;GVGIDIQTVQTIAK;IMDSTASTLSMDNDIDLVVFNMNQSGNIK;IVIFGAGIGSPYFSTDTTAALR;RVVFGENIGTTVSNNIEEK;RVVFGENIGTTVSNNIEEKE;VQADYTGMLGTVMNALVMADSLQQVGVDTR;VQTAIAMQQVAEPYVR;VVFGENIGTTVSNNIEEK;VVFGENIGTTVSNNIEEKE			-1	1231700	684010	547680	939030	996280	FALSE	TRUE	FALSE	TRUE			7.00504e+06	5.9296e+06	0.08538	0.827046918123275	-0.24046	0.230628988149499	1096.46	890.991
A0A0H2ZMI8	SPD_1921	A0A0H2ZMI8	A0A0H2ZMI8	5-formyltetrahydrofolate cyclo-ligase OS=Streptococcus pneumoniae serotype 2 (strain D39 / NCTC 7466) OX=373153 GN=SPD_1921 PE=3 SV=1	1	5	56.4	20.57	179	0	22.628	751050	9	9	LLHHPFYQEAK;QAIDQALTER;TLSTIYPCQIQDFIPENHDIPVQEVLIDEGNL;TSFALLEPQGDVEVVDASQIDLIHVPGLAFTTK;VIATYLSFSHEFQTR			-1	57407	27522	29885	235860	250130	FALSE	TRUE	FALSE	TRUE			420130	428753	0.0847473	0.826126954921803	0.0293114	0.692798541476755	44.1175	48.6183
A0A0H2ZP83	SPD_0266	A0A0H2ZP83	A0A0H2ZP83	Cof family protein OS=Streptococcus pneumoniae serotype 2 (strain D39 / NCTC 7466) OX=373153 GN=SPD_0266 PE=4 SV=1	1	14	78.1	30.734	270	0	236.74	10556000	13	69	AFALDYLLK;DLIAFGDEHNDTEMLAFAGK;DMNAFYQHQLSINTWGGPLNILECTPK;ELGLDTPMINFNGSLTHLPDQVWDFEK;FYITNPNEEIANPK;GHQVIITTGRPYR;IIAVDLDGTLLNSDSQISDFTK;KFYITNPNEEIANPK;LFGVEAFQPEDQFQPELVTK;NANPELLPYADEQISLTNDQDGVAK;NPNCILLQTR;SEDIQADFIAGEYR;SEDIQADFIAGEYRK;YLLDMVQR			-1	635900	325540	310360	496990	526760	FALSE	TRUE	FALSE	TRUE			2.27594e+06	2.214e+06	0.083929	0.825206991720331	-0.0398091	0.567000911577028	521.838	504.908
A0A0H2ZM51	pncB	A0A0H2ZM51	A0A0H2ZM51	Nicotinate phosphoribosyltransferase OS=Streptococcus pneumoniae serotype 2 (strain D39 / NCTC 7466) OX=373153 GN=pncB PE=3 SV=1	1	24	73	55.127	486	0	253.6	9449000	26	82	AKIDVWGVGTK;AQEMDAAIWGTR;AVFEVYFR;EGILVYNLPSLTDIQDYAR;ELGDQINFMGVR;FSDSDIAYLESLGYHGAFLDYLR;IDSGDIAYISK;IDVWGVGTK;IGVPAAIQVAR;IVAIEDETGQMR;IVNYLEDLR;IYASNDLDENTILNLK;LFDIPVLGTHAHALVQVYGNDYEAFK;LITAYDQPALGAVYK;MFHPTYTYIK;NCVFLVDTYDTLR;NFDAVPLLVDIFK;QQLDEAGFTEAK;SAQEGDLVFANEPIVQVEGPLAQCQLVETALLNIVNYQTLVATK;SEGDYITYDGVDISDMTEIK;SVIEDEPLMEFGTR;VLNPQHYPVDLAR;VRQQLDEAGFTEAK;YPDDSLTLHTDLYQINMMQVYFDQGIHNK			-1	279700	124850	154850	283600	300420	FALSE	TRUE	FALSE	TRUE			1.45102e+06	1.51524e+06	0.0831233	0.824287028518859	0.0624849	0.742935278030994	200.133	251.917
A0A0H2ZNI4	glnA	A0A0H2ZNI4	A0A0H2ZNI4	Glutamine synthetase I alpha OS=Streptococcus pneumoniae serotype 2 (strain D39 / NCTC 7466) OX=373153 GN=glnA PE=3 SV=1	1	24	74.1	50.322	448	0	323.31	30454000	21	141	AALGDHIYTSFLEAK;EAGITDLPSTLHNALK;FGIAGSGMHCNMSLFDAEGNNAFFDPNDPK;GGYFDLAPTDLADNTR;GGYFDLAPTDLADNTRR;GMQLSETAYHFLGGLIK;HAYNYTAIMNPTVNSYK;HAYNYTAIMNPTVNSYKR;IEAPAPIEENIYIMTAEER;IEAPAPIEENIYIMTAEERK;INESDMYLYPDLDTWTVFPWGDENGSVAGLICDVYTTEGEPFAGDPR;KEAGITDLPSTLHNALK;LDENGDPTLEVNDK;LMFSDILGTMK;LVPGYEAPVYIAWAGR;MGFEVEASHHEVAVGQHEIDFK;MGFEVEASHHEVAVGQHEIDFKYDEVLR;NVEIPATDEQLDK;REIVNVLTK;RLVPGYEAPVYIAWAGR;…			-1	955010	456200	498810	825280	874030	FALSE	TRUE	FALSE	TRUE			4.87384e+06	4.32893e+06	0.0827991	0.823367065317387	-0.17105	0.309024612579763	731.285	811.487
Q04MM5	rplX	Q04MM5	Q04MM5	50S ribosomal protein L24 OS=Streptococcus pneumoniae serotype 2 (strain D39 / NCTC 7466) OX=373153 GN=rplX PE=3 SV=1	1	6	52.5	10.991	101	0	124.25	71925000	4	66	EAAIHVSNVQVLDK;GTEAVVLTALPK;HQRPTNELPQGGIIEK;KHQRPTNELPQGGIIEK;VIVEGVNIVK;VIVEGVNIVKK			-1	11546000	5682200	5864100	4966800	5260000	FALSE	TRUE	FALSE	TRUE			2.96483e+07	3.08275e+07	0.0827461	0.822447102115915	0.0562673	0.736554238833181	9108.52	9539.99
A0A0H2ZNX9	lemA	A0A0H2ZNX9	A0A0H2ZNX9	LemA protein OS=Streptococcus pneumoniae serotype 2 (strain D39 / NCTC 7466) OX=373153 GN=lemA PE=3 SV=1	1	9	51.6	20.633	186	0	132.04	15794000	13	65	AADFLQTPEEEK;EAWSQIDVQLK;LETFPSNIIAGMFGFK;NDLLPNLIETVK;NQVAAATSPAEAMK;QLYNSVVSNYNVK;QVSGIFAVAESYPDLK;RNDLLPNLIETVK;RRNDLLPNLIETVK			-1	1061800	542790	518970	752420	796240	FALSE	TRUE	FALSE	TRUE			4.25505e+06	4.2579e+06	0.0816652	0.821527138914443	0.000966111	0.64721969006381	870.088	844.284
A0A0H2ZMA8	SPD_1459	A0A0H2ZMA8	A0A0H2ZMA8	Metallo-beta-lactamase superfamily protein OS=Streptococcus pneumoniae serotype 2 (strain D39 / NCTC 7466) OX=373153 GN=SPD_1459 PE=4 SV=1	1	4	49.3	23.563	209	0	34.56	500140	4	10	HLIVVDPGSHWEAIR;TDLPTGSMEQLLHSIQTQLFTLPNYDVYPGHGSATTIAHEK;TVNPVAYENTYYLEGEK;VLPTPGHSIGGVSLVFPDAHLVLTGDALFR			-1	44179	981.14	43198	105610	111760	FALSE	TRUE	FALSE	TRUE			259057	368595	0.0816575	0.820607175712971	0.508765	0.947128532360984	1.57276	70.2765
A0A0H2ZPC1	estA	A0A0H2ZPC1	A0A0H2ZPC1	Tributyrin esterase OS=Streptococcus pneumoniae serotype 2 (strain D39 / NCTC 7466) OX=373153 GN=estA PE=4 SV=1	1	9	70.7	29.9	259	0	120.26	2855200	11	35	DWTTSPYSLESLAK;FSHAASFSGALSFQNFSPESQNLGSPAYWR;GTNLIVVMPNTSNGWYTDTQYGFDYYTALAEELPQVLK;LGFDVTYSHSAGTHEWYYWEK;LWAWCGEQDFLYEANNLAVK;QLEVFLTTLPIDFK;QLEVFLTTLPIDFKLEER;TFIAGLSMGGYGCFK;VEEPECEDIPVLYLLHGMSGNHNSWLK			-1	106970	52037	54934	193970	205250	FALSE	TRUE	FALSE	TRUE			1.05967e+06	1.13532e+06	0.0815487	0.8196872125115	0.099483	0.783956244302644	83.4149	89.3692
A0A0H2ZPA2	SPD_1151	A0A0H2ZPA2	A0A0H2ZPA2	Chorismate mutase OS=Streptococcus pneumoniae serotype 2 (strain D39 / NCTC 7466) OX=373153 GN=SPD_1151 PE=4 SV=1	1	7	53.4	10.48	88	0	123.83	1258800	7	31	MDLDIIR;MDLDIIRQEIDQIDDQIVK;MHLVEGVVAYKK;QEIDQIDDQIVK;RYQETIVATFSDILK;YQETIVATFSDILK;YQETIVATFSDILKR			-1	128650	42959	85696	81987	86752	FALSE	TRUE	FALSE	TRUE			332225	641387	0.0815018	0.818767249310028	0.949034	0.977210574293528	68.8629	139.414
A0A0H2ZN94	SPD_0773	A0A0H2ZN94	A0A0H2ZN94	PTS system, fructose specific IIABC components OS=Streptococcus pneumoniae serotype 2 (strain D39 / NCTC 7466) OX=373153 GN=SPD_0773 PE=4 SV=1	1	11	31.7	66.874	650	0	210.66	3178800	16	46	DVMLLDLQATEK;EALTSTGLGDGIAMPHSK;FDGKPLINRPVADGIR;GVDYESLDGQATDLFFMIAAPEGANDTHLAALAELSQYLMK;KTEELINLALSGDTEVYR;NLTEHGYVTDFETFK;NSGLTNIIMGLSFITEGAIPFGAADPAR;TEELINLALSGDTEVYR;TEELVQAPANDSGDFIVAVTACTTGIAHTYMAQEALQK;VETNGASGVGNQLTAEDIR;VETNGASGVGNQLTAEDIRK			-1	103350	47588	55760	161380	170650	FALSE	TRUE	FALSE	TRUE			1.0605e+06	1.23688e+06	0.0805786	0.817847286108556	0.221969	0.865086599817685	76.2832	90.7129
Q04LJ2	pyrE	Q04LJ2	Q04LJ2	Orotate phosphoribosyltransferase OS=Streptococcus pneumoniae serotype 2 (strain D39 / NCTC 7466) OX=373153 GN=pyrE PE=3 SV=1	1	7	64.8	22.875	210	0	109.72	3162700	13	45	EAFPEVEVIAGTATAGIPHGAIIADK;IQAVYLKPEEPFTWASGIK;LVTLSNYSDLIHLAQEEGYITPEGLYLLK;MDLPFAYIR;MVVVEDLISTGGSVLEAVAAAK;REGADVLGVVAIFSYQLPK;TLIENGFVEAIK			-1	115290	57771	57520	129460	136720	FALSE	TRUE	FALSE	TRUE			1.07977e+06	969728	0.0787179	0.816927322907084	-0.155067	0.339106654512306	92.6064	93.5762
Q04MN7	rpsJ	Q04MN7	Q04MN7	30S ribosomal protein S10 OS=Streptococcus pneumoniae serotype 2 (strain D39 / NCTC 7466) OX=373153 GN=rpsJ PE=3 SV=1	1	6	45.1	11.582	102	0	65.24	68771000	7	34	LDLPSGVNVEIK;LDLPSGVNVEIKL;LIDIVNPTQK;RLIDIVNPTQK;SLYTIIR;TGAQVAGPIPLPTER			-1	9064200	4591600	4472600	7336100	7741800	FALSE	TRUE	FALSE	TRUE			2.88492e+07	2.74707e+07	0.0776557	0.816007359705612	-0.0706344	0.504102096627165	7360.3	7276.23
A0A0H2ZPR0	phnA	A0A0H2ZPR0	A0A0H2ZPR0	PhnA protein OS=Streptococcus pneumoniae serotype 2 (strain D39 / NCTC 7466) OX=373153 GN=phnA PE=3 SV=1	1	3	55.4	12.314	112	0	18.885	1585100	4	12	CNSEYVYEDGALLVCPECAHEWNPAEVAEVEEGLVAIDANGNK;IDGFGAMK;LTDGDTVTLIK			-1	196440	16869	179570	403260	425430	FALSE	TRUE	FALSE	TRUE			489200	1.22918e+06	0.0772115	0.81508739650414	1.3292	0.987237921604376	27.0409	292.133
Q04KG2	eno	Q04KG2	Q04KG2	Enolase OS=Streptococcus pneumoniae serotype 2 (strain D39 / NCTC 7466) OX=373153 GN=eno PE=3 SV=1	1	36	87.1	47.102	434	0	323.31	864900000	22	620	AAADYLEIPLYSYLGGFNTK;AMIALDGTPNK;AVDNVNNIIAEAIIGYDVR;AVDNVNNIIAEAIIGYDVRDQQAIDR;AVDNVNNIIAEAIIGYDVRDQQAIDRAMIALDGTPNK;DVFLGFDCASSEFYDK;EAGYTAVVSHR;EAGYTAVVSHRSGETEDSTIADIAVATNAGQIK;EALRYGAEIFHALK;EALRYGAEIFHALKK;FEGEGAAVRTSAEQIDYLEELVNK;FEGEGAAVRTSAEQIDYLEELVNKYPIITIEDGMDENDWDGWK;FEGTEDGVETILAAIEAAGYVPGK;GIQEGAANSILIK;GKLGANAILGVSIAVARAAADYLEIPLYSYLGGFNTK;GLETAVGDEGGFAPR;GMVPSGASTGEHEAVELR;GMVPSG…			-1	29274000	14596000	14678000	15249000	16080000	FALSE	TRUE	FALSE	TRUE			1.1851e+08	1.09974e+08	0.0765528	0.814167433302668	-0.107847	0.42661804922516	23397.3	23878.8
A0A0H2ZQ65	ccpA	A0A0H2ZQ65	A0A0H2ZQ65	Catabolite control protein A OS=Streptococcus pneumoniae serotype 2 (strain D39 / NCTC 7466) OX=373153 GN=ccpA PE=4 SV=1	1	22	83.9	37.043	336	0	323.31	34032000	18	111	AGITYSEGLVFESK;EAGVSMATVSR;EELEEREVLLPHGLTER;EVLLPHGLTER;EVSVVNTLFSK;FTRPNLTTIAQPLYDLGAISMR;GIDDIAEMYK;GVSVPEDFEIITSDDSQISR;IAFVSGPLVDDINGK;IMHKEELEEREVLLPHGLTER;KAGITYSEGLVFESK;LDYRPNAVAR;LISSNATAAVVTGDELAAGVLNGLADK;MNADDTVTIYDVAR;QATIDAVSYLAK;QVDGIIYMGYHLTDK;SRTPIVLAGTVDVEHQLPSVNIDYK;TATVGVVIPNITNGYFSSLAK;TPIVLAGTVDVEHQLPSVNIDYK;VLEVIDRLDYRPNAVAR;YNIVLANSDEDNEK;YSYDDGYALAER			-1	1324700	643060	681600	1392200	1467700	FALSE	TRUE	FALSE	TRUE			7.27803e+06	7.1182e+06	0.0761906	0.813247470101196	-0.0320354	0.579762989972653	1030.82	1108.86
Q04J40	fmt	Q04J40	Q04J40	Methionyl-tRNA formyltransferase OS=Streptococcus pneumoniae serotype 2 (strain D39 / NCTC 7466) OX=373153 GN=fmt PE=3 SV=1	1	10	56.6	33.976	311	0	116.65	4949000	18	46	DLLLDTLPAYIAGDIKPEPQDTSQVTFSPNIK;ELIVATAEGALSLK;GGAPIHYALIQGDEEAGVTIMEMVK;GLLTDDRYEILAVVTQPDR;LGADGIVTAAFGQFLPSK;LIFMGTPDFSATVLK;LLDSMDFAVNVHASLLPR;MDIASFLNGVGR;QLFNQIR;SIPITDEDNVGTLFEK			-1	140120	70607	69514	307470	324100	FALSE	TRUE	FALSE	TRUE			1.45602e+06	1.63615e+06	0.0759934	0.812327506899724	0.168281	0.832269826800365	113.182	113.089
A0A0H2ZQW6	SPD_0688	A0A0H2ZQW6	A0A0H2ZQW6	Efflux ABC transporter, permease protein OS=Streptococcus pneumoniae serotype 2 (strain D39 / NCTC 7466) OX=373153 GN=SPD_0688 PE=4 SV=1	1	5	18.6	45.277	419	0	30.49	1186300	16	17	EEEVPVEPPKPQESWVQEAAK;GVDSYYVTNSTNAILTYQDK;VIGVYTSPEAK;VNDTSLTPTLGPELAR;VVEVNGFSYR			-1	66501	31257	35244	114820	120990	FALSE	TRUE	FALSE	TRUE			527357	593332	0.0755139	0.811407543698252	0.170058	0.833181403828623	50.1047	57.3366
A0A0H2ZN56	SPD_1308	A0A0H2ZN56	A0A0H2ZN56	Oxidoreductase, aldo/keto reductase family protein OS=Streptococcus pneumoniae serotype 2 (strain D39 / NCTC 7466) OX=373153 GN=SPD_1308 PE=4 SV=1	1	12	64.3	31.402	280	0	312.49	17632000	15	79	AIGVSNFLPHHLDALLETATIVPAVNQVR;AMEDLYQEGK;DSGVPREEMFVTTK;GILLEAWGPFGQGELFDSK;HIDTAAIYQNEESVGQAIK;IQANLDCFGIELSHEER;IQANLDCFGIELSHEERETLK;LAPGVYQDQVVAYCR;LWNSQQTYEQTR;MNTYQLNNGVEIPVLGFGTFK;NTYQLNNGVEIPVLGFGTFK;SVAQIALAWSLAEGFLPLPK			-1	802020	351210	450810	774320	815880	FALSE	TRUE	FALSE	TRUE			4.16898e+06	4.07604e+06	0.0754271	0.81048758049678	-0.0325263	0.577028258887876	562.987	733.398
A0A0H2ZLN7	ciaR	A0A0H2ZLN7	A0A0H2ZLN7	DNA-binding response regulator CiaR OS=Streptococcus pneumoniae serotype 2 (strain D39 / NCTC 7466) OX=373153 GN=ciaR PE=4 SV=1	1	7	46.7	28.373	246	0	106.93	4380600	11	35	EFDLLVYFLQNQNVILPK;FNENTLTYGNIVVNLSTNTVK;GHGFELGADDYLTKPFYLEELK;GITTPVLIMTAK;GTTFAENLQTLR;LWGFDSDTTISVVEVYVSK;VEDTPVELLGK			-1	349780	159770	190010	271250	285760	FALSE	TRUE	FALSE	TRUE			1.35789e+06	1.52057e+06	0.0751808	0.809567617295308	0.163245	0.828623518687329	256.11	309.117
A0A0H2ZPN3	SPD_1423	A0A0H2ZPN3	A0A0H2ZPN3	Phosphomethylpyrimidine kinase, putative OS=Streptococcus pneumoniae serotype 2 (strain D39 / NCTC 7466) OX=373153 GN=SPD_1423 PE=3 SV=1	1	9	73.9	27.698	257	0	103.19	3362100	9	52	AVDVFYDGQTFTILENPVIQGQNAGAGCTFASSIASHLIK;ETHDVAVSELCQELIR;FFPYVSVITPNLPEAELLSGQEIK;GFEVFPTDDTIFQHELDSLR;GFEVFPTDDTIFQHELDSLRDVEFGGIK;IGLLPTVSVAEK;ILALSGNDIFSGGGLSADLATYTLNGLHGFVAVTCLTALTEK;LHDLGAPAVIIK;QRPGVPVVLDPVLVCK			-1	94149	46680	47469	159280	167790	FALSE	TRUE	FALSE	TRUE			985253	1.0289e+06	0.0750916	0.808647654093836	0.0625425	0.743846855059253	74.8276	77.2248
Q04MF5	rpsI	Q04MF5	Q04MF5	30S ribosomal protein S9 OS=Streptococcus pneumoniae serotype 2 (strain D39 / NCTC 7466) OX=373153 GN=rpsI PE=3 SV=1	1	6	48.5	14.234	130	0	195.39	67464000	4	61	ALLQVDPDFR;ALLQVDPDFRDSLK;ALLQVDPDFRDSLKR;DVEEYIPHADLR;KDVEEYIPHADLR;LVINQPFAVTSTVGSYDVFVNVVGGGYAGQSGAIR			-1	10056000	4440000	5616300	5032300	5298900	FALSE	TRUE	FALSE	TRUE			3.05496e+07	3.00892e+07	0.074475	0.807727690892364	-0.0219104	0.603463992707384	7117.28	9136.86
A0A0H2ZQD8	SPD_1962	A0A0H2ZQD8	A0A0H2ZQD8	PHB domain-containing protein OS=Streptococcus pneumoniae serotype 2 (strain D39 / NCTC 7466) OX=373153 GN=SPD_1962 PE=4 SV=1	1	10	46.9	36.33	335	0	67.383	2491200	17	34	EPGFYFVNPFSVAVNPANHTR;EYLSLQCDSALR;INDCLGNPVEIGIAVTWR;ITYLAYAPEIAAVMLQR;IYPYDVSPNVDTTGDGQADEGSLR;IYPYDVSPNVDTTGDGQADEGSLRGSSEIVANR;LNEGELVELDEERK;MIVDGAVGMVEMALER;SSNDNDVNLEIGKK;VEDAGLEILEAR			-1	118440	43508	74932	173990	183120	FALSE	TRUE	FALSE	TRUE			688963	923048	0.073785	0.806807727690892	0.421979	0.929808568824066	69.743	121.903
A0A0H2ZPI9	SPD_0657	A0A0H2ZPI9	A0A0H2ZPI9	Acetoin utilization protein AcuB, putative OS=Streptococcus pneumoniae serotype 2 (strain D39 / NCTC 7466) OX=373153 GN=SPD_0657 PE=4 SV=1	1	7	54.1	24.187	218	0	50.887	1452400	10	27	DVFQAFLEIAGYGEEGIR;EQELHRLPVIENDQLVGLVTEGTIAQASPSK;FVTEDEVGVLGK;IGILPVVDNHQVYGVITDR;IGILPVVDNHQVYGVITDRDVFQAFLEIAGYGEEGIR;IVSLIVEENLNISHTVNIPR;VVYISPDTTVSHAADLMR			-1	35043	15436	19607	78408	82441	FALSE	TRUE	FALSE	TRUE			533093	676418	0.0723611	0.80588776448942	0.343527	0.907019143117593	24.7438	31.8976
Q04I77	dapH	Q04I77	Q04I77	2,3,4,5-tetrahydropyridine-2,6-dicarboxylate N-acetyltransferase OS=Streptococcus pneumoniae serotype 2 (strain D39 / NCTC 7466) OX=373153 GN=dapH PE=3 SV=1	1	9	82.8	23.919	232	0	153.06	13891000	9	45	DQVEIGDNAVIMMGAVINIGAEIGAGTMIDMGAILGGR;DVAPLLEGLVENQDYVVEQDAR;IIKEIDAQTQQKTALEDALR;LGNVLFGDWK;MNAQEIIQFIANAEK;NSHVGAGAVLAGVIEPASAEPVR;TALEDALR;VGDNVLIGANAVVIEGVQIGSGSVVAAGAIVTQDVPENVVVAGVPAR;VTFEGQLATAVPSSVVK			-1	1062100	523450	538630	887450	932280	FALSE	TRUE	FALSE	TRUE			4.99078e+06	5.30608e+06	0.0710975	0.804967801287949	0.088379	0.771194165907019	839.086	876.268
Q04IJ8	asnA	Q04IJ8	Q04IJ8	Aspartate--ammonia ligase OS=Streptococcus pneumoniae serotype 2 (strain D39 / NCTC 7466) OX=373153 GN=asnA PE=3 SV=1	1	23	84.5	37.607	330	0	323.31	53035000	21	168	ALRPDEDSLDATHSVYVDQWDWEK;APDYDDWTSESENGYK;DKLEVVEVQGPILSK;EFGAVFLIGIGGELPDGKPHDGR;EFGAVFLIGIGGELPDGKPHDGRAPDYDDWTSESENGYK;FGFGEGEGLFVHMK;GLNGDILVWNESLGGAFELSSMGIR;HIGEVQTSVWPQEVR;LEVVEVQGPILSK;LTELAVEAR;MAMFLLR;NTFTQYLK;QITFIHTEELVER;QITFIHTEELVERYPDLTSK;QVEITGDEDRLELEWHK;RHIGEVQTSVWPQEVR;RNIVYLK;RQVEITGDEDRLELEWHK;SFIHQQEEISFVK;SLLNGLFPLTIGGGIGQSR;VGDGMQDNLSGVENPVSVK;VLQIPDATYEVVHSLAK;YDIESILPK			-1	1278300	523630	754690	1542700	1618600	FALSE	TRUE	FALSE	TRUE			1.10059e+07	1.2497e+07	0.069289	0.804047838086477	0.183305	0.842297174111212	839.374	1227.76
A0A0H2ZNS0	gap	A0A0H2ZNS0	A0A0H2ZNS0	Glyceraldehyde-3-phosphate dehydrogenase OS=Streptococcus pneumoniae serotype 2 (strain D39 / NCTC 7466) OX=373153 GN=gap PE=3 SV=1	1	25	85.1	35.855	335	0	323.31	957070000	16	615	AASNESYGYTEDPIVSSDIVGMSYGSLFDATQTK;AGAANIVPNSTGAAK;AIGLVIPELNGK;AIGLVIPELNGKLDGSAQRVPTPTGSVTELVAVLEK;ALQDNFGVVEGLMTTIHAYTGDQMILDGPHR;ALQDNFGVVEGLMTTIHAYTGDQMILDGPHRGGDLR;ARAGAANIVPNSTGAAK;DPEQIDWATDGVEIVLEATGFFAK;DPEQIDWATDGVEIVLEATGFFAKK;INDLTDPVMLAHLLK;IQNVEGVEVTR;KVVITAPGGNDVK;LDGSAQRVPTPTGSVTELVAVLEK;NVTVDEVNAAMK;RIQNVEGVEVTR;TLEYFAK;TVVFNTNHDVLDGTETVISGASCTTNCLAPMAK;VGINGFGR;VPTPTGSVTELVAVLE…			-1	31446000	15838000	15608000	25729000	26978000	FALSE	TRUE	FALSE	TRUE			1.69874e+08	1.61499e+08	0.068388	0.803127874885005	-0.0729359	0.497721057429353	25388.2	25391.8
A0A0H2ZR50	SPD_0150	A0A0H2ZR50	A0A0H2ZR50	ABC transporter, substrate-binding protein OS=Streptococcus pneumoniae serotype 2 (strain D39 / NCTC 7466) OX=373153 GN=SPD_0150 PE=4 SV=1	1	13	58	30.627	276	0	323.31	138130000	15	134	ADFQQIMVR;EIIVATNGSPRPFIYEENGELTGYEIEVVR;IGVETVIK;KEIIVATNGSPRPFIYEENGELTGYEIEVVR;LSDGQFDYK;QFFGDTYLPAEADIK;QLEAYNAEHTDNPTILNYTK;TEWSGVFAGLDADR;TEWSGVFAGLDADRYNMAVNNLSYTK;VIELPSDQQPYVYPLLAQGQDELK;YLYAAPIAQNPNVLVVK;YLYAAPIAQNPNVLVVKK;YNMAVNNLSYTK			-1	5271900	2580300	2691600	5188000	5438600	FALSE	TRUE	FALSE	TRUE			3.5243e+07	3.66061e+07	0.0680568	0.802207911683533	0.0547496	0.72926162260711	4136.2	4378.82
Q04JH2	metAA	Q04JH2	Q04JH2	Homoserine O-acetyltransferase OS=Streptococcus pneumoniae serotype 2 (strain D39 / NCTC 7466) OX=373153 GN=metAA PE=3 SV=1	1	2	9.6	36.925	314	0	7.9937	81547	17	5	ILILNLMPQK;TNLEILSEGPQVGVSILASR			-1	4796.9	1829.8	2967.1	17126	17951	FALSE	TRUE	FALSE	TRUE			50773.6	109999	0.067876	0.801287948482061	1.11534	0.98359161349134	2.93315	4.82701
A0A0H2ZMQ8	rumA-1	A0A0H2ZMQ8	A0A0H2ZMQ8	23S rRNA (Uracil-5-)-methyltransferase RumA OS=Streptococcus pneumoniae serotype 2 (strain D39 / NCTC 7466) OX=373153 GN=rumA-1 PE=3 SV=1	1	18	52.1	61.805	543	0	123.34	3819700	28	70	DDVVIDAYSGIGTIGLSVAK;DGIQPTVILVDPPRK;EVYGVELIPEAVENSK;EVYGVELIPEAVENSKK;IAGIADVEVAETLGMEHPVK;KNDIVEVEIVDLTHEGAGVAK;LYQTAIDFAELKK;NAQLNNISNAHYVCDTAENAMK;NQDLDLAYLR;NSHNLMPLEDFFIQDPVIDQVVVALR;QFPEIVSVMQNINDQNTNAIFGK;QIIPQCTPEK;RFDLKPYDEK;SGIADLGHLSYPEQLK;VDGLVFFVENALPSEK;VFRVDQLIEQVIK;VQPVDLFPQTHHVETVALLSK;VSTLYIAQIK			-1	73476	36180	37296	122770	128670	FALSE	TRUE	FALSE	TRUE			755308	767961	0.0677177	0.800367985280589	0.0239687	0.683682771194166	57.9962	60.6748
A0A0H2ZM57	holB	A0A0H2ZM57	A0A0H2ZM57	DNA polymerase III, delta prime subunit OS=Streptococcus pneumoniae serotype 2 (strain D39 / NCTC 7466) OX=373153 GN=holB PE=4 SV=1	1	2	12.2	34.382	296	0	4.4849	80936	17	3	LAHQASFWTLVDESER;VIEEPQSEVYIFFLTSDEEK			-1	3900.9	1957.4	1943.5	31845	33371	FALSE	TRUE	FALSE	TRUE			87325.1	62872.2	0.067528	0.799448022079117	-0.473974	0.097538742023701	3.1377	3.16178
Q04KR4	prfA	Q04KR4	Q04KR4	Peptide chain release factor 1 OS=Streptococcus pneumoniae serotype 2 (strain D39 / NCTC 7466) OX=373153 GN=prfA PE=3 SV=1	1	18	58.5	40.629	359	0	320.79	18415000	22	114	DTVIAYR;EEASNRDTVIAYR;ESGGDADLEEMAK;EVVAMVSGQSVYSK;FEVMEASMNGVGGFK;GAAGGDEAALFAGDLLTMYQK;IGLTLQK;IVHLPTNIK;LDEVVDALVLYDQTQK;LDTILSGKLDEVVDALVLYDQTQK;MNIYDQLQAVEDR;MNIYDQLQAVEDRYEELGELLSDPDVVSDTK;QVLQNIVDAEEMIK;RFMELSK;VADHFAQIAQDEQDAER;VADHFAQIAQDEQDAERK;VHTSTATVLVMPEVEEVEYDIDPK;YEELGELLSDPDVVSDTK			-1	533150	274370	258780	584720	612710	FALSE	TRUE	FALSE	TRUE			4.32361e+06	3.87476e+06	0.0674585	0.798528058877645	-0.158128	0.333637192342753	439.813	420.995
A0A0H2ZR55	SPD_1380	A0A0H2ZR55	A0A0H2ZR55	Uncharacterized protein OS=Streptococcus pneumoniae serotype 2 (strain D39 / NCTC 7466) OX=373153 GN=SPD_1380 PE=4 SV=1	1	12	42.4	59.395	531	0	213.42	5587200	27	53	ASVSDDLPYLENGK;ATFPILINLNDKPLYIMGLK;EYALVDAVEYQNVIVATTVEEMLSK;EYSLSDVPEWVDRIYPAEETIEQINYNGK;GYNYLSIGNDIYLYTGVTSANADESNLGFILENMR;IYPAEETIEQINYNGK;NYANVVTVTEK;QFGLAVPRPASVIILDATNGETK;TPSFEVDDEGNPFYVATVYQK;VDMVTGNADLVDLK;VSQYVAADTYTQLTIDGKPYR;YSLASATEESAR			-1	114080	58933	55145	370030	387680	FALSE	TRUE	FALSE	TRUE			1.6989e+06	1.92793e+06	0.0672241	0.797608095676173	0.182451	0.841385597082953	94.4691	89.7124
A0A0H2ZMR7	SPD_1291	A0A0H2ZMR7	A0A0H2ZMR7	ArsC family protein OS=Streptococcus pneumoniae serotype 2 (strain D39 / NCTC 7466) OX=373153 GN=SPD_1291 PE=4 SV=1	1	7	75.4	13.387	118	0	180.73	5484900	7	35	AKQELNQLGVDYK;AVHIVEETPSQEVILNWLETSGFELK;MLEFIEYPK;QELNQLGVDYK;QFFNTSGIK;RPILVENGTVK;VGSLSNQEAAELLASDGMLLK			-1	521490	283290	238200	426530	446840	FALSE	TRUE	FALSE	TRUE			2.45974e+06	2.2119e+06	0.0671111	0.796688132474701	-0.153224	0.341841385597083	454.111	387.515
A0A0H2ZMK1	fabF	A0A0H2ZMK1	A0A0H2ZMK1	3-oxoacyl-[acyl-carrier-protein] synthase 2 OS=Streptococcus pneumoniae serotype 2 (strain D39 / NCTC 7466) OX=373153 GN=fabF PE=3 SV=1	1	30	90.3	43.931	411	0	323.31	178620000	18	291	ALPNMASGNVAMR;DRFGVIVASGIGGIK;DRNGFVMGEGSGMLVLESLEHAEK;DRNGFVMGEGSGMLVLESLEHAEKR;DTNRFDNYSLYALYAAQEAVNHANLDVEALNR;DTNRFDNYSLYALYAAQEAVNHANLDVEALNRDR;EIEDQVLR;EIEDQVLRLHEK;EIPYAISNTFGFGGHNAVLAFK;FDHSDFDVHNAAEIQDFPFDK;FDNYSLYALYAAQEAVNHANLDVEALNR;FDNYSLYALYAAQEAVNHANLDVEALNRDR;FGFQDVMLVGGTEASITPFAIAGFQALTALSTTEDPTR;FGVIVASGIGGIK;GATILAEVVGYGNTCDAYHMTSPHPEGQGAIK;GESGAIVAVLGK;HNFVPMTAGTSEVSDYIEANVVYG…			-1	3097100	1508400	1588700	5131000	5373700	FALSE	TRUE	FALSE	TRUE			2.72341e+07	2.67918e+07	0.0666758	0.795768169273229	-0.0236218	0.598906107566089	2417.95	2584.57
A0A0H2ZPU8	SPD_1836	A0A0H2ZPU8	A0A0H2ZPU8	Uncharacterized protein OS=Streptococcus pneumoniae serotype 2 (strain D39 / NCTC 7466) OX=373153 GN=SPD_1836 PE=4 SV=1	1	3	42.6	15.147	136	0	117.74	788680	8	16	EGWTYEGDFVNGQAEGK;LDNGTIVYDGSLVR;MNGQGTITFQNGDQYTGGFNNGAFNGK			-1	77998	37567	40431	88332	92475	FALSE	TRUE	FALSE	TRUE			446199	491018	0.0661272	0.794848206071757	0.13809	0.808568824065634	60.2196	65.775
A0A0H2ZP53	dnaI	A0A0H2ZP53	A0A0H2ZP53	Primosomal protein DnaI OS=Streptococcus pneumoniae serotype 2 (strain D39 / NCTC 7466) OX=373153 GN=dnaI PE=4 SV=1	1	9	46	34.574	298	0	34.767	1824600	19	31	DPDVAAFVQQESLNQDELNR;FHYQDLVQK;FLRGDTDYIAK;GYKPILVMNHGYADVSYEETPELIAAEK;IMKDPDVAAFVQQESLNQDELNR;MQENLPTFFTSNFNFEDLEK;NVSFLDVYRDDVQR;RGVSSTLLHYPSFVIDVK;SFMVAALAHDLSEK			-1	67028	33340	33688	161280	168790	FALSE	TRUE	FALSE	TRUE			620383	676759	0.0656619	0.793928242870285	0.125482	0.80309936189608	53.4437	54.8052
A0A0H2ZMW1	pck	A0A0H2ZMW1	A0A0H2ZMW1	Choline kinase OS=Streptococcus pneumoniae serotype 2 (strain D39 / NCTC 7466) OX=373153 GN=pck PE=4 SV=1	1	15	56.7	33.402	289	0	184.48	12999000	14	73	EEQGEDFGDYGVNR;ELRGEFAPFEEIK;GEFAPFEEIK;IAPILQTIHTSAK;ILQDTIWSLWTVYK;ISSLLSQEEEVLSVEQLGGMTNQNYLAK;KYESLIEEQIPYANYESVR;LADLGVDR;NYLFDIEAGIK;RLADLGVDR;RLADLGVDRK;SCHIDLVPENFIESPQGR;VNEYIESAITLDSTSIK;YESLIEEQIPYANYESVR;YNLELLK			-1	522250	235580	286670	535420	560300	FALSE	TRUE	FALSE	TRUE			3.29103e+06	3.35174e+06	0.0655285	0.793008279668813	0.0263727	0.686417502278943	377.633	466.368
Q04KY8	SPD_0827	Q04KY8	Q04KY8	Initiation-control protein YabA OS=Streptococcus pneumoniae serotype 2 (strain D39 / NCTC 7466) OX=373153 GN=SPD_0827 PE=3 SV=1	1	7	66.7	12.411	105	0	127.81	1901800	5	26	DGFHVCNDFYGQR;ELFDALDDFSQQLLVTLADVEAIK;ELFDALDDFSQQLLVTLADVEAIKK;EQDEECMFCDELLYRE;REQDEECMFCDELLYRE;SLVEENTALR;SLVEENTALRLENSK			-1	88620	33253	55367	308200	322500	FALSE	TRUE	FALSE	TRUE			895665	863416	0.0654323	0.792088316467341	-0.0529022	0.542388331814038	53.3043	90.0736
Q04LZ9	rpoE	Q04LZ9	Q04LZ9	Probable DNA-directed RNA polymerase subunit delta OS=Streptococcus pneumoniae serotype 2 (strain D39 / NCTC 7466) OX=373153 GN=rpoE PE=3 SV=1	1	10	93.3	22.125	195	0	236.09	14220000	5	67	DHEMHFSDLVNEIQNYLGTSNSDIR;EALPLFYTELNFDGSFISLGDNK;GRDHEMHFSDLVNEIQNYLGTSNSDIR;KRVNAFMDGDSDAIDYNADDPEDEDAYEADPALSYDDENPDDEK;MELEVFAGQEK;NEVEAYDAEINEIAPDDLGEDVDLNEDDDEFSDDDAETSEE;RVNAFMDGDSDAIDYNADDPEDEDAYEADPALSYDDENPDDEK;SELSMIEVAR;SWYGVDEIDEEIIALEENDDDEVAPK;VNAFMDGDSDAIDYNADDPEDEDAYEADPALSYDDENPDDEK			-1	1113200	474850	638380	696390	728310	FALSE	TRUE	FALSE	TRUE			4.13441e+06	4.04464e+06	0.0646572	0.791168353265869	-0.0316699	0.58158614402917	761.181	1038.55
A0A0H2ZLJ0	SPD_1367	A0A0H2ZLJ0	A0A0H2ZLJ0	Cof family protein/peptidyl-prolyl cis-trans isomerase, cyclophilin type OS=Streptococcus pneumoniae serotype 2 (strain D39 / NCTC 7466) OX=373153 GN=SPD_1367 PE=4 SV=1	1	25	82	52.192	466	0	323.31	26887000	22	165	DFMIQGGDPTGTGMGGESIYGESFEDEFSEELYNIR;DGYYDGVIFHR;DLKPDFFVTLNGAYIEDK;DLKPDFFVTLNGAYIEDKK;EDIYQMWTFEDK;EDIYQMWTFEDKGDDLHLPDSLSDK;ELHFPQVDIETVEGPLATIK;GALSMANAGPNTNGSQFFIVQNQHLPYSK;GDDLHLPDSLSDK;GGWPEPIAEIYANQGGTPHLDR;GGWPEPIAEIYANQGGTPHLDRR;GIFGVVPEIR;GQVIYQHQIEK;HTVFGQLADEASYAVLDVIAAVETGAMDKPVEDVVIETIEIED;IVFFDIDDTLR;KGQVIYQHQIEK;LFPEHAPK;QEGIEYGLVGSHDAK;TDMMSEAINPIYPDLDVDPDFHEK;TGFIPTTIPTVFK;TLEE…			-1	576840	269580	307250	655710	685600	FALSE	TRUE	FALSE	TRUE			3.96372e+06	3.89946e+06	0.0643092	0.790248390064397	-0.0235806	0.599817684594348	432.134	499.848
Q04KU2	glmU	Q04KU2	Q04KU2	Bifunctional protein GlmU OS=Streptococcus pneumoniae serotype 2 (strain D39 / NCTC 7466) OX=373153 GN=glmU PE=3 SV=1	1	10	37.5	49.427	459	0	323.31	15596000	16	58	AGHLTYIGNCEVGSNVNFGAGTITVNYDGK;DFDESLGVNDR;EINTGTYVFDNER;NINTNNAQGEYYITDVIGIFR;NLIDFHINHK;NVATILTAETDNPFGYGR;SNFAIILAAGK;TVIGDNVFVGSNSTIIAPVELGDNSLVGAGSTITK;VAGISMLEHVFR;VALATAESVMR			-1	547380	246030	301350	973230	1017100	FALSE	TRUE	FALSE	TRUE			4.95231e+06	4.91988e+06	0.0636088	0.789328426862925	-0.00947636	0.623518687329079	394.384	490.25
A0A0H2ZP70	SPD_0574	A0A0H2ZP70	A0A0H2ZP70	DNA-binding response regulator OS=Streptococcus pneumoniae serotype 2 (strain D39 / NCTC 7466) OX=373153 GN=SPD_0574 PE=4 SV=1	1	2	15.1	28.262	245	0	12.298	177240	16	7	LVNVAAYDMEIIGQAENGR;SLASDLGFSPTYLSSLIK			-1	11077	4922.9	6154.5	27621	28865	FALSE	TRUE	FALSE	TRUE			117988	158357	0.0635557	0.788408463661454	0.42454	0.930720145852325	7.89137	10.0124
A0A0H2ZPQ7	SPD_0772	A0A0H2ZPQ7	A0A0H2ZPQ7	Tagatose-6-phosphate kinase OS=Streptococcus pneumoniae serotype 2 (strain D39 / NCTC 7466) OX=373153 GN=SPD_0772 PE=3 SV=1	1	8	52.1	32.651	303	0	131.47	2022500	13	28	ADQETEINGTGPTVEPVQLEELK;AILSSLTAEDTVVFAGSSAK;FITDTLAEEEIETR;IKADQETEINGTGPTVEPVQLEELK;NSVGAGDSMVAGFTGEFVK;QTGAQVVCDFEGQTLIDSLDYQPLLVKPNNHELGAIFGVK;RLNIPNTATGFIGGFTGK;WGVACGTATTFSDDLATAEFIK			-1	147590	70732	76854	121650	127090	FALSE	TRUE	FALSE	TRUE			862708	921687	0.0631142	0.787488500459982	0.0954038	0.77848678213309	113.383	125.03
Q04ML5	adk	Q04ML5	Q04ML5	Adenylate kinase OS=Streptococcus pneumoniae serotype 2 (strain D39 / NCTC 7466) OX=373153 GN=adk PE=1 SV=1	1	15	79.2	23.721	212	0	191.91	22729000	14	90	AAMANQTEMGVLAK;EEDYYQREDDKPETVK;ETGFLLDGYPR;ETGFLLDGYPRTIEQAHALDK;GELVPDEVTNGIVK;GLVHDIEGNQDINDVFSDIEK;IVEQFHVAHISTGDMFR;LDVNIAQGEPIIAHYR;MNLLIMGLPGAGK;NLLIMGLPGAGK;RLDVNIAQGEPIIAHYR;RRLDVNIAQGEPIIAHYR;TLAELGIELEGIINIEVNPDSLLER;VFNPPVDYKEEDYYQR;VFNPPVDYKEEDYYQREDDKPETVK			-1	632010	265510	366500	795920	831260	FALSE	TRUE	FALSE	TRUE			6.08794e+06	6.89491e+06	0.0626764	0.78656853725851	0.179579	0.836827711941659	425.61	596.239
A0A0H2ZNT7	SPD_0554	A0A0H2ZNT7	A0A0H2ZNT7	ABC transporter, ATP-binding protein OS=Streptococcus pneumoniae serotype 2 (strain D39 / NCTC 7466) OX=373153 GN=SPD_0554 PE=4 SV=1	1	18	63	37.776	330	0	180.62	8236800	20	70	ADIAASLLHNPK;AITQINQEEETTILLTTHDLSDIEQLCDR;AMIEVEHLQK;DIGVVFGQR;EIYDVPNSLFHK;GQEIFDGTVSQLK;GQILGFIGANGAGK;MDFLNEVLDLK;MLTGILKPTSGFCR;MRADIAASLLHNPK;MVDTDIEDIIR;MVDTDIEDIIRR;QGNSLNIEFDSSR;QTLSDFEIR;QTLSDFEIRDLK;RAITQINQEEETTILLTTHDLSDIEQLCDR;TLSFELLPGQSHLVSHYEGLSDMTIDR;TQLWWDLALQETYTVLK			-1	209980	128800	81182	440120	459640	FALSE	TRUE	FALSE	TRUE			2.26034e+06	2.02595e+06	0.0626074	0.785648574057038	-0.157941	0.334548769371012	206.465	132.071
Q04JK7	asnS	Q04JK7	Q04JK7	Asparagine--tRNA ligase OS=Streptococcus pneumoniae serotype 2 (strain D39 / NCTC 7466) OX=373153 GN=asnS PE=3 SV=1	1	35	74.9	51.094	447	0	323.31	40468000	23	169	AFYMKPVPGNPER;ALLQGVLDR;ALLQGVLDRAPQALETLER;ALLQGVLDRAPQALETLERDTELLK;ALLQGVLDRAPQALETLERDTELLKR;APQALETLER;APQALETLERDTELLK;APQALETLERDTELLKR;DGTAFFQGVAFKPNFVEK;DYVGQEVTIGAWVANK;EEDYDALVAK;EHGTDFLMDNR;FDSPILSGNAAEDSTELFETDYFGTPAYLSQSGQLYLEAGAMALGR;FGEEVGLEK;FGYELDITDIEVIGESQDYPITPK;HLTEFWMMDAEYSYLTHDESLDLQEAYVK;IAFLQLR;KQVAVLQIR;LSQETSVYVTGIVK;MDELGMDRTEYEFYLDLR;MDELGMDRTEYEFYLDLRK;MVTFAAGTK;NAI…			-1	1141300	532400	608880	1221700	1275800	FALSE	TRUE	FALSE	TRUE			6.82918e+06	6.86017e+06	0.0625121	0.784728610855566	0.00653037	0.656335460346399	853.433	990.554
A0A0H2ZRZ4	capD	A0A0H2ZRZ4	A0A0H2ZRZ4	Capsular polysaccharide biosynthesis protein OS=Streptococcus pneumoniae serotype 2 (strain D39 / NCTC 7466) OX=373153 GN=capD PE=3 SV=1	1	22	50.2	69.305	616	0	263.64	10827000	32	77	AVNPPNVMGATK;DGEVFILDMGKPVK;FQGIDYVPVIADIQDYDR;IDITDLLGR;IVLLGHGENSIYLVYHELIR;IVLLGHGENSIYLVYHELIRK;KFQGIDYVPVIADIQDYDR;LGGIPVLGSYDNLPELAK;LLQVFEQYKPAIVYHAAAHK;LVIHAGAYAK;LYEELLVSTELVDNQVMDK;MVLLSGHTESEIPIVEVGIRPGEK;QAIIAFANQTTHIE;QIAEGGPVTVTDFR;RVAELIVTGFNQR;TFLIGAGDGGALFMDSYQHPTSELELVGILDK;TILVTGAGGSIGSEICR;VAELIVTGFNQR;VETVVQGLHQAGTGFQK;VIVAIPSLDPSEYER;VNVMPLESINQK;YFMTIPEASR			-1	267610	114120	153500	452080	471990	FALSE	TRUE	FALSE	TRUE			1.68464e+06	2.36238e+06	0.0621782	0.783808647654094	0.487801	0.945305378304467	182.933	249.721
Q04HW4	tsf	Q04HW4	Q04HW4	Elongation factor Ts OS=Streptococcus pneumoniae serotype 2 (strain D39 / NCTC 7466) OX=373153 GN=tsf PE=3 SV=1	1	23	85.8	37.361	346	0	323.31	199630000	18	324	AANDFEAEVAATMAAALNN;AIELLREK;ALVETDGDIEK;AMVNKPALPHLK;AQLTDDVIAQAEADIK;AQLTDDVIAQAEADIKAELAAEGKPEK;DELAQLNHVIDQDNESR;DELAQLNHVIDQDNESRAMVNKPALPHLK;ELDEQFVKDELAQLNHVIDQDNESR;FEVGEGIEK;IGVISVVEGGDEALAK;ISFRRFALIEK;MDRFMLDNTK;NAQFVELVNTTAK;QLSMHIAAMKPTVLSYK;RFALIEK;TDAQHFGAYQHNGGR;TDAQHFGAYQHNGGRIGVISVVEGGDEALAK;TVEAYLESVNASVVEFAR;TVEAYLESVNASVVEFARFEVGEGIEK;VAAEGLTGVYVNGNVAAVIEVNAETDFVAK;VDQAYTLLAQ…			-1	7450300	3486500	3963800	7385900	7709300	FALSE	TRUE	FALSE	TRUE			4.0201e+07	3.9625e+07	0.0618261	0.782888684452622	-0.0208206	0.604375569735643	5588.83	6448.49
A0A0H2ZNQ5	rnr	A0A0H2ZNQ5	A0A0H2ZNQ5	Ribonuclease R OS=Streptococcus pneumoniae serotype 2 (strain D39 / NCTC 7466) OX=373153 GN=rnr PE=3 SV=1	1	23	39.3	89.136	784	0	177.83	3732500	35	69	AEYMEEYVGEEYDAVVSSIVK;AVEGEPYADVLSMMLLR;EIAEHFEQVIPEIATQSSNR;FEEDGSLTLEAK;IIDILEHSLTTVVGQIVLDQEKPK;ISQPIYVK;IYGTASEISQEALQDIMR;KAEYMEEYVGEEYDAVVSSIVK;LDLPFIYR;LDLRDEITFTIDGADAK;LHETLENMR;LSNGICSLNPQVDR;MIESFMLMANETVAEHFSK;MTGEIDFSFVPSEFDVIEK;NDVNYAIDGDTVEVVIK;NDVNYAIDGDTVEVVIKK;NGFGFVSLEGEEDDLFVGK;QGKPVDIVLR;RGALNFDTNEAK;RKSGRSNDK;RYPDLLVHR;VTVNDLAQALGK;VVNYTITQTVIK			-1	76277	30318	45958	136000	141930	FALSE	TRUE	FALSE	TRUE			687347	856081	0.0615729	0.78196872125115	0.316708	0.900638103919781	48.5995	74.7666
A0A0H2ZLT7	SPD_0686	A0A0H2ZLT7	A0A0H2ZLT7	Efflux transporter, RND family protein, MFP subunit OS=Streptococcus pneumoniae serotype 2 (strain D39 / NCTC 7466) OX=373153 GN=SPD_0686 PE=3 SV=1	1	16	66.9	41.864	399	0	323.31	17161000	21	76	AILVPVSSLVMDDSK;AQSQLDATTVLSTLEGTVVEVNSNVSK;DEPTHLVVAK;EGSVASSVLLSGTVTAK;GDLDEILVSVGDK;GELSEYNLANLSVGQEVSFTSK;KVEVSLGNADAENQEITSGLTNGAK;LSYISDYPK;NEAASAPAPQLPAPVGGEDATVQSPTPVAGNSVASIDAQLGDAR;NYVWIVDEQQK;QGFSVNIEVK;SPTGASQVMVHIVSNENLQVK;VEVSLGNADAENQEITSGLTNGAK;VISNPTSSLEEGK;YPYTIDVTGEVGDLK;YSSSEAQAAYDSASR			-1	573200	291930	281270	502240	524130	FALSE	TRUE	FALSE	TRUE			2.90256e+06	3.10539e+06	0.0615478	0.781048758049678	0.0974517	0.783044667274385	467.961	457.583
A0A0H2ZQP3	priA	A0A0H2ZQP3	A0A0H2ZQP3	Primosomal protein N OS=Streptococcus pneumoniae serotype 2 (strain D39 / NCTC 7466) OX=373153 GN=priA PE=3 SV=1	1	6	15.2	90.036	798	0	40.515	533200	44	17	AGQVLIQSYNPQHYAIR;AQYNQATLVLGSATPSLESR;DAVVSSIGSSQPPFLLQGITGSGK;DYLLSHPESASLASLLESYSR;LIQGIVLGLESQSDGEEMEQDLK;NLGVMIIDEEHEAAYK			-1	11815	5407.5	6407.6	58282	60812	FALSE	TRUE	FALSE	TRUE			283543	323756	0.0613057	0.780128794848206	0.191342	0.84412032816773	8.66818	10.4242
Q04K52	tarI	Q04K52	Q04K52	Ribitol-5-phosphate cytidylyltransferase OS=Streptococcus pneumoniae serotype 2 (strain D39 / NCTC 7466) OX=373153 GN=tarI PE=3 SV=1	1	9	70.2	26.242	235	0	192.93	12766000	10	56	AHLYQGQTPQTFR;DFMDLYGSLSDEEK;FVLEPSIEK;IVVGVHGDWVSHAEDLVDK;MGISNLPK;MIQDNIQLAQNHDAVDTVVEAVDTIVESTNGQFITDIPNR;MIYAGILAGGTGTR;NIIEAIDAYRPLTPEDIVVTHDSVRPFITLR;QFLELGDRPILIHTIEK			-1	241820	127380	114440	951790	992680	FALSE	TRUE	FALSE	TRUE			4.83201e+06	4.51406e+06	0.0606854	0.779208831646734	-0.0981953	0.447584320875114	204.189	186.176
A0A0H2ZP97	SPD_1360	A0A0H2ZP97	A0A0H2ZP97	CsbD domain-containing protein OS=Streptococcus pneumoniae serotype 2 (strain D39 / NCTC 7466) OX=373153 GN=SPD_1360 PE=3 SV=1	1	3	62.5	6.6384	64	0	36.964	2055000	4	19	GAVEGAVEGLK;SLENKLEQATGAVK;VTGDSKTELEGAVEK			-1	489910	252850	237060	283980	296040	FALSE	TRUE	FALSE	TRUE			1.11104e+06	1.092e+06	0.0600028	0.778288868445262	-0.0249391	0.596171376481313	405.316	385.66
Q04IA2	pgi	Q04IA2	Q04IA2	Glucose-6-phosphate isomerase OS=Streptococcus pneumoniae serotype 2 (strain D39 / NCTC 7466) OX=373153 GN=pgi PE=3 SV=1	1	19	59.7	49.878	449	0	323.31	102940000	20	178	AAIDFLNHHFANLQTK;APQILYAGNSISSTYLADLVEYVADK;DFSVNVISK;FSVLTAVGLLPIAASGADIK;FVAPHEVEYMQSQVTAADELIR;FVAPHEVEYMQSQVTAADELIRK;GIYPTSANFSTDLHSLGQFIQEGTR;GTGAGSDFLGWLDLPEK;GYATEILVNYEPSLQYFSEWWK;IMFETVVR;ISENEAYQYAAVR;KAPQILYAGNSISSTYLADLVEYVADK;KGTGAGSDFLGWLDLPEK;KNVLIPTLEEDLDGLGYLQGK;NMFALLGKPGFEELSK;NVLIPTLEEDLDGLGYLQGK;SDSDVLVVIGIGGSYLGAK;SGTTTEPAIAFR;VEADANGWGTFVVPDDIGGR			-1	3019900	1409300	1610600	3097300	3228800	FALSE	TRUE	FALSE	TRUE			1.52787e+07	1.74146e+07	0.059987	0.77736890524379	0.188776	0.843208751139471	2259.1	2620.2
A0A0H2ZMT8	rplM	A0A0H2ZMT8	A0A0H2ZMT8	50S ribosomal protein L13 OS=Streptococcus pneumoniae serotype 2 (strain D39 / NCTC 7466) OX=373153 GN=rplM PE=3 SV=1	1	11	75	16.143	148	0	167.71	119060000	8	133	GMLPHNTLGR;GMLPHNTLGRAQGMK;IYYTHSNHPGGLK;KWYVVDATDVPLGR;LSAVVASVLR;NKPTFTPHTDTGDFVIVINAEK;TTFMAKPGQVER;TTFMAKPGQVERK;VFVGAEHTHAAQQPEVLDISGLI;WYVVDATDVPLGR;WYVVDATDVPLGRLSAVVASVLRGK			-1	5778900	3068600	2710200	7302500	7610900	FALSE	TRUE	FALSE	TRUE			4.96327e+07	4.29477e+07	0.0596766	0.776448942042318	-0.20871	0.264357338195078	4918.94	4409.08
Q04MA2	cps2O	Q04MA2	Q04MA2	dTDP-4-dehydrorhamnose reductase OS=Streptococcus pneumoniae serotype 2 (strain D39 / NCTC 7466) OX=373153 GN=cps2O PE=3 SV=1	1	18	90.1	32.303	283	0	323.31	50571000	16	143	AKRPLNSTMSLAK;ATGFVIPTWQDALQEFYK;DTDVEVKPVDSSQFPAK;EFGYYHLSNDATEDTTWYDFAVEILK;ELDFAINVTGTK;HGATLVYISTDYVFDGK;HVSNFYIIR;KPVGQEWEVDDRPDPQTEYGR;MILITGANGQLGTELR;NEEYVAVDVAEMDITDAEMVEK;NFVFTMQNLAK;RPLNSTMSLAK;TAWVFGNYGK;TLAEFMTYLAENR;TLAEFMTYLAENRK;TLTVVNDQYGRPTWTR;VFEEVKPTLVYHCAAYTAVDAAEDEGK;YLLDERNEEYVAVDVAEMDITDAEMVEK			-1	1824000	950370	873600	1438500	1497500	FALSE	TRUE	FALSE	TRUE			9.11922e+06	9.60827e+06	0.0579908	0.775528978840846	0.0753659	0.7538742023701	1523.44	1421.21
A0A0H2ZNR0	SPD_1718	A0A0H2ZNR0	A0A0H2ZNR0	HTH LytTR-type domain-containing protein OS=Streptococcus pneumoniae serotype 2 (strain D39 / NCTC 7466) OX=373153 GN=SPD_1718 PE=4 SV=1	1	2	24.3	17.418	148	0	3.19	36481	9	3	GTGEYYLDLSEILFFETEGSK;SFSGTGTISFYQTHK			-1	4053.5	1226.2	2827.3	12331	12831	FALSE	TRUE	FALSE	TRUE			30838.4	84833.5	0.0573438	0.774609015639374	1.45991	0.989061075660893	1.96559	4.59958
Q04IQ3	groL	Q04IQ3	Q04IQ3	60 kDa chaperonin OS=Streptococcus pneumoniae serotype 2 (strain D39 / NCTC 7466) OX=373153 GN=groL PE=3 SV=1	1	32	80.2	57.095	540	0	323.31	166500000	26	303	AAVEEGIVAGGGTALANVIPAVATLELTGDEATGR;AMLEDIAILTGGTVITEDLGLELK;DATIEALGQAAR;DATIEALGQAARVTVDK;DGVITIEESR;DSTVIVEGAGNPEAISHR;DSTVIVEGAGNPEAISHRVAVIK;EAIAQVAAVSSR;EAIAQVAAVSSRSEK;EIELEDHFENMGAK;GIETAVAAAVEALK;GMETELEVVEGMQFDR;GYLSQYMVTDSEK;IRGTFNVVAVK;ISNIQEILPLLESILQSNRPLLIIADDVDGEALPTLVLNK;KISNIQEILPLLESILQSNRPLLIIADDVDGEALPTLVLNK;LRIEDALNATR;LSGGVAVIK;MVADLENPYILITDK;MVADLENPYILITDKK;NAELGIGFNAATG…			-1	4369300	2317600	2051700	4376500	4553400	FALSE	TRUE	FALSE	TRUE			2.3335e+07	2.30528e+07	0.0571666	0.773689052437903	-0.0175548	0.610756608933455	3715.09	3337.8
A0A0H2ZN77	nusG	A0A0H2ZN77	A0A0H2ZN77	Transcription termination/antitermination protein NusG OS=Streptococcus pneumoniae serotype 2 (strain D39 / NCTC 7466) OX=373153 GN=nusG PE=3 SV=1	1	9	83.7	20.347	178	0	159.45	17842000	10	49	AQTYNMLDNILR;DILVSMGQTVQEFDFDVEIGQTVR;EVEENRFPGYVLVEMVMTDEAWFVVR;GWFVLQTYSGYENK;IIDGAFADYTGK;MIISMFGNDTVAEVNLNQIAEL;NTPNVTGFVGSHGNR;SKPTPLLEQEIR;VEIPTQTVQVEK			-1	1554800	822520	732310	1079000	1122000	FALSE	TRUE	FALSE	TRUE			5.65506e+06	5.50042e+06	0.0563778	0.772769089236431	-0.040003	0.56517775752051	1318.49	1191.36
A0A0H2ZRX9	SPD_1902	A0A0H2ZRX9	A0A0H2ZRX9	ABC transporter, ATP-binding/permease protein OS=Streptococcus pneumoniae serotype 2 (strain D39 / NCTC 7466) OX=373153 GN=SPD_1902 PE=4 SV=1	1	5	15.8	62.193	564	0	54.429	796660	25	22	AANIAQASEFIHR;DIPDEELVGSLSFENVTFTYPMDK;ILIFDDSTSALDAK;IQTFSYADIEQFNAGNLVVR;LIGQGTHADLVANNAVYR			-1	17635	8510.4	9124.4	92915	96528	FALSE	TRUE	FALSE	TRUE			417353	462389	0.055036	0.771849126034959	0.147841	0.817684594348222	13.6421	14.844
A0A0H2ZLG0	aatB	A0A0H2ZLG0	A0A0H2ZLG0	Amino acid ABC transporter, amino acid-binding protein OS=Streptococcus pneumoniae serotype 2 (strain D39 / NCTC 7466) OX=373153 GN=aatB PE=4 SV=1	1	13	64	31.019	278	0	264.36	11894000	16	53	DGSYAGFDIDLATAVFEK;EANQYQTFNEALIDLK;GTIDLIWNGYSATDER;GTIDLIWNGYSATDERR;IDGLLIDR;INEAFSSLYK;NDRIDGLLIDR;SITIGFDSTFVPMGFAQK;TLGAQAGSSGYADFEANPEILK;VAFSNSYMK;VYANYYLEAEGVLNDYNVFTVGLETEAFAVGAR;WFGEDVATK;YGITVNWQPIDWDLK			-1	672990	334340	338650	792790	823580	FALSE	TRUE	FALSE	TRUE			3.13424e+06	3.26325e+06	0.05497	0.770929162833487	0.0581936	0.738377392889699	535.944	550.931
Q04K36	SPD_1143	Q04K36	Q04K36	UPF0122 protein SPD_1143 OS=Streptococcus pneumoniae serotype 2 (strain D39 / NCTC 7466) OX=373153 GN=SPD_1143 PE=3 SV=1	1	4	48.2	13.347	110	0	39.723	753160	7	17	DNFLQEQIEILTSIDNRE;LHMYSDYIVR;MNALFEFYAALLTDK;SQIFDQILER			-1	96397	46643	49754	75008	77914	FALSE	TRUE	FALSE	TRUE			412867	440622	0.0548381	0.770009199632015	0.0938633	0.776663628076573	74.7683	80.9421
Q04LV9	rbfA	Q04LV9	Q04LV9	Ribosome-binding factor A OS=Streptococcus pneumoniae serotype 2 (strain D39 / NCTC 7466) OX=373153 GN=rbfA PE=3 SV=1	1	4	44	13.35	116	0	101.41	6705200	6	21	IPDLTFVK;REVNEILQK;VQGVTITDVQMLGDLSVAK;VYYTILSNLASDNQK			-1	1108700	559680	549010	691050	717730	FALSE	TRUE	FALSE	TRUE			3.44764e+06	3.3663e+06	0.0546511	0.769089236430543	-0.0344467	0.571558796718323	897.162	893.155
Q04HS9	greA	Q04HS9	Q04HS9	Transcription elongation factor GreA OS=Streptococcus pneumoniae serotype 2 (strain D39 / NCTC 7466) OX=373153 GN=greA PE=3 SV=1	1	10	76.2	17.543	160	0	323.31	34470000	8	68	DEQAFVEGQISSLETK;IRYAEIVNSDAVAQDEVAIGK;KTGDTATIETPVGSYDVK;SYGDLSENSEYEAAK;SYGDLSENSEYEAAKDEQAFVEGQISSLETK;TGDTATIETPVGSYDVK;TVTIQEIGEDEEEVYIIVGSAGADAFAGK;TYPMTLEEK;VSNESPIGQALIGK;YAEIVNSDAVAQDEVAIGK			-1	3419200	1784500	1634700	1706800	1772000	FALSE	TRUE	FALSE	TRUE			8.82714e+06	8.62566e+06	0.0540846	0.768169273229071	-0.0333103	0.57338195077484	2860.54	2659.41
A0A0H2ZQF2	SPD_2014	A0A0H2ZQF2	A0A0H2ZQF2	Mga domain-containing protein OS=Streptococcus pneumoniae serotype 2 (strain D39 / NCTC 7466) OX=373153 GN=SPD_2014 PE=4 SV=1	1	2	8.2	55.561	475	0.00090909	1.6074	22042	27	3	AECGQFSILSFLLQESQTTVK;ALDSGLELTIHSEDENLR			-1	816.38	540.94	275.44	7163.3	7436.9	FALSE	TRUE	FALSE	TRUE			54260.8	37094.6	0.054077	0.767249310027599	-0.548699	0.0793072014585232	0.867122	0.448098
A0A0H2ZR23	dnaN	A0A0H2ZR23	A0A0H2ZR23	Beta sliding clamp OS=Streptococcus pneumoniae serotype 2 (strain D39 / NCTC 7466) OX=373153 GN=dnaN PE=3 SV=1	1	15	63.8	42.07	378	0	267.36	14503000	17	70	DGVVSAHVHSPEVGK;EFSAVFTDDIETVEIFFANNQILFR;IDVTNEGVTLIGSNGQISIENFISQK;IINETAFAASTQESRPILTGVHFVLSQHK;IQEISASTPLILETK;KIINETAFAASTQESRPILTGVHFVLSQHK;LIPTDFNTTITFNVVNLR;LLEGNYPDTDR;LLEGNYPDTDRLIPTDFNTTITFNVVNLR;MIHFSINK;NAIPILSTVK;NLFLQALNITK;NSDDFDVVIPSR;VNEEIDTDQVTGEDLTISFNPTYLIDSLK;VTISFISAVRPFTLVPADTDEDFMQLITPVR			-1	460320	231040	229270	581950	604070	FALSE	TRUE	FALSE	TRUE			3.38243e+06	3.4887e+06	0.0538205	0.766329346826127	0.0446271	0.711941659070191	370.355	372.987
A0A0H2ZLZ0	SPD_1713	A0A0H2ZLZ0	A0A0H2ZLZ0	tRNA-binding domain-containing protein OS=Streptococcus pneumoniae serotype 2 (strain D39 / NCTC 7466) OX=373153 GN=SPD_1713 PE=4 SV=1	1	12	72.6	22.925	208	0	240.06	12023000	12	68	EHVGDVLMVIVK;ELHLPNAPQK;ENGETVAWNIFEVSSLFEIAER;FVVGEIVEMVAHPDSDHLNICQVAVASDK;GNFIFPGELR;GNFIFPGELRGEK;GQVFLSDEQVAR;GVLELSEDQVVGTPFDPAK;IVQIVAGAPNAR;LNQELQAEGFTEEIVNDK;LNQELQAEGFTEEIVNDKEPK;RGVLELSEDQVVGTPFDPAK			-1	453050	193070	259970	495670	514430	FALSE	TRUE	FALSE	TRUE			3.25129e+06	3.22673e+06	0.0535948	0.765409383624655	-0.0109382	0.619872379216044	309.49	422.931
Q04M63	serS	Q04M63	Q04M63	Serine--tRNA ligase OS=Streptococcus pneumoniae serotype 2 (strain D39 / NCTC 7466) OX=373153 GN=serS PE=3 SV=1	1	23	72.6	47.723	424	0	323.31	53361000	20	152	AERNTVSAEIAQAK;AHWDLGEDLGILDWER;AIYNFMLDEHGK;ALDAELAEIDAK;DLPIYFTAMSPSFR;EDTFELSDTNFVLIPTAEVPLTNYYR;EDTFELSDTNFVLIPTAEVPLTNYYRDEILDGK;EGYTEVITPYIVNHDSMFGTGQYPK;EISSCSNTEDFQAR;FAKPEESYEELEK;FKEDTFELSDTNFVLIPTAEVPLTNYYR;FKEDTFELSDTNFVLIPTAEVPLTNYYRDEILDGK;GVDAAVLNEMK;IAAMQNLSAEVK;IRTDFEAVAEK;LLHTLNGSGLAVGR;LTEFTTTLPNIPADSVPVGADEDDNVEVR;LTEFTTTLPNIPADSVPVGADEDDNVEVRR;MTANAENILQK;NTVSAEIAQAK;TVAAILEN…			-1	1422300	687610	734710	1245700	1292600	FALSE	TRUE	FALSE	TRUE			7.94315e+06	8.1309e+06	0.0533192	0.764489420423183	0.0337037	0.700091157702826	1102.23	1195.26
A0A0H2ZPJ3	SPD_0697	A0A0H2ZPJ3	A0A0H2ZPJ3	Acetyltransferase, GNAT family protein OS=Streptococcus pneumoniae serotype 2 (strain D39 / NCTC 7466) OX=373153 GN=SPD_0697 PE=4 SV=1	1	4	26	28.157	242	0	14.969	277360	12	11	AVEVEVATRPNEQGNGFAK;IIISENTNWQDFLHR;KLGAAMILESLNR;NNELIAGISSGLVYRK			-1	17120	8429.2	8690.5	45781	47475	FALSE	TRUE	FALSE	TRUE			211924	202160	0.052419	0.763569457221711	-0.0680479	0.508659981768459	13.5119	14.1381
A0A0H2ZQE0	pyk	A0A0H2ZQE0	A0A0H2ZQE0	Pyruvate kinase OS=Streptococcus pneumoniae serotype 2 (strain D39 / NCTC 7466) OX=373153 GN=pyk PE=3 SV=1	1	38	77.8	54.754	501	0	323.31	347620000	27	514	AICEETGNGHVQLFAK;AVEAGLVESGDDIVIVAGVPVGEAVR;AVEAGLVESGDDIVIVAGVPVGEAVRTNTMR;AVEAGLVESGDDIVIVAGVPVGEAVRTNTMRIRTVR;DDATREFEVEVENDGIIAK;DNDDIRFGLEQGINFIAISFVR;DVNEVRAICEETGNGHVQLFAK;EFEVEVENDGIIAK;EVIALNVAGALDIYDDVEVGR;FGEDGYWGEK;FGLEQGINFIAISFVR;FNFSHGDHQEQGER;GDMGIEVPFEMVPVYQK;GLMLNWGVIPMLTDAPSSTDDMFEIAER;GLMLNWGVIPMLTDAPSSTDDMFEIAERK;GPEIRTELFEGEAK;IENQQGIDNLDEIIEAADGIMIAR;IPFPALAER;IPFPALAERDNDD…			-1	8684700	4378100	4306600	5898300	6114000	FALSE	TRUE	FALSE	TRUE			5.54506e+07	5.42851e+07	0.0518173	0.762649494020239	-0.0306467	0.584320875113947	7018.06	7006.17
A0A0H2ZNY3	SPD_2018	A0A0H2ZNY3	A0A0H2ZNY3	Isoprenylcysteine carboxyl methyltransferase (ICMT) family protein OS=Streptococcus pneumoniae serotype 2 (strain D39 / NCTC 7466) OX=373153 GN=SPD_2018 PE=4 SV=1	1	3	12.6	20.238	175	0	13.519	595790	7	14	LLHEVIIPNGSIK;LLHEVIIPNGSIKR;YVDHILFR			-1	56414	27183	29231	70800	73379	FALSE	TRUE	FALSE	TRUE			329090	415529	0.0516179	0.761729530818767	0.336467	0.905195989061076	43.5741	47.5543
A0A0H2ZMB6	SPD_1895	A0A0H2ZMB6	A0A0H2ZMB6	Cytidine/deoxycytidylate deaminase family protein OS=Streptococcus pneumoniae serotype 2 (strain D39 / NCTC 7466) OX=373153 GN=SPD_1895 PE=4 SV=1	1	2	17.4	16.577	144	0.00091158	1.7936	248540	6	4	AALFNMYQFSGQTK;EFLLELNAENK			-1	41424	10001	31423	66626	69052	FALSE	TRUE	FALSE	TRUE			79478	249036	0.0515979	0.760809567617295	1.64773	0.989972652689152	16.0315	51.1204
Q04N59	pth	Q04N59	Q04N59	Peptidyl-tRNA hydrolase OS=Streptococcus pneumoniae serotype 2 (strain D39 / NCTC 7466) OX=373153 GN=pth PE=3 SV=1	1	6	42.9	21.418	189	0	31.178	1245600	12	23	FDRDDYIGILQSIDK;IFQADLASFFLNGEK;IYLVKPTTFMNESGK;LLVGLGNPGDK;SIIQHIGTQVFNR;VDDSVNYYLQEK			-1	50738	23827	26911	81695	84658	FALSE	TRUE	FALSE	TRUE			455455	525186	0.0513986	0.759889604415823	0.20552	0.856882406563355	38.1945	43.7801
A0A0H2ZNV7	rnj	A0A0H2ZNV7	A0A0H2ZNV7	Ribonuclease J OS=Streptococcus pneumoniae serotype 2 (strain D39 / NCTC 7466) OX=373153 GN=rnj PE=3 SV=1	1	32	82.5	61.165	553	0	323.31	24172000	26	162	DGDLVYIATAPSIAK;DGVLALLSDSANADSNIQVASESEVRDEITQTIADWEGR;DLQLMINLLQPK;DMSRFEDHELIILETGR;ESSELINQTVEEYLQGDDFDWADLK;FDQTASESYATDFAR;FEDHELIILETGR;FNDFHVIDENTEIDFGGTVVSFFPTTYSVPESLGIVLK;IAGVFLTHGHADAIGALPYLLAEAK;IIVAAVSSNLSR;IQQIFDAADK;IVLTGFDIENIVR;KFNDFHVIDENTEIDFGGTVVSFFPTTYSVPESLGIVLK;KGTTMAYENGDFVPAGSVSAGDILIDGNAIGDVGNVVLR;KGTTMAYENGDFVPAGSVSAGDILIDGNAIGDVGNVVLRDR;KLSLANEILLIKPK;LAEIGRDGVLALLSDS…			-1	471140	247290	223850	546530	565930	FALSE	TRUE	FALSE	TRUE			3.6261e+06	3.36147e+06	0.0503229	0.758969641214351	-0.109325	0.423883318140383	396.404	364.169
A0A0H2ZRH2	SPD_1232	A0A0H2ZRH2	A0A0H2ZRH2	Phosphate-binding protein OS=Streptococcus pneumoniae serotype 2 (strain D39 / NCTC 7466) OX=373153 GN=SPD_1232 PE=3 SV=1	1	8	47.3	31.201	292	0	297.85	10669000	11	43	ATFDTVIMEGQSAMQSQEQDSNGAVK;DAAGTVTVLEGRQ;DGIDASALVDHK;EVDVDNLTTEQLR;QIFIGEVTNWK;SPGAISYLSLTYIDDSVK;TVNVQGGGSGTGLSQVQSGAVDIGNSDVFAEEK;VAVAGLALIVNK			-1	671160	304200	366970	580170	600370	FALSE	TRUE	FALSE	TRUE			3.31514e+06	3.14294e+06	0.0493762	0.758049678012879	-0.0769554	0.488605287146764	487.63	597.004
A0A0H2ZQ82	SPD_1511	A0A0H2ZQ82	A0A0H2ZQ82	Phospho-2-dehydro-3-deoxyheptonate aldolase OS=Streptococcus pneumoniae serotype 2 (strain D39 / NCTC 7466) OX=373153 GN=SPD_1511 PE=3 SV=1	1	16	71.4	38.779	343	0	209.54	14387000	20	84	DQELEAIIR;DQELEAIIRGEDQR;EVETTGNPLSHAILR;FVASGAGFSTGFK;GFMIESYLEDGRQNEPEVFGK;GLIHQPNATEAPSLINGIK;ILLVIGPCSSDNEEAVLEYANR;INIEEVR;LAVLQEEVADR;LAVLQEEVADRIFMVMR;MGLENPFIIIDTNHDNSGK;NIPNYYYDNLIDTIAQYEK;NPTSGNLNVMFNGIYAAQNK;QSFLFLGK;SITDPCLGWDNTEALVR;VITETGMTTADEMLYPENLPLVDDLISYMAVGAR			-1	467760	244160	223600	456960	472430	FALSE	TRUE	FALSE	TRUE			2.80195e+06	2.39815e+06	0.0480327	0.757129714811408	-0.224507	0.252506836827712	391.386	363.763
A0A0H2ZNC3	SPD_0547	A0A0H2ZNC3	A0A0H2ZNC3	Uncharacterized protein OS=Streptococcus pneumoniae serotype 2 (strain D39 / NCTC 7466) OX=373153 GN=SPD_0547 PE=3 SV=1	1	9	37.4	38.04	345	0	69.409	1521900	22	30	ALGIEVGDFISFDPR;ELTAIASPTGFTR;HALLGAGIESSHSYER;LDIYPFYGSDASAAMSAGAEVK;THIDSVIATER;TLEGFGYQPVR;VSAAILLNLLR;VSGTILIHQTSCHVYK;YVTAHVDTLGAIVR			-1	52231	26635	25596	87288	90226	FALSE	TRUE	FALSE	TRUE			540605	570089	0.0477599	0.756209751609936	0.076613	0.756608933454877	42.6957	41.6408
A0A0H2ZPE4	lacR2	A0A0H2ZPE4	A0A0H2ZPE4	Lactose phosphotransferase system repressor OS=Streptococcus pneumoniae serotype 2 (strain D39 / NCTC 7466) OX=373153 GN=lacR2 PE=4 SV=1	1	9	54.9	28.401	253	0	169.14	5067700	17	50	AFVSCNGIQNGALATFSEEEGEAQR;DITGAFVGTLTLQNLSNLQFSK;ETIFIGPGTTLEFFAR;FDFYTFYNISNLDTIVSDSK;KLTDLILIGGNYR;LTDLILIGGNYR;QEIAHFAGSLVEER;QIMDEIAVSDMTAR;VVTNSLPVFLILSER			-1	226560	115400	111160	176350	182180	FALSE	TRUE	FALSE	TRUE			1.42724e+06	1.57043e+06	0.046923	0.755289788408464	0.137934	0.807657247037375	184.985	180.84
Q04N79	tuf	Q04N79	Q04N79	Elongation factor Tu OS=Streptococcus pneumoniae serotype 2 (strain D39 / NCTC 7466) OX=373153 GN=tuf PE=3 SV=1	1	36	88.7	43.97	398	0	323.31	1011500000	22	1147	ALEGDSKYEDIVMELMNTVDEYIPEPER;ALEGDSKYEDIVMELMNTVDEYIPEPERDTDKPLLLPVEDVFSITGR;AVVTGVEMFR;AVVTGVEMFRK;DLLSEYDFPGDDLPVIQGSALK;DTDKPLLLPVEDVFSITGR;DYASIDAAPEER;DYASIDAAPEERER;DYASIDAAPEERERGITINTAHVEYETEK;EHILLSR;ERGITINTAHVEYETEK;ERGITINTAHVEYETEKR;FKGEVYILTK;GEVYILTK;GITINTAHVEYETEK;GITINTAHVEYETEKR;GQVIAKPGSINPHTK;HLIVFMNK;HTPFFNNYRPQFYFR;HYAHIDAPGHADYVK;KQLDEGLAGDNVGVLLR;NMITGAAQMDGAILVVASTDGPMPQ…			-1	26196000	13449000	12746000	15938000	16464000	FALSE	TRUE	FALSE	TRUE			1.37637e+08	1.24678e+08	0.0468443	0.754369825206992	-0.142662	0.36098450319052	21558.6	20735.8
A0A0H2ZP48	lacD	A0A0H2ZP48	A0A0H2ZP48	Tagatose 1,6-diphosphate aldolase OS=Streptococcus pneumoniae serotype 2 (strain D39 / NCTC 7466) OX=373153 GN=lacD PE=3 SV=1	1	13	60.4	36.42	326	0	110.42	3907800	22	48	AGLLLAYEK;AQDEATNFPYIYLSAGVSAK;ATWAGSVEAYIK;FLLYYDVDSSDELNQEK;FNIDVLK;IGSECVAEDIPFFLEILAYDEK;LFQDTLVFAHESGANFNGVLCGR;LSDENGIISALAFDQR;RLMAQHQTEEPTVAQMEELK;RLPDCLDVWSAK;TTGFENIDELNK;VLQTTATSWK;YASSMLLDPEYGLPATK			-1	161170	99143	62025	394950	407910	FALSE	TRUE	FALSE	TRUE			1.64658e+06	969947	0.0465809	0.75344986200552	-0.763492	0.0474020054694622	158.925	100.905
A0A0H2ZQ24	SPD_1767	A0A0H2ZQ24	A0A0H2ZQ24	Type II DNA modification methyltransferase, putative OS=Streptococcus pneumoniae serotype 2 (strain D39 / NCTC 7466) OX=373153 GN=SPD_1767 PE=4 SV=1	1	6	52.5	19.843	179	0	38.997	1889600	10	20	ALEQVSGEFDLVFLDPPYAK;AQTIVAENIQMTK;AVELPEEIACLGIWK;IVSGIYGGRPLK;RELFSEDVMVVCETDK;VLDLYAGSGGLSIEAVSR			-1	186120	90768	95353	175100	180750	FALSE	TRUE	FALSE	TRUE			890831	934755	0.0458166	0.752529898804048	0.0694375	0.747493163172288	145.5	155.125
A0A0H2ZLM5	SPD_1019	A0A0H2ZLM5	A0A0H2ZLM5	Ribosome biogenesis GTPase A OS=Streptococcus pneumoniae serotype 2 (strain D39 / NCTC 7466) OX=373153 GN=SPD_1019 PE=3 SV=1	1	15	60.4	32.141	283	0	215.08	6415700	18	57	ALGFRDDYDRFYSLFVK;ATIQWFPGHMSK;DDYDRFYSLFVK;DLEILDTPGILWPK;DQLLPMDEVTIFGINYFK;FEDETVALK;FVDFVTILVDAR;FYSLFVK;IAVVGNKPGVTK;IEEEAPVIIIDMTR;LALTGAIK;LGNYTLDTLEDLDGND;LPLSSQNPMLTK;QYFESQGIQTLAINSK;TMIIGIPNAGK			-1	336940	165920	171020	258110	266360	FALSE	TRUE	FALSE	TRUE			1.47369e+06	1.55084e+06	0.0453914	0.751609935602576	0.0736173	0.752051048313582	265.968	278.223
A0A0H2ZNC5	fba	A0A0H2ZNC5	A0A0H2ZNC5	Fructose-1,6-bisphosphate aldolase, class II OS=Streptococcus pneumoniae serotype 2 (strain D39 / NCTC 7466) OX=373153 GN=fba PE=4 SV=1	1	14	62.1	31.401	293	0	323.31	216410000	11	165	AMVETGIDFLAAGIGNIHGPYPVNWEGLDLDHLQK;APVLIQTSMGAAK;DNGYAVGGFNTNNLEWTQAILR;FARDYEANEAEYDK;FVQAARDNGYAVGGFNTNNLEWTQAILRAAEAK;GELAPIEDAK;GISVEAEVGTIGGEEDGIIGK;GISVEAEVGTIGGEEDGIIGKGELAPIEDAK;IDVFGSEGK;IDVFGSEGKA;KAPVLIQTSMGAAK;LTEALPGFPIVLHGGSGIPDEQIQAAIK;VNVNTECQIAFANATR;VNVNTECQIAFANATRK			-1	10343000	5373300	4970100	14851000	15320000	FALSE	TRUE	FALSE	TRUE			6.99509e+07	6.59139e+07	0.0448562	0.750689972401104	-0.0857606	0.475843208751139	8613.35	8085.59
A0A0H2ZLN4	SPD_0759	A0A0H2ZLN4	A0A0H2ZLN4	GAF domain-containing protein OS=Streptococcus pneumoniae serotype 2 (strain D39 / NCTC 7466) OX=373153 GN=SPD_0759 PE=4 SV=1	1	5	63.6	18.421	165	0	89.499	3453300	7	24	ELVLGPFQGGVSCIR;GVCGEAAHFQETVIVGDVTTYLNYISCDSLAK;SRFPNTVFAGFYLFDGK;TTWDFTMFEEK;YQMLNEELSFLLEGETNVLANLSNASALIK			-1	154880	70774	84105	272070	280540	FALSE	TRUE	FALSE	TRUE			1.49605e+06	1.17443e+06	0.0442286	0.749770009199632	-0.349199	0.145852324521422	113.45	136.826
A0A0H2ZNY1	SPD_1908	A0A0H2ZNY1	A0A0H2ZNY1	Response regulator OS=Streptococcus pneumoniae serotype 2 (strain D39 / NCTC 7466) OX=373153 GN=SPD_1908 PE=4 SV=1	1	5	24.7	27.23	235	0	37.068	624870	12	16	EGFSTQLVTNGRK;GEQEGDDSDNIADDSWLFGTLK;LLDYHLSK;QVLLVDDEEHILK;TKGEQEGDDSDNIADDSWLFGTLK			-1	44549	22309	22240	64256	66205	FALSE	TRUE	FALSE	TRUE			313311	375452	0.043109	0.74885004599816	0.261034	0.882406563354603	35.7611	36.1811
A0A0H2ZP43	SPD_1238	A0A0H2ZP43	A0A0H2ZP43	Acid sugar phosphatase OS=Streptococcus pneumoniae serotype 2 (strain D39 / NCTC 7466) OX=373153 GN=SPD_1238 PE=3 SV=1	1	13	75.1	28.208	257	0	224.39	12958000	14	78	AEEVAGLPIAPTHVVSSLAEWDFDEN;AGIDNGIPTLLVTTGFTK;AVEHLGLER;AVEHLGLEREELIMVGDNYLTDIR;DIPYLFVTNNTTR;DRIPAGETFVHELQK;EELIMVGDNYLTDIR;EMLAQNFNIDTPLSTVYTATLATIDYMNDLGLEK;GAHFIGTNPDLNIPTER;GLLPGAGSLITLLEVATR;RDIPYLFVTNNTTR;TVYVVGEAGLK;VKPVYIGKPNAIIMDK			-1	425640	207320	218330	558630	575510	FALSE	TRUE	FALSE	TRUE			2.78103e+06	3.21523e+06	0.0429479	0.747930082796688	0.2093	0.858705560619872	332.332	355.189
A0A0H2ZNB4	licD3	A0A0H2ZNB4	A0A0H2ZNB4	Phosphotransferase LicD3 OS=Streptococcus pneumoniae serotype 2 (strain D39 / NCTC 7466) OX=373153 GN=licD3 PE=4 SV=1	1	10	49.1	32.66	281	0	51.724	1415900	13	36	EHDLLCYLCGGGAIGALR;ILLGLTPK;LAELWPR;NKYPITSFEDNLFLPFEGTEMPIPIGYDVYLR;NNMTDLKAIQAR;QVPHHDTVIADMDK;SLEMAEYFVAFCK;TAFGDYMTPPPADK;YDLADCDGITELCSGPGYMR;YPITSFEDNLFLPFEGTEMPIPIGYDVYLR			-1	60426	32973	27452	69326	71412	FALSE	TRUE	FALSE	TRUE			498888	483002	0.04277	0.747010119595216	-0.0466879	0.554238833181404	52.8554	44.6602
A0A0H2ZR44	pepC	A0A0H2ZR44	A0A0H2ZR44	Aminopeptidase OS=Streptococcus pneumoniae serotype 2 (strain D39 / NCTC 7466) OX=373153 GN=pepC PE=3 SV=1	1	33	77.3	50.255	444	0	323.31	56028000	23	200	AGILATDVYDFESSMDIK;AGRLDYSESLMTHAMVLTGVDLDENGK;CWMFAALNTFR;DLLVSGADQATVQAK;ELAIAQMQAGETVWFGSDVGQLSNR;ELAIAQMQAGETVWFGSDVGQLSNRK;GITPQEFYK;GITPQEFYKK;KAGILATDVYDFESSMDIK;KEDLLQEIFNFLAMSLGLPPR;KEDLLQEIFNFLAMSLGLPPRK;KEDLLQEIFNFLAMSLGLPPRKFDFAYR;KFDFAYR;KYVNLPLEDYVSVINAPTADKPYGK;LDYSESLMTHAMVLTGVDLDENGK;LENFELSQAHTFFWDK;LFANYEANVK;LLRQDAQILR;MNAIQESFTDK;NAIQESFTDK;QSHVDNTPVFSLDLTK;RQSHVDNTPVFSLDLTK;…			-1	1341700	647570	694110	1497600	1542600	FALSE	TRUE	FALSE	TRUE			8.11363e+06	8.10527e+06	0.0427117	0.746090156393744	-0.00148567	0.638103919781221	1038.05	1129.21
Q04KI4	rplU	Q04KI4	Q04KI4	50S ribosomal protein L21 OS=Streptococcus pneumoniae serotype 2 (strain D39 / NCTC 7466) OX=373153 GN=rplU PE=3 SV=1	1	3	56.7	11.197	104	0	55.481	44050000	3	56	LNVEAGQEVTFNEVVLVGGENTVVGTPLVAGATVVGTVEK;VEVGQAVYVEK;VVINAINA			-1	4833400	2420700	2412700	9152600	9426400	FALSE	TRUE	FALSE	TRUE			2.20598e+07	2.21382e+07	0.0425253	0.745170193192272	0.00511899	0.654512306289881	3880.36	3925.09
Q04MH9	rpsL	Q04MH9	Q04MH9	30S ribosomal protein S12 OS=Streptococcus pneumoniae serotype 2 (strain D39 / NCTC 7466) OX=373153 GN=rpsL PE=3 SV=1	1	8	48.9	15.143	137	0	86.54	49331000	7	56	LSNLIEVTAYIPGIGHNLQEHSVVLLR;PTINQLVR;PTINQLVRKPR;PTINQLVRKPRK;RGVATRVGTMTPK;SPALNVGYNSHK;SPALNVGYNSHKK;VRLSNLIEVTAYIPGIGHNLQEHSVVLLR			-1	3869800	1923100	1946600	4130200	4251900	FALSE	TRUE	FALSE	TRUE			2.52086e+07	2.28847e+07	0.041896	0.7442502299908	-0.139536	0.364630811303555	3082.71	3166.82
Q9ZIH5	cps2M	Q9ZIH5	Q9ZIH5	Cps2M OS=Streptococcus pneumoniae serotype 2 (strain D39 / NCTC 7466) OX=373153 GN=cps2M PE=4 SV=1	1	10	66	22.321	197	0	277.81	33682000	10	74	EGETFGNTYQTIIDASK;EKMEPLGFPESFFAEGK;GLHAEPWDK;GVANGFQVLSDTVSYSYLVNDYWALELKPK;IDAIPGMLEFDIPVHGDNR;KIDAIPGMLEFDIPVHGDNR;MEPLGFPESFFAEGK;VLGSWVDLR;VLGSWVDLREGETFGNTYQTIIDASK;YAFVNYADPSLGIEWENIAEAEVSEADK			-1	2018100	1050700	967400	1680500	1730000	FALSE	TRUE	FALSE	TRUE			1.17552e+07	9.91637e+06	0.0418815	0.743330266789328	-0.245421	0.226071103008204	1684.26	1573.81
A0A0H2ZQI7	trxB	A0A0H2ZQI7	A0A0H2ZQI7	Thioredoxin reductase OS=Streptococcus pneumoniae serotype 2 (strain D39 / NCTC 7466) OX=373153 GN=trxB PE=3 SV=1	1	15	77.9	33.092	303	0	323.31	28769000	14	103	DQDLLVVGGGDSAVEEALFLTR;ELNIQDQAGWIVTDSHMK;GENRVESVVFENVK;GVSYCAVCDGAFFR;GVSYCAVCDGAFFRDQDLLVVGGGDSAVEEALFLTR;HRPLGVPGEEELNSR;ISFIWDSVVK;MFEPLENLGVEHIYGYVENVEDHGDFK;MFEPLENLGVEHIYGYVENVEDHGDFKK;MYDTIIIGAGPAGMTAALYAAR;QVTTAVGDGAIAGQEAYK;TAVDGIFAVGDVR;TGQVTEQAFGGVFIYVGLDPLSDFVK;VALIEGGLPGGQMNNTSDIENYPGYANISGPELAEK;VESVVFENVK			-1	1191700	599760	591980	1108900	1141500	FALSE	TRUE	FALSE	TRUE			5.48169e+06	5.35659e+06	0.0418016	0.742410303587857	-0.0333043	0.574293527803099	961.41	963.06
A0A0H2ZNX8	SPD_0285	A0A0H2ZNX8	A0A0H2ZNX8	Glycosyl hydrolase, family protein 31 OS=Streptococcus pneumoniae serotype 2 (strain D39 / NCTC 7466) OX=373153 GN=SPD_0285 PE=3 SV=1	1	25	49.9	86.095	737	0	146.16	3052400	38	71	AYEEAYPQIAK;DFYHLTGSTPLLPR;ENQIDLYFFAYGHDYR;EPWFFSETTSK;FGSGWTGYSWNR;GAIRDFYHLTGSTPLLPR;IPLSIGVLDMDWHITDIPAR;LGLNVELEEPAIFDFFNPSFR;LLEMIFTSQN;LSLNVHPADGIR;NAEGGLILSR;NGIALLDDSQGFIWDEQSGYIER;NLIPNPEQLLQQLHDR;NLIPNPEQLLQQLHDRK;NSHDLMNILHHQDK;QHSFEMLEDQNGQR;RLGLNVELEEPAIFDFFNPSFR;RTSLNDEVFR;SGAIIPLVGSEIGMGVDLPEVVDWYVFPGK;THEEGAPLISPIYYFYPENDESYNVPNQYFFGTELMVAPIVEK;VDVWFPEGEWYDFFSEK;WLQFGVFSPITR;YALG…			-1	35724	14189	21535	105540	108620	FALSE	TRUE	FALSE	TRUE			717900	624097	0.0414999	0.741490340386385	-0.202013	0.276207839562443	22.7448	35.0341
Q04HT8	atpG	Q04HT8	Q04HT8	ATP synthase gamma chain OS=Streptococcus pneumoniae serotype 2 (strain D39 / NCTC 7466) OX=373153 GN=atpG PE=3 SV=1	1	15	68.2	32.324	292	0	310.56	16044000	16	113	AVSLNDIK;EEILEQLLPQFAESMIYGAIIDAK;GFEMICIGGMGADFFK;GIQPLYELR;GLSDQPSFDQVR;GLSDQPSFDQVRK;GLVGGYNSSILK;KVINDLTIQYNR;LLTDILHGNGAGASTNPMLISR;NTSQITNAMQMVSAAK;QAAITQEITEIVAGASALE;TAENAAGMTAMQTATDNAK;TAENAAGMTAMQTATDNAKK;TVEMYQNELFDELYVCYNHHVNTLTSQMR;VINDLTIQYNR			-1	761020	396520	364500	638810	657370	FALSE	TRUE	FALSE	TRUE			2.93085e+06	2.7429e+06	0.0413187	0.740570377184913	-0.0956136	0.455788514129444	635.618	592.985
Q04JX2	aroB	Q04JX2	Q04JX2	3-dehydroquinate synthase OS=Streptococcus pneumoniae serotype 2 (strain D39 / NCTC 7466) OX=373153 GN=aroB PE=3 SV=1	1	18	69	39.03	355	0	216.85	10359000	19	91	ELIEGMGEVIK;FGLPVDYENWEVDK;GIHFVQIPTSLTAQVDSSIGGK;GLMPAGITQSITEMCQK;IDIPHHPYDIQIEK;IRIDIPHHPYDIQIEK;LSLEDAGFQVAVFDFLEGEER;LSLEDAGFQVAVFDFLEGEERK;LVLVPELGSATIHPVSLEEMK;LYLNFGHTIGHAIEATAGYGK;MVVEDELDNGIR;NMVGTFAQPDGVLIDPLVLETLGK;NMVGTFAQPDGVLIDPLVLETLGKR;RELIEGMGEVIK;SDGIVALGGGVVGDLAGFVASTYMR;VMHGEAVAMGMVQISK;VVIVTDNHVASLYAEK;VYEFLVK			-1	335400	188200	147200	287490	295660	FALSE	TRUE	FALSE	TRUE			1.99023e+06	2.05984e+06	0.0404273	0.739650413983441	0.0495971	0.723792160437557	301.683	239.472
Q04II4	rsmA	Q04II4	Q04II4	Ribosomal RNA small subunit methyltransferase A OS=Streptococcus pneumoniae serotype 2 (strain D39 / NCTC 7466) OX=373153 GN=rsmA PE=3 SV=1	1	11	56.6	32.22	290	0	86.432	3914100	16	53	AAQVMAFEIDHR;ALDQAGLSPSVR;GEALSLAEFAGLADALK;IVDTAEIDDQVNVIEIGPGIGALTEFLAER;LVPILADTLR;LVPILADTLRDFDNVTVVNEDILK;RPEPAVAVEDENFFFK;SFGQNFLTDTNILQK;TLWNNLTGYFGK;TVFVPAPNVDSAILK;VDLAQHIQNFK			-1	122860	67640	55222	164940	169620	FALSE	TRUE	FALSE	TRUE			1.17944e+06	1.09775e+06	0.040365	0.738730450781969	-0.103556	0.43482224247949	108.426	89.8377
Q04MM7	rpsQ	Q04MM7	Q04MM7	30S ribosomal protein S17 OS=Streptococcus pneumoniae serotype 2 (strain D39 / NCTC 7466) OX=373153 GN=rpsQ PE=3 SV=1	1	4	38.4	10.011	86	0	25.238	19632000	5	50	IMETRPLSATK;IMETRPLSATKR;LVEVVEEAVII;VLVGRVVSDK			-1	3279000	1941500	1337500	2403300	2471400	FALSE	TRUE	FALSE	TRUE			1.12082e+07	8.44209e+06	0.0403118	0.737810487580497	-0.408886	0.121239744758432	3112.21	2175.91
A0A0H2ZNK1	SPD_0871	A0A0H2ZNK1	A0A0H2ZNK1	Cys-tRNA(Pro)/Cys-tRNA(Cys) deacylase OS=Streptococcus pneumoniae serotype 2 (strain D39 / NCTC 7466) OX=373153 GN=SPD_0871 PE=3 SV=1	1	7	67.5	17.582	160	0	59.075	3463500	10	39	AAIPHQGIQINALEGELPQGYER;ADFVDILEDIK;HNYPIFIDK;MIVSAGEVGHSIIVAPQDLASFVK;TGPIIGIVPITQHLSEK;TLVEQILSK;TTGYIHGANNPVGIR			-1	188220	104360	83858	163580	168040	FALSE	TRUE	FALSE	TRUE			1.21719e+06	1.1902e+06	0.0388083	0.736890524379025	-0.0323513	0.577939835916135	167.288	136.424
Q04JI5	SPD_1393	Q04JI5	Q04JI5	Ferredoxin--NADP reductase OS=Streptococcus pneumoniae serotype 2 (strain D39 / NCTC 7466) OX=373153 GN=SPD_1393 PE=3 SV=1	1	14	74.5	35.329	322	0	182.01	10186000	14	78	ALEHSVQALQESSVTIK;EILDVPGFPNLTGEELTNR;IAPTTLVHR;IAPTTLVHRR;IDLIATGLGEAPTAVNNAINYIDPEQK;KVTILGGGDSAVDWALAFEK;LIEQLNGFDTPIHLNETVLEIDK;LIEQLNGFDTPIHLNETVLEIDKQEEEFAITTSK;QESSQAGIYAIGDCCYYDGK;SDETETIDLDHLFVNYGFK;TPFAPSQLLGDGK;TVIIAMGGGAFKPRPLELEGVEDYENIHYHVSNIQQYAGK;VQIIDSLPQLGGQPAILYPEK;VTILGGGDSAVDWALAFEK			-1	539800	280120	259680	426010	437190	FALSE	TRUE	FALSE	TRUE			2.39242e+06	2.23611e+06	0.0373731	0.735970561177553	-0.0974816	0.449407474931632	449.03	422.459
Q04M43	efp	Q04M43	Q04M43	Elongation factor P OS=Streptococcus pneumoniae serotype 2 (strain D39 / NCTC 7466) OX=373153 GN=efp PE=3 SV=1	1	10	85.5	20.6	186	0	323.31	67456000	7	104	FEQAIIETVPAQYLYK;GATVTGSGKPATMETGLVVNVPDFIEAGQK;IQFYGTEVIGVTVPTTVELTVAETQPSIK;LIRVLEASHHKPGK;LRDVRTGSTFDTSYRPEEK;LVINTAEGTYVSR;LVINTAEGTYVSRA;MDDTAYFMNTETYDQYEIPVVNVENELLYILENSDVK;TGSTFDTSYRPEEK;VLEASHHKPGK			-1	5134100	2460500	2673600	2956400	3033300	FALSE	TRUE	FALSE	TRUE			1.93081e+07	1.91429e+07	0.0370467	0.735050597976081	-0.0124	0.618049225159526	3944.16	4349.54
Q04IQ6	SPD_1706	Q04IQ6	Q04IQ6	UPF0374 protein SPD_1706 OS=Streptococcus pneumoniae serotype 2 (strain D39 / NCTC 7466) OX=373153 GN=SPD_1706 PE=3 SV=1	1	3	24.9	21.338	177	0	43.029	764310	12	13	DNGTSYYCNMASPYYLDEEALK;TTENAIIGVNDHTLVTESDGR;TTENAIIGVNDHTLVTESDGRR			-1	17520	9501.7	8018	117740	120780	FALSE	TRUE	FALSE	TRUE			454442	428528	0.036777	0.734130634774609	-0.0847096	0.478577939835916	15.2311	13.0441
A0A0H2ZLW2	SPD_2050	A0A0H2ZLW2	A0A0H2ZLW2	Uncharacterized protein OS=Streptococcus pneumoniae serotype 2 (strain D39 / NCTC 7466) OX=373153 GN=SPD_2050 PE=4 SV=1	1	6	39.2	30.231	273	0	108.99	3676900	8	25	GVDLTVDNQTVDLSK;INQGLSLDELQK;KTEIQLDMLEAMEADDFDQLPSPFYTR;LQLAVSDVTSWVSVSESELEGGVTLSPK;LTAQTGQITVTFTK;SPVTITLGVVK			-1	401820	211360	190460	214960	220470	FALSE	TRUE	FALSE	TRUE			1.32194e+06	1.31548e+06	0.0365141	0.733210671573137	-0.00706431	0.63081130355515	338.808	309.849
A0A0H2ZM00	pyrC	A0A0H2ZM00	A0A0H2ZM00	Dihydroorotase OS=Streptococcus pneumoniae serotype 2 (strain D39 / NCTC 7466) OX=373153 GN=pyrC PE=3 SV=1	1	14	63	45.324	422	0	224.96	14070000	19	77	AANSPFIGETLK;ALLEAGAVGFSDDGIPLESSK;EDIHTGALAAAAGGFTTVVMMANTSPTISDVETLQAVLQSAAK;EHFHICGATGVAEYAMMAR;IAPEITEEGAETIDATGHVVAPGLVDIHVHFR;IAPEITEEGAETIDATGHVVAPGLVDIHVHFREPGQTHK;KLNTFISLHEEDPGLNGVLGFNENIAR;LNTFISLHEEDPGLNGVLGFNENIAR;LYNFEAGYLAENGPADITIFDAK;MNPPLRLESDRR;SGLDQVCDVLVQDGK;SGVITVIATDHAPHHVDEK;TEALLLTQGSNAK;VVEFAQGLGAEVTAEVAPQHFSK			-1	370990	172160	198830	519210	532410	FALSE	TRUE	FALSE	TRUE			3.35423e+06	3.28775e+06	0.0362195	0.732290708371665	-0.0288813	0.590701914311759	275.971	323.466
A0A0H2ZPQ4	SPD_0707	A0A0H2ZPQ4	A0A0H2ZPQ4	4-methyl-5(B-hydroxyethyl)-thiazole monophosphate biosynthesis protein, putative OS=Streptococcus pneumoniae serotype 2 (strain D39 / NCTC 7466) OX=373153 GN=SPD_0707 PE=4 SV=1	1	13	90.2	20.182	184	0	272.97	10478000	8	69	ADHVFDGDLSDYDMIVLPGGMPGSAHLR;ANITCDMVGFEEQVTGSHAIQVR;DNQTLIQELQSFEQEGK;DNQTLIQELQSFEQEGKK;ETVVVDGQLTTSR;GPSTALAFAYELVEQLGGDAESLR;KLAAICAAPIALNQAEILK;LAAICAAPIALNQAEILK;RANITCDMVGFEEQVTGSHAIQVR;RYTCYDGVQEQILDGHYVK;VAVMLAQGFEEIEALTVVDVLR;YTCYDGVQEQILDGHYVK			-1	779420	394830	384580	542160	555710	FALSE	TRUE	FALSE	TRUE			2.99628e+06	2.99408e+06	0.0356135	0.731370745170193	-0.00106168	0.639927073837739	632.909	625.652
A0A0H2ZM96	SPD_0879	A0A0H2ZM96	A0A0H2ZM96	Exonuclease OS=Streptococcus pneumoniae serotype 2 (strain D39 / NCTC 7466) OX=373153 GN=SPD_0879 PE=4 SV=1	1	10	76.5	22.135	196	0	147.11	3380200	11	55	EIDAYDSYVHTSVPLK;ELLETESSLSNNPFGGLDLSQLFD;LQTVASFLGFQGQSHNSLEDAR;SDLPILAEHGLDYSQQYK;SFINGLTGITAETLK;SSDLHGIANLK;VDLYDEAFER;VDLYDEAFERR;VLEEFQEFVGSLLMIGYNAAK;VYESFLESDQAR			-1	212550	106980	105570	128230	131330	FALSE	TRUE	FALSE	TRUE			851139	903521	0.0344627	0.730450781968721	0.086163	0.77028258887876	171.488	171.746
Q04IC8	ackA	Q04IC8	Q04IC8	Acetate kinase OS=Streptococcus pneumoniae serotype 2 (strain D39 / NCTC 7466) OX=373153 GN=ackA PE=3 SV=1	1	23	79.5	43.342	396	0	323.31	48126000	21	178	AYDEITGVGHR;AYRYPLPTK;DIEAAVAEGNHEASLAYEMYVDR;DVISGISWFGCDVDDEK;ELLPDITSVVVFDTSFHTSMPEK;ESGLLGVSANSSDMR;ESGLLGVSANSSDMRDIEAAVAEGNHEASLAYEMYVDR;ESTVVEGDVLEK;HIGQYLAVLNGADAIVFTAGVGENAESFRR;ILLDDLIR;ILLDDLIRFDIIK;KYGAHGTSHQFVAGEAAK;LITCHIGNGGSITAVK;LLGRPLEDLK;RDVISGISWFGCDVDDEK;SEQQILDIENHIQAVK;SVDTSMGFTPLGGIMMGTR;TGDIDPAIIPYLMQYTEDFNTPEDISR;TIAINAGSSSLK;VEELSLLAPLHNPANAAGVR;VLVIPTDEELVIAR;WQLYLMPEE…			-1	1382500	716000	666510	1015400	1039800	FALSE	TRUE	FALSE	TRUE			6.03582e+06	5.84087e+06	0.0342579	0.729530818767249	-0.0473659	0.553327256153145	1147.74	1084.31
A0A0H2ZP58	spxB	A0A0H2ZP58	A0A0H2ZP58	Pyruvate oxidase OS=Streptococcus pneumoniae serotype 2 (strain D39 / NCTC 7466) OX=373153 GN=spxB PE=3 SV=1	1	42	78.8	65.253	591	0	323.31	828700000	26	650	AGEVITELSR;AGEVITELSRK;AVEILNNAERPVIYAGFGGVK;DIRFLQVRHEETGALAAVMQAK;EKYEAEELVPFR;EKYEAEELVPFRLFLEEEGLQSR;EKYEAEELVPFRLFLEEEGLQSRAIK;FIQVDIDPYK;GPAVVEIPVNFGFQEIDENSYYGSGSYER;HADQDAIYSIDVGNTTQTSTR;HADQDAIYSIDVGNTTQTSTRHLHMTPK;HALDASILGDAGQAAK;HEETGALAAVMQAK;HLFGVDFTNADYAK;IAEAQGAVGFTVDR;IAEAQGAVGFTVDRIEDIDAVVAEAVK;IEDIDAVVAEAVK;IKAPIITTGK;ITASAAMLNVLK;ITQHRPLPVEVLELDPK;KGPAVVEIPVNFGFQEIDENSYYGSGSYE…			-1	21432000	11053000	10379000	16244000	16632000	FALSE	TRUE	FALSE	TRUE			1.03809e+08	1.00451e+08	0.0340547	0.728610855565777	-0.0474346	0.552415679124886	17717.9	16885
A0A0H2ZR06	SPD_1146	A0A0H2ZR06	A0A0H2ZR06	Cof family protein OS=Streptococcus pneumoniae serotype 2 (strain D39 / NCTC 7466) OX=373153 GN=SPD_1146 PE=4 SV=1	1	12	50.7	29.735	268	0	139.16	9873300	15	81	AMLEVVGNPVVMENGNPEIK;AMLEVVGNPVVMENGNPEIKK;CMFIDEPEILDAAIEK;DETMAIGDEENDRAMLEVVGNPVVMENGNPEIK;DETMAIGDEENDRAMLEVVGNPVVMENGNPEIKK;IPAEFYEHYSINK;LGVHMHAITK;LIAVDIDGTLVNSQK;LLDDLQLR;SAPFYLELLK;VVIATGRPIAGVAK;YTVHESTLVSMPIFYR			-1	540870	241220	299640	415580	425350	FALSE	TRUE	FALSE	TRUE			2.09075e+06	2.69095e+06	0.0335242	0.727690892364305	0.364096	0.916134913400182	386.674	487.468
A0A0H2ZRD8	hemK	A0A0H2ZRD8	A0A0H2ZRD8	Release factor glutamine methyltransferase OS=Streptococcus pneumoniae serotype 2 (strain D39 / NCTC 7466) OX=373153 GN=hemK PE=3 SV=1	1	3	25.8	31.85	279	0	31.31	467520	13	9	EDESEVGLNVLYSEPHLALFADEDGLAIYR;NLSFTDFIFALQQEVTTEEEK;NRPDWSVTAADISQEALDLAR			-1	13837	7387.6	6449.2	70533	72190	FALSE	TRUE	FALSE	TRUE			312969	273118	0.0335006	0.726770929162833	-0.196497	0.280765724703737	11.8423	10.4919
A0A0H2ZM29	sufB	A0A0H2ZM29	A0A0H2ZM29	FeS assembly protein SufB OS=Streptococcus pneumoniae serotype 2 (strain D39 / NCTC 7466) OX=373153 GN=sufB PE=3 SV=1	1	24	77.2	52.676	470	0	323.31	113690000	24	223	AEERVEPKPIDLGEYK;AYLAGASAQYESEVVYHNMK;AYLAGASAQYESEVVYHNMKEEFQK;DATVEWIDGNLGAK;ELPMEYAVELNR;FGFHDDVEPVLSTGK;GEPEWMLEFR;GLSESEATEMIVMGFVEPFTK;GTMLSIAFANAGQHQDTGAK;IGIPEAER;INNENIGQFER;ISEEQLYYLMSR;KMPMQTWGADLSEIDFDDLIYYQKPSDKPAR;LAALNSAVWSGGTFIYVPK;LGIIFTDTDSALK;MIHNAPHTSSSIVSK;MPMQTWGADLSEIDFDDLIYYQKPSDKPAR;SVSHIECDTIIMDDLSASDTIPFNEIHNSQVALEHEAK;TLIIVDEGASVHYVEGCTAPTYSSNSLHAAIVEIFALDGAYMR;VDIPLQT…			-1	3145500	1620400	1525100	2744100	2807200	FALSE	TRUE	FALSE	TRUE			1.45053e+07	1.30481e+07	0.0327988	0.725850965961362	-0.152747	0.343664539653601	2597.49	2481.1
Q04IA3	gltX	Q04IA3	Q04IA3	Glutamate--tRNA ligase OS=Streptococcus pneumoniae serotype 2 (strain D39 / NCTC 7466) OX=373153 GN=gltX PE=3 SV=1	1	30	70.6	55.912	486	0	323.31	34282000	30	163	DGYPTYNFAVAIDDHDMQISHVIR;DGYPTYNFAVAIDDHDMQISHVIRGDDHIANTPK;DTNTLQFIEDYRK;EAAGIIPTVR;EVMTGETVPTVLEAFK;FVTENIFPQIK;GDIEFEGGNIGGDWIIQK;HHGGTFLIR;IAVSGEMHGPELPDTIFLLGR;KDGYPTYNFAVAIDDHDMQISHVIR;KLDWMSNDYIK;LAVNESGIYK;LVELYKPQMK;NADLETIFEMAKPFLEEAGR;NLFMPIR;QLMVYEALGWEAPEFGHMTLIINSETGK;QLMVYEALGWEAPEFGHMTLIINSETGKK;RDTNTLQFIEDYR;RDTNTLQFIEDYRK;SIQHIENMLK;SVDEIIPLTDLFFSDFPELTEAER;SVDEIIPLTDLFFSDFPELTE…			-1	736630	388390	348250	903640	924210	FALSE	TRUE	FALSE	TRUE			6.02829e+06	5.2478e+06	0.0324726	0.72493100275989	-0.200034	0.27894257064722	622.586	566.549
Q04KS5	pepT	Q04KS5	Q04KS5	Peptidase T OS=Streptococcus pneumoniae serotype 2 (strain D39 / NCTC 7466) OX=373153 GN=pepT PE=3 SV=1	1	20	83	44.771	406	0	323.31	29207000	17	110	ASYIIRDFEK;AVDTIIGIVR;AVMEDLGITPIIEPIR;AVMEDLGITPIIEPIRGGTDGSK;FDAEDFDVDFAYTVDGGPLGELQYETFSAAGAELHFQGR;FEYVSLQTMER;GQMVNALQLAIDFHNQLPENDRPELTEGYQGFYHLMDVTGSVEEAR;IGFISHMDTADFNAEGVNPQVIENYDGCVIELGNSGFK;IGFISHMDTADFNAEGVNPQVIENYDGCVIELGNSGFKLDPADFK;ISFMGIPTPNIFAGGENMHGR;RVGLQNVYYLPNGFAIGTLPANDPSLTR;RVGLQNVYYLPNGFAIGTLPANDPSLTRK;SDEHSTTTPSTQSQVDFATNVLIPEMK;SGIAEIMTAIEYLTAHPEIK;TYPNLLDR;VGFGPDEEIGVGA…			-1	902410	460440	441970	1145300	1170900	FALSE	TRUE	FALSE	TRUE			6.71934e+06	6.32797e+06	0.0318923	0.724011039558418	-0.0865774	0.474020054694622	738.081	719.017
A0A0H2ZQ75	penA	A0A0H2ZQ75	A0A0H2ZQ75	Penicillin-binding protein 2B OS=Streptococcus pneumoniae serotype 2 (strain D39 / NCTC 7466) OX=373153 GN=penA PE=3 SV=1	1	16	42.6	74.489	685	0	176.87	3249300	31	60	AFSNGALVSISGK;AGLPAEEAEAYLK;EYSFANYITNAFGQFDNYTPMQLAQYVATIANNGVR;GEIYDASGKPLVENTLK;GGLGDLIQQLQPTEMNK;LLTYVSISSPNLTER;LSESELYNNAVDSVQTSQLNYTEDEK;LSESELYNNAVDSVQTSQLNYTEDEKK;LTIDLAFQDSVDALLK;QLADYYLADPEIYK;QLADYYLADPEIYKK;STFGEYGLGTATGIDLPDESTGFVPK;TGTAESYVADGQQATNTNAVAYAPSDNPQIAVAVVFPHNTNLTNGVGPSIAR;VLETSLSSIVGSVSSEK;YGNMESVDTIEEGSK;YSEGVYAVALNPK			-1	74522	28796	45727	264520	270400	FALSE	TRUE	FALSE	TRUE			648239	1.09347e+06	0.0317183	0.723091076356946	0.754317	0.968094804010939	46.1597	74.3908
Q04L81	deoB	Q04L81	Q04L81	Phosphopentomutase OS=Streptococcus pneumoniae serotype 2 (strain D39 / NCTC 7466) OX=373153 GN=deoB PE=3 SV=1	1	21	86.1	44.154	403	0	323.31	35955000	18	161	DCLHEFDERLPEIIAAMR;DLAVSPFSPTVLDK;DTMTGHWEIMGLNITEPFDTFWNGFPEEILTK;ENDLLLITADHGNDPTYAGTDHTR;ETNKPYSGTAVIYDFGPR;EYIPLLAYSPAFK;GFSFTNLVDFDALYGHR;GFSFTNLVDFDALYGHRR;GNGLIPVGHFADISATVADNFGVETAMIGESFLDK;IGLGNIPR;IHLVVLDSVGIGAAPDANNFVNAGVPDGASDTLGHISK;IIARPYVGEPGNFTR;INDIFNGAGINHDMGHNK;NAHGYRDCLHEFDER;NAHGYRDCLHEFDERLPEIIAAMR;QMETGELIIYTSADPVLQIAAHEDIIPLDELYR;SITLERPALLGR;SNSHGIDTLLK;TMGLAEFEK;TVAAESNP…			-1	586960	286490	300470	896390	916260	FALSE	TRUE	FALSE	TRUE			5.55476e+06	5.51041e+06	0.0316305	0.722171113155474	-0.011566	0.618960802187785	459.241	488.818
A0A0H2ZLI6	SPD_0152	A0A0H2ZLI6	A0A0H2ZLI6	Peptidase, M20/M25/M40 family protein OS=Streptococcus pneumoniae serotype 2 (strain D39 / NCTC 7466) OX=373153 GN=SPD_0152 PE=4 SV=1	1	13	55.6	51.534	457	0	125.17	2907300	24	44	DHVAQHYFEVLR;FYPQGVSVLPTTAGTGPMHTVFDALEVPMVAFGLGNANSR;IADYYTHIELVEELIR;ILVEGLYEEVQEPNER;IYGLELPLLQEER;LVPGLEPHDVLEK;NALEQLEISGGNK;SADVDIHSSYGGVVESAPWYLLQALQSLR;SDMSAPAILNVIELAK;TLIFYNHYDTVPADGDQVWTEDPFTLSVR;TLIFYNHYDTVPADGDQVWTEDPFTLSVRNGFMYGR;VGAEVEIDESYTAPFVMAHFK;YMQHHDDLPVNISFIMEGAEESASTDLDK			-1	46153	22434	23719	179000	182960	FALSE	TRUE	FALSE	TRUE			871745	895622	0.0315687	0.721251149954002	0.038985	0.705560619872379	35.9615	38.5872
A0A0H2ZLT2	rpsA	A0A0H2ZLT2	A0A0H2ZLT2	Ribosomal protein S1 OS=Streptococcus pneumoniae serotype 2 (strain D39 / NCTC 7466) OX=373153 GN=rpsA PE=4 SV=1	1	25	74	43.895	400	0	323.31	240330000	19	275	ATVPGPWDGVEQK;DFELPETQTGFSMADLFGDIEL;DTDTVTYLVSK;DTDTVTYLVSKK;ELTNDRDADINDFVK;EVVEAATAAARAEVFGK;FVGQEFDTK;GFIPASMLDTR;GGLSVEFEGVR;ILDLNEEEGR;ILDLNEEEGRVSLSLK;ITSFGAFIDLGGVDGLVHLTELSHER;LAVGDVVTGK;LTDFGAFVEVLPGIDGLVHVSQISHK;LTDFGAFVEVLPGIDGLVHVSQISHKR;LVGREEEVVTVK;MNEFEDLLNSVSQVETGDVVSAEVLTVDATQANVAISGTGVEGVLTLR;RDFELPETQTGFSMADLFGDIEL;REVVEAATAAAR;RLTDFGAFVEVLPGIDGLVHVSQISHK;SVVTVGEEIEVK;VGEVLDVL…			-1	8901100	4458800	4442400	8286700	8467800	FALSE	TRUE	FALSE	TRUE			4.27231e+07	4.03705e+07	0.0311895	0.72033118675253	-0.0817137	0.480401093892434	7147.42	7227.1
Q04N31	plsX	Q04N31	Q04N31	Phosphate acyltransferase OS=Streptococcus pneumoniae serotype 2 (strain D39 / NCTC 7466) OX=373153 GN=plsX PE=3 SV=1	1	10	62.1	34.917	330	0	220.77	9696300	17	73	DGEADAVLSAGNTGALLAAGFFIVGR;DLMNGVADVVVADGFTGNAVLK;ETYELLAADESLNFIGNVEAR;GFDMLDLGANAENTAQHLHQYAVLGSFYAK;IAVDAMGGDYAPQAIVEGVNQALSDFSDIEVQLYGDEAK;LGALLLK;NIDRPGLMSTLPTVDGK;QLNYSDVGGAVLFGVK;SIEGTAMGIMGLLK;TMLETDVVAQTAR			-1	352350	205960	146390	417230	425700	FALSE	TRUE	FALSE	TRUE			2.61187e+06	2.19742e+06	0.0289942	0.719411223551058	-0.249267	0.223336371923428	330.152	238.154
Q04HT7	atpA	Q04HT7	Q04HT7	ATP synthase subunit alpha OS=Streptococcus pneumoniae serotype 2 (strain D39 / NCTC 7466) OX=373153 GN=atpA PE=3 SV=1	1	24	73.5	54.671	501	0	323.31	69150000	22	180	AHGLENVMSGELLNFENGSYGMAQNLESTDVGIIILGDFTDIR;AIDALVPIGR;AIDALVPIGRGQRELIIGDRQTGK;AINAQEISALIK;DLPEEAVLDAAITEFLNQSSFQ;DQDMICIYVAIGQK;EAFPGDVFYLHSR;ELLLLLR;FEEEFHAFFDAQHPEILETIR;FEEEFHAFFDAQHPEILETIRDTK;FGSDLDAATQAK;HVLIVYDDLSK;IDLASYR;IDLASYRELEAFTK;IMEVPVGESLIGR;QPVHKPLPVEK;QQIENFKPNFDVTETGVVTYIGDGIAR;QVTILYALTHGFLDTVPVDDIVR;QYGALDYTIVVTASASQPSPLLFLAPYAGVAMAEEFMYQGK;SVSEPLQTGLK;TRPVEAPAPGVMQR;TRPV…			-1	1627500	720570	906940	2072800	2113900	FALSE	TRUE	FALSE	TRUE			1.56841e+07	1.46138e+07	0.0283262	0.718491260349586	-0.101974	0.438468550592525	1155.07	1475.45
A0A0H2ZN66	licC	A0A0H2ZN66	A0A0H2ZN66	CTP:phosphocholine cytidylyltransferase OS=Streptococcus pneumoniae serotype 2 (strain D39 / NCTC 7466) OX=373153 GN=licC PE=4 SV=1	1	12	69.9	26.875	229	0	255.64	7694200	14	56	AIILAAGLGTR;ALVQVNQKPLIEYQIEFLK;AYASGEFVDLYWDNMVK;EDCTNEWFLVYGDDYK;EELANSYVIDADNYLFK;ELDVYVEELEGNSIYEIDSVQDYR;ELDVYVEELEGNSIYEIDSVQDYRK;GINDIIIIVGYLK;ILSGVSFWDAPTAEK;NDLTRSTYFSVYR;STYFSVYREDCTNEWFLVYGDDYK;YADYNNFYSLYLVK			-1	438080	222320	215760	351270	358230	FALSE	TRUE	FALSE	TRUE			2.17728e+06	1.98924e+06	0.0283058	0.717571297148114	-0.130314	0.384685505925251	356.377	351.008
Q04LY1	grpE	Q04LY1	Q04LY1	Protein GrpE OS=Streptococcus pneumoniae serotype 2 (strain D39 / NCTC 7466) OX=373153 GN=grpE PE=3 SV=1	1	9	77	19.969	174	0	317.28	30189000	8	69	AILPSLDNLER;ALAVEGLTDDVK;ALAVEGLTDDVKK;AQDIKNEEVEEVQEEEVVETAEETTPEK;EEGIEEIAADGEFDHNYHMAIQTLPGDDEHPVDTIAQVFQK;GLAMVQESLIHALK;ILRPAMVVVYN;NEEVEEVQEEEVVETAEETTPEK;SELDLANERADEFENK			-1	2225600	1120400	1105200	1133500	1155100	FALSE	TRUE	FALSE	TRUE			7.32004e+06	7.20236e+06	0.0272334	0.716651333946642	-0.0233812	0.601640838650866	1795.99	1797.99
A0A0H2ZPN2	SPD_1867	A0A0H2ZPN2	A0A0H2ZPN2	Membrane protein, putative OS=Streptococcus pneumoniae serotype 2 (strain D39 / NCTC 7466) OX=373153 GN=SPD_1867 PE=4 SV=1	1	8	23.3	67.219	605	0	96.937	3740700	17	43	ADANSLGIADGTMLIGDSVALR;ANTALQTALPGAQINAQVSVTTK;EHPEIWAGTDQVHFGSESSTIEAGAK;GHHMILVTPYEGDK;LYADTIATALQTAQDKPVK;TPYITIADWNQVAK;TVVIATGVNNPENYK;TVVIATGVNNPENYKDDWDSIVK			-1	172590	100710	71880	190690	194300	FALSE	TRUE	FALSE	TRUE			1.17546e+06	1.04371e+06	0.0270567	0.71573137074517	-0.1715	0.308113035551504	161.437	116.938
Q04I94	argS	Q04I94	Q04I94	Arginine--tRNA ligase OS=Streptococcus pneumoniae serotype 2 (strain D39 / NCTC 7466) OX=373153 GN=argS PE=3 SV=1	1	35	66.1	63.457	563	0	323.31	47957000	37	186	AADNFEPSIIAK;ADFKPETAGNYSLNDTESWEIIK;AHPIDELLK;APQMIAAELAEK;AVLQEMGYDWSDDITHVPFGLVTK;DESLVEFNR;DLAAALYRK;DQVAHAVGVGAIK;ELIASELSSIIDSLDQEAILK;FAISLAQSFNK;GLLLESEGAQVVNLEK;INAEAENDPSLDEEAR;INAEAENDPSLDEEAREWFR;INAEAENDPSLDEEAREWFRK;KADFKPETAGNYSLNDTESWEIIK;KGNVILLEPTVAEAVSR;KLENGDEEALALWQWFR;KLENGDEEALALWQWFRDESLVEFNR;KSDGATLYITR;LALSYATAVVLK;LENGDEEALALWQWFR;LENGDEEALALWQWFRDESLVEFNR;LIQDFPR;LLGVE…			-1	1047000	522000	525050	1585300	1615000	FALSE	TRUE	FALSE	TRUE			6.49701e+06	6.65207e+06	0.0267783	0.714811407543698	0.0340271	0.701914311759344	836.762	854.175
A0A0H2ZNQ6	SPD_1510	A0A0H2ZNQ6	A0A0H2ZNQ6	Phospho-2-dehydro-3-deoxyheptonate aldolase OS=Streptococcus pneumoniae serotype 2 (strain D39 / NCTC 7466) OX=373153 GN=SPD_1510 PE=3 SV=1	1	15	72.9	38.752	343	0	323.31	26748000	16	93	AETQLSAEALR;APSLINGLQAVR;DRELADIISGEDDR;DRELADIISGEDDRILLVIGPCSSDNEEAVLEYAR;ELADIISGEDDR;FVASGIDAPVGMK;GAVNEYGNYMPNYYYENLLQAIER;GFMIESYLADGR;GQEIDMEVIK;ILLVIGPCSSDNEEAVLEYAR;NPTSGNLGVMFNAIYAAQNK;QNQPEIFGCSITDPCLGWENTEALVEEIYVTLTK;QTFLYHGQEVETSGNPLAHVILR;VITETGLTTADEMLYPSNLILVDDLVSYHAVGAR;YETMGLENPFILIDTNHDNSGK			-1	882710	426720	455990	933450	950370	FALSE	TRUE	FALSE	TRUE			6.21395e+06	5.35866e+06	0.0259165	0.713891444342226	-0.213638	0.260711030082042	684.029	741.826
Q04KA7	truB	Q04KA7	Q04KA7	tRNA pseudouridine synthase B OS=Streptococcus pneumoniae serotype 2 (strain D39 / NCTC 7466) OX=373153 GN=truB PE=3 SV=1	1	6	33.9	32.256	292	0	13.54	526200	17	14	LGYAAHMSHLTR;LVDEAIASLTGPITQIPPMYSAVK;QVIIYQFER;VEAGQLDFLHPLEIGTGDLVK;VFLTPEEATEVR			-1	23394	9044.3	14350	56315	57330	FALSE	TRUE	FALSE	TRUE			276969	364412	0.025771	0.712971481140754	0.395845	0.92616226071103	14.4979	23.3452
Q04MU7	rpoY	Q04MU7	Q04MU7	DNA-directed RNA polymerase subunit epsilon OS=Streptococcus pneumoniae serotype 2 (strain D39 / NCTC 7466) OX=373153 GN=rpoY PE=3 SV=1	1	2	46.8	9.2882	77	0	168.02	16031000	4	17	QLVEENRPEYNIEYIELLSDK;TLYLDIDASSELEGR			-1	1678900	924100	754750	2298000	2338300	FALSE	TRUE	FALSE	TRUE			8.23936e+06	7.88763e+06	0.0250812	0.712051517939282	-0.0629401	0.520510483135825	1481.32	1227.86
A0A0H2ZN75	galE-1	A0A0H2ZN75	A0A0H2ZN75	UDP-glucose 4-epimerase OS=Streptococcus pneumoniae serotype 2 (strain D39 / NCTC 7466) OX=373153 GN=galE-1 PE=3 SV=1	1	24	85.5	37.425	339	0	323.31	71221000	17	150	ADSEWNVVLLR;AELGWEAELDITQMCEDAWR;AVGCPIPYR;AVGESTRIPLAYYDNNIAGTVSLLK;DIFKQEEPTGVIHFAGLK;DTDTLRDIFKQEEPTGVIHFAGLK;DYIHVVDLAK;GSGLNVYNLGTGK;GYSVLEIIQNMEK;ILVTGGAGFIGTHTVIELIQAGHQVVVVDNLVNSNR;ILVTGGAGFIGTHTVIELIQAGHQVVVVDNLVNSNRK;IPLAYYDNNIAGTVSLLK;ITGVEIPFYEADIR;ITGVEIPFYEADIRDTDTLR;ITGVEIPFYEADIRDTDTLRDIFK;ITGVEIPFYEADIRDTDTLRDIFKQEEPTGVIHFAGLK;LEQVQVFGDDYDTEDGTGVR;LEQVQVFGDDYDTEDGTGVRDYIHVVDLAK;L…			-1	2023100	958700	1064400	2127800	2165000	FALSE	TRUE	FALSE	TRUE			1.09488e+07	1.06039e+07	0.0250045	0.711131554737811	-0.0461698	0.555150410209663	1536.79	1731.61
A0A0H2ZRA8	prtA	A0A0H2ZRA8	A0A0H2ZRA8	Cell wall-associated serine protease PrtA OS=Streptococcus pneumoniae serotype 2 (strain D39 / NCTC 7466) OX=373153 GN=prtA PE=4 SV=1	1	19	14.6	240.43	2144	0	114.45	2174300	118	44	AEYPYVSSYGNVIELGEGDLSK;AIMVVNTVNYYNR;DNWTELPAMGYEADEGTK;EDIIVPAGSTSWGPR;EEENKPTFDVSKK;EIGVEEAIDYLK;EMSSTIVSEEDFILPVYK;GNIIAYDDGSALQYETEK;IANIYPLDSNGNPQDAQLER;IPHAFNYYNGGK;LHNTSNRPLTFK;NFNGIDGIAPNAQIFSYK;RNNGFDGEIQEQHIYVNGK;RNNKEDFKDK;SAEEGLISIVNTNK;SQVFSISGDDGVK;STYGYMSGTSMATPIVAASTVLIRPK;VNESVVDNYLIYGDLHIDNTR;VTDMDGNVYLQTGYSDLNAK			-1	15659	10751	4908.2	389380	396020	FALSE	TRUE	FALSE	TRUE			1.00426e+06	371755	0.0243945	0.710211591536339	-1.43371	0.0109389243391067	17.2338	7.98489
A0A0H2ZNP2	SPD_1153	A0A0H2ZNP2	A0A0H2ZNP2	DHH subfamily 1 protein OS=Streptococcus pneumoniae serotype 2 (strain D39 / NCTC 7466) OX=373153 GN=SPD_1153 PE=4 SV=1	1	15	73.3	34.966	311	0	199.24	9996000	17	76	ALLEHHFPEK;AVGFDEPTLTWMAEMDLVEDR;AYQGALVIVCDTANTAR;EHDGGGHPLASGANSYSLEENEIIYQK;EHNFDFAALTR;EYDTIIIHR;FLYPSTTAR;IDHHPNDDVYGDLSWVDTSSSSASEMITLFAQTTQLALADR;IHPINEIAK;LQGYIYDHLEVDENGAAR;MEICQQILEK;QYNVTDAETAAIVGAPGR;QYNVTDAETAAIVGAPGRIDR;VILSQEVLK;VSLWGIFVEQADGHYR			-1	354580	163690	190890	583920	593730	FALSE	TRUE	FALSE	TRUE			2.76909e+06	2.55007e+06	0.0240363	0.709291628334867	-0.11887	0.406563354603464	262.394	310.549
Q04KW9	infC	Q04KW9	Q04KW9	Translation initiation factor IF-3 OS=Streptococcus pneumoniae serotype 2 (strain D39 / NCTC 7466) OX=373153 GN=infC PE=3 SV=1	1	7	55.1	21.165	185	0	189.59	18539000	5	54	FKFEYQK;LIGLEGEQLGIKPLSEAQALADNANVDLVLIQPQAKPPVAK;LSPTIDKGDFDTK;QDLFINDEIR;QMFMQLAPATDK;QMFMQLAPATDKK;VLAEFAEATQDIAIIEQR			-1	1507000	721400	785610	1517500	1542000	FALSE	TRUE	FALSE	TRUE			8.3823e+06	7.44109e+06	0.0231062	0.708371665133395	-0.171831	0.306289881494986	1156.4	1278.07
A0A0H2ZR45	SPD_0489	A0A0H2ZR45	A0A0H2ZR45	Uncharacterized protein OS=Streptococcus pneumoniae serotype 2 (strain D39 / NCTC 7466) OX=373153 GN=SPD_0489 PE=4 SV=1	1	4	58.3	10.114	84	0	27.5	3197100	5	21	EFEAWVNTQIMINDMAHK;GFHDLPEGLFGER;LDAYQFLLGK;SYEQEFMK			-1	350070	167840	182230	320520	325630	FALSE	TRUE	FALSE	TRUE			1.59154e+06	1.73474e+06	0.0228192	0.707451701931923	0.124291	0.801276207839562	269.046	296.46
Q04MI4	proS	Q04MI4	Q04MI4	Proline--tRNA ligase OS=Streptococcus pneumoniae serotype 2 (strain D39 / NCTC 7466) OX=373153 GN=proS PE=3 SV=1	1	33	74.7	68.65	617	0	323.31	60365000	29	215	ATGDTIEVHADNVLETLEILSK;ATGDTIEVHADNVLETLEILSKK;AVPIIMGCYGIGVSR;DAYSFHANYDSLDSVYDEYK;DFTAEYVDIR;DSQEFMAITSAR;EGEISPDGQGVLNFAR;ELAPFDVHLITVNVK;ELAPFDVHLITVNVKDEEAQALTEK;EMPSDAQVISHALMLR;ESGRYETYGEDLYK;FSDSDLIGLPIR;GIEIGHIFK;IGAVEMLAPALLSAELWR;LEASLMGAGYEVLTDDR;LEASLMGAGYEVLTDDRNER;LLSAVMEQHAR;MPIPTLR;NAVVGANEDGYHLTGVNPGR;NAVVGANEDGYHLTGVNPGRDFTAEYVDIR;NHLGADFFDVASEEEVANVVQAGFGSLGPVGLPENIK;NIMRQEFEK…			-1	1360800	730500	630310	928760	943390	FALSE	TRUE	FALSE	TRUE			7.11285e+06	6.56185e+06	0.0225485	0.706531738730451	-0.116325	0.4102096627165	1170.99	1025.42
A0A0H2ZN07	SPD_0668	A0A0H2ZN07	A0A0H2ZN07	Uncharacterized protein OS=Streptococcus pneumoniae serotype 2 (strain D39 / NCTC 7466) OX=373153 GN=SPD_0668 PE=4 SV=1	1	4	29.5	21.128	176	0	28.511	1401500	8	19	EIAPELYNYNK;FDYIVGDWSNEQLR;FPGPEFHLHGDK;VETEGIAFSLVENIK			-1	138980	69468	69517	156040	158460	FALSE	TRUE	FALSE	TRUE			714562	766125	0.0222028	0.705611775528979	0.100521	0.784867821330902	111.357	113.093
Q04IM6	recA	Q04IM6	Q04IM6	Protein RecA OS=Streptococcus pneumoniae serotype 2 (strain D39 / NCTC 7466) OX=373153 GN=recA PE=3 SV=1	1	20	63.9	41.949	388	0	323.31	37012000	17	134	AEIDGDIGDSHVGLQAR;AGAWYSYK;EAVVEIMYGEGISK;EGGIAAFIDAEHALDPAYAAALGVNIDELLLSQPDSGEQGLEIAGK;FGLIDGEEVSEQDTENK;FGLIDGEEVSEQDTENKK;FGLIDGEEVSEQDTENKKDEPK;FGLIDGEEVSEQDTENKKDEPKK;IASDLDIIK;IASDLDIIKK;IIEIYGPESSGK;KDEPKKEEAVNEEVPLDLGDELEIEIEE;KEEAVNEEVPLDLGDELEIEIEE;KYLAEHPEIFDEIDK;LIDSGAVDLVVVDSVAALVPR;TIAIFINQLR;TTVALHAVAQAQK;VGVMFGNPETTPGGR;VQVMSSGSLALDIALGSGGYPK;YLAEHPEIFDEIDK			-1	1512900	776540	736400	1365300	1385800	FALSE	TRUE	FALSE	TRUE			8.26109e+06	7.68003e+06	0.0215011	0.704691812327507	-0.105221	0.431175934366454	1244.79	1198.01
A0A0H2ZQT8	SPD_0585	A0A0H2ZQT8	A0A0H2ZQT8	Uncharacterized protein OS=Streptococcus pneumoniae serotype 2 (strain D39 / NCTC 7466) OX=373153 GN=SPD_0585 PE=4 SV=1	1	7	62.3	23.684	207	0	173.96	4080100	9	29	ISDDLLFEIAQIFPHQLVFEESGK;KSPQAATDYFAELSQELNLYNTEPSFTLENKPFIR;LVEDEEVISLESLTALTDLER;SFGFCYESDGLGR;SPQAATDYFAELSQELNLYNTEPSFTLENKPFIR;TDQEQLTLITPPPSVVNAYFAELYQK;VYLDQLLAGK			-1	175880	77008	98874	229830	233260	FALSE	TRUE	FALSE	TRUE			1.57976e+06	1.56992e+06	0.0213718	0.703771849126035	-0.00901238	0.626253418413856	123.443	160.853
A0A0H2ZQC6	SPD_0286	A0A0H2ZQC6	A0A0H2ZQC6	Glutathione peroxidase OS=Streptococcus pneumoniae serotype 2 (strain D39 / NCTC 7466) OX=373153 GN=SPD_0286 PE=3 SV=1	1	3	36.7	18.039	158	0	41.685	591060	6	13	QIEEAIQTLL;TSLYDFSVLNQNNQATPLDSYR;VLLIVNTATGCGLTPQYQGLQELYER			-1	78133	37353	40780	79681	80856	FALSE	TRUE	FALSE	TRUE			346509	393108	0.0211191	0.702851885924563	0.182032	0.839562443026436	59.8765	66.3428
Q04K48	carB	Q04K48	Q04K48	Carbamoyl-phosphate synthase large chain OS=Streptococcus pneumoniae serotype 2 (strain D39 / NCTC 7466) OX=373153 GN=carB PE=3 SV=1	1	37	61.3	116.06	1058	0	323.31	15322000	54	188	AFEASYLHLPTFGNVVFTIADDAK;AGVHSGDSMAVYPPQTLSQK;AGVTILGTQVADLDR;AGVTILGTQVADLDRAEDRDLFEQALK;AIQAAGYEAIIMNSNPETVSTDFSVSDK;AMEIVENEEDLR;ASPDHPVLVDSYIVGQECEVDAISDGK;DSADNALVVCNMENFDPVGIHTGDSIVFAPAQTMSDYENQMLR;EEGYEVVLVNSNPATIMTDK;EGPDALLPTLGGQTGLNMAMELSK;ELDIPQPPGQTATNEEEAALAAR;FQNIGYGILATEGTAAFFASHGLQAQPVGK;GVIVQFGGQTAINLAEPLAK;GYTPEEIAELTK;IAELWGTTDDK;IAVGLTLDEVINPVTGSTYAMFEPALDYVVAK;IDIFYLDK;IEGGCN…			-1	145590	69657	75934	269120	273070	FALSE	TRUE	FALSE	TRUE			1.70055e+06	1.68483e+06	0.0210212	0.701931922723091	-0.0133973	0.617137648131267	111.66	123.533
A0A0H2ZRH4	pbpX	A0A0H2ZRH4	A0A0H2ZRH4	Penicillin-binding protein 2X OS=Streptococcus pneumoniae serotype 2 (strain D39 / NCTC 7466) OX=373153 GN=pbpX PE=3 SV=2	1	24	57.3	82.342	750	0	323.31	9058200	38	112	AEEVPDMYGWTK;AFTAIANDGVMLEPK;ALEQVSQQSPYPMPSVK;DILYQSNYEPGSTMK;DISPGDLAEELRR;DRLGNIVPGTEQVSQR;DVYTTISSPLQSFMETQMDAFQEK;EGITEDFVWR;FGLTDEYAGQLPADNIVNIAQSSFGQGISVTQTQMIR;FISAIYDPNDQTAR;FISAIYDPNDQTARK;GIDFTTSPNR;IADATIRDWDVNEGLTGGR;MGDATWLDYLNR;MMTFSQGFAHSSNVGMTLLEQK;NGVPIAEDATSYNVYAVIDENYK;NLVQPIVVGTGTK;SLLGTSGMESSLNSILAGTDGIITYEK;SYPNGQFASSFIGLAQLHENEDGSK;TGEILATTQRPTFDADTK;TNMVLVGTDPVYGTMYNHSTGK…			-1	159160	81230	77932	337500	342390	FALSE	TRUE	FALSE	TRUE			1.48238e+06	1.31343e+06	0.0207531	0.701011959521619	-0.17458	0.301731996353692	130.211	126.783
Q9ZII9	cps2A	Q9ZII9	Q9ZII9	Cps2A OS=Streptococcus pneumoniae serotype 2 (strain D39 / NCTC 7466) OX=373153 GN=cps2A PE=1 SV=1	1	10	43.7	53.513	481	0	173.95	4557600	21	41	DAYVPIADGGNNQK;FHFPVGNVHLDSEQALGFVR;LNFTSFLK;LTHAGIYGVDSSIHTLENLYGVDINYYVR;MDLPSYAMPDSNLYVMEIDDSSLAVVK;MIDLLGGVDVHNDQEFSALHGK;NQSFNIYVSGIDTYGPISSVSR;NYSTIINSLQDSIQTNVPLETMINLVNAQLESGGNYK;SDVNILMTVNR;SSQNTDLTVNQSSSYLAAYK			-1	112260	58528	53728	271980	275870	FALSE	TRUE	FALSE	TRUE			1.5413e+06	1.36557e+06	0.020488	0.700091996320147	-0.174646	0.300820419325433	93.8199	87.4072
A0A0H2ZQS9	SPD_0403	A0A0H2ZQS9	A0A0H2ZQS9	DhaL domain-containing protein OS=Streptococcus pneumoniae serotype 2 (strain D39 / NCTC 7466) OX=373153 GN=SPD_0403 PE=4 SV=1	1	22	67.2	60.198	555	0	323.31	41729000	28	177	AEQTDDTVEVMR;AVMKPVEGTILTVSR;DELTGQDLALAFQSGVEVAYK;DFDYDEFRNYLDELGDSLLVVNDDEIVK;DKDELTGQDLALAFQSGVEVAYK;DTTIDGLEIHENDNLGMVDGK;DVVSGSVTTAVR;DVVSGSVTTAVRDTTIDGLEIHENDNLGMVDGK;EVADKPASTVGEVASILAK;EVGVVDSGGQGLVFIYEGFLSALTGEYIASEDFVATPANMSEMINVEHHK;GLADIFCSQGVDYVIEGGQTMNPSTEDFIK;ILVSNPDMHQTLTETLK;ITTSLFQEMVQAASTR;KAEQTDDTVEVMR;NIFMAAQSAAEVLEQPAVVVEAR;NIIFLPNNK;NYLDELGDSLLVVNDDEIVK;QAEYVNSLNVFPVPDGDTGT…			-1	792920	411060	381860	1069500	1084000	FALSE	TRUE	FALSE	TRUE			7.80091e+06	6.8411e+06	0.0194283	0.699172033118675	-0.189414	0.283500455788514	658.926	621.227
Q04LQ9	uvrC	Q04LQ9	Q04LQ9	UvrABC system protein C OS=Streptococcus pneumoniae serotype 2 (strain D39 / NCTC 7466) OX=373153 GN=uvrC PE=3 SV=1	1	8	24.4	70.456	614	0	22.131	890160	28	21	EALTPPDLIVIDGGQGQVNIAK;HQTHELLFGDPLEVVDLSR;IESFDNSNIMGTSPVSAMVVFVNGKPSKK;LNPQGEALSQVAEER;NSFSSQLDGIDGLGPK;SHLVPNEVLIPQDIDEEAVK;TVVGPDDYASMR;VCFYYHIGQCMAHTICK			-1	24111	11328	12784	107860	109300	FALSE	TRUE	FALSE	TRUE			357286	480350	0.0191335	0.698252069917203	0.427006	0.933454876937101	18.1587	20.7976
A0A0H2ZPB9	SPD_1659	A0A0H2ZPB9	A0A0H2ZPB9	Phosphoesterase OS=Streptococcus pneumoniae serotype 2 (strain D39 / NCTC 7466) OX=373153 GN=SPD_1659 PE=3 SV=1	1	7	64.7	19.872	173	0	105.47	5092200	9	44	IIQTHGHLFDINFNFQK;ILFLNPGSISQPR;LDYWAQEEEAAICLYGHLHVPSAWMEGK;QTIIVMSDSHGDSLIVEEVR;QTIIVMSDSHGDSLIVEEVRDR;VDAVFHNGDSELRPDSPLWEGIR;VEIDDSYFK			-1	181000	93713	87286	382890	387980	FALSE	TRUE	FALSE	TRUE			2.002e+06	1.35894e+06	0.0190523	0.697332106715731	-0.558961	0.0774840474020055	150.221	142.001
A0A0H2ZMF2	SPD_1577	A0A0H2ZMF2	A0A0H2ZMF2	Uncharacterized protein OS=Streptococcus pneumoniae serotype 2 (strain D39 / NCTC 7466) OX=373153 GN=SPD_1577 PE=4 SV=1	1	2	14.7	16.659	150	0	14.113	109210	3	6	SFISMVSVDVSEYLGSQEPIK;SFISMVSVDVSEYLGSQEPIKK			-1	36403	22938	13465	21204	21480	FALSE	TRUE	FALSE	TRUE			108103	70276.3	0.0186575	0.696412143514259	-0.621303	0.0628988149498633	36.7694	21.9055
A0A0H2ZMY1	ptsI	A0A0H2ZMY1	A0A0H2ZMY1	Phosphoenolpyruvate-protein phosphotransferase OS=Streptococcus pneumoniae serotype 2 (strain D39 / NCTC 7466) OX=373153 GN=ptsI PE=3 SV=1	1	28	76.6	63.296	577	0	323.31	191120000	31	345	AEWALLK;AFVTNIGGR;ALTECSTMEEVLELQK;ANLLAEGVAVADNIQVGIMIEIPAAAMLADQFAK;AVGTLGEEAAQVFDAHLMVLADPEMISQIK;AVLEGMNGKPVVVR;AYLLVQPDLSFETITVEDTNAEEAR;AYLLVQPDLSFETITVEDTNAEEARLDAALQASQDELSVIR;AYLLVQPDLSFETITVEDTNAEEARLDAALQASQDELSVIREK;DGDILAVNGITGEVIINPTDEQAAEFK;DVEGVNNNGAEAVGLYR;ELPYFDMPHEMNPFLGFR;EVDFFSIGTNDLIQYTMAADR;EVTDMFITIFEGMEDNPYMQER;GIAASDGVAVAK;HFELAANIGTPK;IMFPMVALLK;ISISETGDAMFR;KLPNPASINEE…			-1	3620600	1916400	1704200	3109300	3149400	FALSE	TRUE	FALSE	TRUE			2.5106e+07	2.37717e+07	0.0184872	0.695492180312787	-0.0787862	0.485870556061987	3071.97	2772.47
A0A0H2ZMZ1	SPD_0802	A0A0H2ZMZ1	A0A0H2ZMZ1	S1 RNA binding domain OS=Streptococcus pneumoniae serotype 2 (strain D39 / NCTC 7466) OX=373153 GN=SPD_0802 PE=4 SV=1	1	27	58.1	78.743	709	0	323.31	9463500	42	114	AEEGAIQLFSDNLR;AFEQAAGFLR;DFPEVSYVIVNESGASVYSASELAR;DIIADLLKPGR;DLADLIGQYGVEIIAIGNGTASR;DSFDAPVLRQDVLDIK;EALTGAVDILVEALSEDVTLR;ELEEAILVAEK;EMAQELDLGPETLK;ESEAFVAEVLK;HPSQVVSVGDLVTVWVK;ILAFFATR;IPESSNILDNTGVHPENYTAVK;KLSESLDFVVDTVVNQVGVNVNTASPALLSHVAGLNK;LADVEELYLPYK;LILQNIVDLEK;LSESLDFVVDTVVNQVGVNVNTASPALLSHVAGLNK;MLTTQVIYPVKPASAR;NAYIDEVVQQSVK;NLLLVAPLK;NVVDFGAFVDIGIHEDGLIHISHMSR;QEFPDLTVEK;QIDT…			-1	171080	89439	81641	360240	364840	FALSE	TRUE	FALSE	TRUE			1.98566e+06	1.88098e+06	0.0183055	0.694572217111316	-0.0781328	0.486782133090246	143.37	132.817
sp|P00974|BPT1_BOVIN		sp|P00974|BPT1_BOVIN;CON__sp|P00974|BPT1_BOVIN	sp|P00974|BPT1_BOVIN;CON__sp|P00974|BPT1_BOVIN	Pancreatic trypsin inhibitor OS=Bos taurus PE=1 SV=2;	2	2	15	10.903	100	0	26.863	2899200	5	4	AGLCQTFVYGGCR;AGLCQTFVYGGCRAK		+	-1;-1	579830	388990	190840	946320	958400	FALSE	TRUE	FALSE	TRUE			1.95166e+06	1.01993e+06	0.0182998	0.693652253909844	-0.936229	0.0319051959890611	623.548	310.467
Q04KU8	prsA	Q04KU8	Q04KU8	Foldase protein PrsA OS=Streptococcus pneumoniae serotype 2 (strain D39 / NCTC 7466) OX=373153 GN=prsA PE=3 SV=1	1	18	55.9	34.439	313	0	323.31	51647000	20	123	AAFALDVDGVSDVITATGTQAYSSQYYIVK;AEGADFAQLAK;AFDEYTPDVTAQIIR;AKAEGADFAQLAK;ENGGEITFDSASTEVPEQVK;ENGGEITFDSASTEVPEQVKK;GDVITEHQFYEQVK;KVAEAELTDEAYK;KVAEAELTDEAYKK;LVELAVK;LVELAVKK;NNPSAQQVLLNMTIQK;QNDSTFVQSIIGK;QYGSELDDKEVDDTIAEEK;VAEAELTDEAYK;VAEAELTDEAYKK;VLSQAGMTLETR;VLSQAGMTLETRK			-1	2285300	1154700	1130700	2088600	2114100	FALSE	TRUE	FALSE	TRUE			1.03143e+07	1.0406e+07	0.0175074	0.692732290708372	0.0127734	0.670920692798541	1850.97	1839.47
A0A0H2ZNY5	cdd-1	A0A0H2ZNY5	A0A0H2ZNY5	Cytidine deaminase OS=Streptococcus pneumoniae serotype 2 (strain D39 / NCTC 7466) OX=373153 GN=cdd-1 PE=3 SV=1	1	5	66.7	14.175	129	0	115.64	2195300	7	19	ATTELIELAIETSK;DGSVYTGVNIENASYPLTNCGER;HAYVPYSHFPIGAVLVAK;QVMAEFFEQDLK;STVEMTVGELLPYSFTDLN			-1	255070	119230	135840	156480	158360	FALSE	TRUE	FALSE	TRUE			888623	922854	0.0172297	0.6918123275069	0.054531	0.728350045578851	191.125	220.991
Q04M39	prfC	Q04M39	Q04M39	Peptide chain release factor 3 OS=Streptococcus pneumoniae serotype 2 (strain D39 / NCTC 7466) OX=373153 GN=prfC PE=3 SV=1	1	26	55.6	58.482	514	0	323.31	22818000	28	136	AFEGLYDLYNQR;DRFDQPVFLFENDFALR;ENVINAVAGDIIGVYDTGTYQVGDTLTVGK;ENVINAVAGDIIGVYDTGTYQVGDTLTVGKNK;FEFEPLPTFTPEIFMK;GIEQLVQEGAVQLYK;GIPVFTFMNK;GISVTSSVMQFDYDGK;HRGIPVFTFMNK;HRMEGEYNAEVVMSPMGK;KTDGEIVDPYDK;LSNVTQFMAESR;MEGEYNAEVVMSPMGK;MNIQEEIK;MNIQEEIKK;NKFEFEPLPTFTPEIFMK;NYQTGEYMLGAVGQLQFEVFK;RVNILDTPGHEDFSEDTYR;SDWMDIEK;TDGEIVDPYDK;TFAIISHPDAGK;TLMAVDAAVMVVDSAK;TTITEQLLYFGGEIR;VNILDTPGHEDFSEDTYR;WF…			-1	540650	246850	293800	581640	588610	FALSE	TRUE	FALSE	TRUE			4.05925e+06	3.87179e+06	0.0171856	0.690892364305428	-0.0682107	0.507748404740201	395.698	477.967
A0A0H2ZMA2	ftsH	A0A0H2ZMA2	A0A0H2ZMA2	ATP-dependent zinc metalloprotease FtsH OS=Streptococcus pneumoniae serotype 2 (strain D39 / NCTC 7466) OX=373153 GN=ftsH PE=3 SV=1	1	29	61.2	71.253	652	0	323.31	56311000	33	193	AAPAIIFIDEIDAVGR;AGGYMIALPK;AMVTEYGMSEK;AVAGEAGVPFFSISGSDFVEMFVGVGASR;EGTGIQFFTPSVTK;ELTYQPNGSVIEVSGVYK;ELVAYHEAGHTIVGLVLSNAR;EQTLNQLLIEMDGFEGNEGIIVIAATNR;ERELVAYHEAGHTIVGLVLSNAR;FTSTILPADTTVSELQK;GVGLGGGNDEREQTLNQLLIEMDGFEGNEGIIVIAATNR;IPAGVLLEGPPGTGK;LGPVQYEGNHAMLGAQSPQK;LIAEALLK;LVAQQTPGFVGADLENVLNEAALVAAR;MPEAVEEESHALSYDEVK;NKPLAEDVDLK;QELVEVVEFLK;SDVLDPALLRPGR;SDVLDPALLRPGRFDR;SDVLDPALLRPGRF…			-1	1185800	589690	596080	1195500	1209600	FALSE	TRUE	FALSE	TRUE			7.72432e+06	7.41332e+06	0.0169159	0.689972401103956	-0.0592877	0.525979945305378	945.268	969.73
A0A0H2ZLI7	SPD_0978	A0A0H2ZLI7	A0A0H2ZLI7	Uncharacterized protein OS=Streptococcus pneumoniae serotype 2 (strain D39 / NCTC 7466) OX=373153 GN=SPD_0978 PE=4 SV=1	1	4	30.4	13.526	115	0	12.304	2468800	6	10	FYFLMDSLVER;NCRYDYTLSPSVK;VPNSGEGFQLK;YDYTLSPSVK			-1	411460	183450	228010	490040	495710	FALSE	TRUE	FALSE	TRUE			1.15288e+06	1.43525e+06	0.0165968	0.689052437902484	0.316057	0.899726526891522	294.069	370.937
A0A0H2ZM67	upp	A0A0H2ZM67	A0A0H2ZM67	Uracil phosphoribosyltransferase OS=Streptococcus pneumoniae serotype 2 (strain D39 / NCTC 7466) OX=373153 GN=upp PE=3 SV=1	1	15	82.4	23.655	216	0	323.31	59914000	12	156	AGIGMVDGLLSLVPAAK;ALQEAHPDVEIFTAALDER;ALQEAHPDVEIFTAALDERLNEHGYIVPGLGDAGDR;ALQEAHPDVEIFTAALDERLNEHGYIVPGLGDAGDRLFGTK;DLPLEDVEIETPITK;ELVDEIAMLMGYEVLR;FVCLVSAPEGVK;IEVINHPLIQHK;LAIVPILR;LNEHGYIVPGLGDAGDR;LNEHGYIVPGLGDAGDRLFGTK;LSILRRTDTSTK;QIFVVDPMLATGGSAILAVDSLK;QIFVVDPMLATGGSAILAVDSLKK;VGHIGMYRDEETLQPVEYLVK			-1	2967500	1504200	1463200	1437000	1453500	FALSE	TRUE	FALSE	TRUE			1.13399e+07	1.1796e+07	0.016471	0.688132474701012	0.0568925	0.73746581586144	2411.22	2380.4
A0A0H2ZN08	pgm	A0A0H2ZN08	A0A0H2ZN08	Phosphoglucomutase/phosphomannomutase family protein OS=Streptococcus pneumoniae serotype 2 (strain D39 / NCTC 7466) OX=373153 GN=pgm PE=3 SV=1	1	32	77.3	62.67	572	0	323.31	139970000	34	268	AIENPFAVEVADVETEK;ALAQAGFDSVQVVEAQATADPDFSTVTSPNPESQAAFALAEELGR;AQTATVADGTVTNLTTPPSDVLK;ASGLIEVIGEAVDIEYLK;DAIQAVLVVAELAAYYR;DGSYLNLSGNQIGAIMAK;DININPALIEEFGK;EDAFYTNLEFGTAGMR;ERGVAIAYDSR;FRNNAPTEWNATAITVVEDFK;FYIAVVGETNEESQAK;GLTLADGIEEIYK;HFSPEFAFESAAVLAK;IAESYGATMFNVLTGFK;IANIEAEINAFVK;INIYVVR;IQEFEEK;IVYTPLHGTGEMLAR;NAGTLPENAALCK;NNAPTEWNATAITVVEDFK;QVGADVLVATDPDADR;QVGADVLVATDPDADRVGVEVLQK;R…			-1	2815400	1448000	1367400	3954000	3998800	FALSE	TRUE	FALSE	TRUE			1.90372e+07	1.82962e+07	0.0162543	0.68721251149954	-0.0572801	0.529626253418414	2321.13	2224.55
Q04KL8	ppc	Q04KL8	Q04KL8	Phosphoenolpyruvate carboxylase OS=Streptococcus pneumoniae serotype 2 (strain D39 / NCTC 7466) OX=373153 GN=ppc PE=3 SV=1	1	45	64.9	103.21	898	0	323.31	38823000	53	251	AIPWVFSWSQSR;AISSFNIGSRPAAR;AIYETILNEWQVTK;ALFDIQSK;AQQQLTAIGDEFGVK;AVPHLTTEYK;AVPHLTTEYKR;DAAYYNLEMLVSAAINR;DGGYLSSCWTLYK;DLIAIRDSLLENK;DLVFGNEHFYDYFFESSPIK;DMYQNWPFFQSLLSNVDMVLSK;EFSLSTSIVNVSK;ELSTQEDYQGLNR;ENAVEILEHLNVVPVLTAHPTQVQR;GGGPTYEAITSQPLK;IRLTEQGEVIGNK;KSDTNTPNRYEAIMDQVVDR;LAQAHGLNLK;LIHITINGIATGLR;LVTSLSNDEMVYISR;MPYFNILNYIQLELIK;MPYFNILNYIQLELIKR;NMLAPETFEK;NNYQEIMLGYSDSNK;NPENIAILR…			-1	477730	223670	254060	690430	698200	FALSE	TRUE	FALSE	TRUE			3.57999e+06	3.65416e+06	0.0161452	0.686292548298068	0.0295844	0.693710118505014	358.541	413.316
A0A0H2ZNZ1	pepQ	A0A0H2ZNZ1	A0A0H2ZNZ1	Proline dipeptidase PepQ OS=Streptococcus pneumoniae serotype 2 (strain D39 / NCTC 7466) OX=373153 GN=pepQ PE=3 SV=1	1	20	85.6	40.258	360	0	323.31	32129000	18	149	AGYGEYFNHR;ASSTVSFPVVGYVDSENPWQK;AVHVGFDNISLDK;DGFDLFTSTSK;DIYNLTLEAQQAALDFIKPGVTAHEVDR;EGYEMSFDTMVLTGDNAANPHGIPAANK;HALPQLDFK;LDVAVVSDPVTINYLTGFYSDPHER;LGHGIGMDVHEFPSIMEGNDMVIEEGMCFSAEPGIYIPGK;LQQILTYLESEK;MMIAGLYADK;QMFLFVLADQEPLLFVPALEVER;REGYEMSFDTMVLTGDNAANPHGIPAANK;RVAVEFDNLILTK;TETDIIAQIDFAMK;TVAVGKPDQFK;TVAVGKPDQFKK;TVFETAEFDNLTPR;VAVEFDNLILTK;VENDALLLFDLGVLVNGYASDMTR			-1	1009900	490570	519310	1220400	1234000	FALSE	TRUE	FALSE	TRUE			5.69433e+06	5.55309e+06	0.0159883	0.685372585096596	-0.0362347	0.569735642661805	786.38	844.837
A0A0H2ZMF9	pbp2A	A0A0H2ZMF9	A0A0H2ZMF9	DD-transpeptidase OS=Streptococcus pneumoniae serotype 2 (strain D39 / NCTC 7466) OX=373153 GN=pbp2A PE=4 SV=1	1	18	40.2	80.798	731	0	211.07	3605800	36	63	AEDGTFAQSGSVALEPK;AQTIWDSIVNLFR;DTVLQNMVAAGYIDK;EQILTMYLNNAYFGNGVWGVEDASK;ETSELEDSDSTILRR;EVPMYQSLAESLNLPAVATVNDLGVDK;GPELYNPLNSVEDSTNRR;ISDYRYPSYFDAVVNEAVSK;KETSELEDSDSTILRR;MTSMMLGTFTNGTGISSSPADYVMAGK;NAYLSQDQTVER;NIANTILPYTPGSTFTVENAYK;NQETEAAEVDMTSQLHDK;QVQTNDNSQTDDNLSDIR;RQVQTNDNSQTDDNLSDIR;TLIFDREEK;YFGVSASEVSLDQAATLAGMLK;YNLTEEEIVNNGYR			-1	69093	37316	31777	161240	162970	FALSE	TRUE	FALSE	TRUE			906434	904669	0.0153967	0.684452621895124	-0.00281302	0.636280765724704	59.8172	51.6963
A0A0H2ZPC0	SPD_1791	A0A0H2ZPC0	A0A0H2ZPC0	Aminotransferase, class I OS=Streptococcus pneumoniae serotype 2 (strain D39 / NCTC 7466) OX=373153 GN=SPD_1791 PE=4 SV=1	1	15	56.2	45.741	404	0	210.49	15925000	18	70	AGLYIFPK;AIMQYCQLK;AIVLINPNNPTGALYPK;ELLLEIIEIAR;GFNWQEPDHFR;GPVLEEAMR;GYIEGLNMLSNMR;IDDDEQFVLDFLK;LCSNVLAQQVVQTSLGGHQSVDELLLPGGR;LEHVAYDIR;LNTGNPAEFGFTAPDEVIHDLIMNAR;MVMDGHVHTPVASLAPDVFCVSMNGLSK;NFIYNAIQDIPGLSAVKPK;QNDLIIFADEIYDR;VGWMVLSGPK			-1	528950	270280	258660	780580	788880	FALSE	TRUE	FALSE	TRUE			4.04539e+06	3.86912e+06	0.0152594	0.683532658693652	-0.0642728	0.517775752051048	433.257	420.8
A0A0H2ZR79	SPD_0739	A0A0H2ZR79	A0A0H2ZR79	Putative membrane lipoprotein TmpC OS=Streptococcus pneumoniae serotype 2 (strain D39 / NCTC 7466) OX=373153 GN=SPD_0739 PE=3 SV=1	1	15	67.1	36.784	350	0	323.31	117480000	18	156	AAIVTDTGGVDDK;AGVASVDPSIK;DNGFTYFQSTSEADYANNLQQAAGSYNLIFGVGFALHNAVEEVAK;EHTDLNYVLIDDVIK;ESNFVLVSTLK;GEFPGGQVIVYSLK;GVDLAVTNLSEEGK;GVDLAVTNLSEEGKK;NVASVTFADNESGYLAGVAAAK;QVGFVGGIESEVISR;SFDQSAWEGLQAWGK;TIAAAQYAAGADIVYQVAGGTGAGVFAEAK;VQVDYAGSFGDAAK;VWVIGVDR;VWVIGVDRDQEAEGK			-1	5141800	2748500	2393300	4230500	4273000	FALSE	TRUE	FALSE	TRUE			2.62916e+07	2.4136e+07	0.0144211	0.68261269549218	-0.123418	0.39380127620784	4405.82	3893.53
A0A0H2ZMG3	SPD_1632	A0A0H2ZMG3	A0A0H2ZMG3	4HBT domain-containing protein OS=Streptococcus pneumoniae serotype 2 (strain D39 / NCTC 7466) OX=373153 GN=SPD_1632 PE=3 SV=1	1	2	23.9	14.876	134	0	36.111	281420	6	6	DFHFDAISAFENYEIEK;TTCVMDVDITNQEGR			-1	24460	16595	7865	47460	47931	FALSE	TRUE	FALSE	TRUE			184969	195347	0.0142469	0.681692732290708	0.0787609	0.758432087511395	26.6016	12.7951
Q04L82	rpiA	Q04L82	Q04L82	Ribose-5-phosphate isomerase A OS=Streptococcus pneumoniae serotype 2 (strain D39 / NCTC 7466) OX=373153 GN=rpiA PE=3 SV=1	1	8	63.4	24.792	227	0	133.25	4616700	10	45	AAEFVSDGMVVGLGTGSTAYYFVEEIGR;EEGLQITAVTTSSVTTK;FVTDMQNFIIDLALDVIENPIAFGQELDHVVGVVEHGLFNQMVDK;IKEEGLQITAVTTSSVTTK;LPVEVVQYGAEQVFR;QAEGLNIPLK;SIDQVDFVDVTVDGADEVDSQFNGIK			-1	360200	178580	181620	315200	318240	FALSE	TRUE	FALSE	TRUE			1.84362e+06	1.84288e+06	0.0138476	0.680772769089236	-0.000572346	0.641750227894257	286.262	295.468
A0A0H2ZP91	SPD_2051	A0A0H2ZP91	A0A0H2ZP91	Peptidase, M16 family protein OS=Streptococcus pneumoniae serotype 2 (strain D39 / NCTC 7466) OX=373153 GN=SPD_2051 PE=4 SV=1	1	7	25.5	48.992	427	0	70.131	852400	15	25	DLDITEEHLDIIK;DLDITEEHLDIIKR;EPVALSHQFR;ILQEITLEDVLDAGHHLIDDGDIVDFTIFPS;LANGLTVALLPK;LFEREDSSDLMSAFTSLGADSNAFTSFTK;LFLQPVKPTDSMR			-1	26115	12709	13406	57280	57832	FALSE	TRUE	FALSE	TRUE			316262	328409	0.0138365	0.679852805887765	0.0543734	0.726526891522334	20.3724	21.8095
Q04KR8	mnmE	Q04KR8	Q04KR8	tRNA modification GTPase MnmE OS=Streptococcus pneumoniae serotype 2 (strain D39 / NCTC 7466) OX=373153 GN=mnmE PE=3 SV=1	1	16	57.1	50.533	457	0	279.15	8547300	24	75	DVIEEYVNINGVPLK;EADLVLLVLNASEPLTAQDR;EDIIEINTHGGIAVTNEILQLAIR;EFDTIAAISTPLGEGAIGIVR;EGISTAIIGRPNVGK;ETDDIVEQIGVER;INNLFFENAGLVEQDATYLSNAR;LIDTAGIRETDDIVEQIGVER;QEILNTLAQVEVNIDYPEYDDVEEATTAVVR;QLDGSLSDLINNTR;QLLEISQDTNR;SSLLNNLLREDK;TDLPETIETSKLPEDVIR;TFTREDIIEINTHGGIAVTNEILQLAIR;VASHTLNYGHIIDPLTGK;VDLTQAEAVMDIIR			-1	230180	120020	110170	245190	247550	FALSE	TRUE	FALSE	TRUE			1.92384e+06	1.76561e+06	0.0138198	0.678932842686293	-0.123823	0.391978122151322	192.391	179.23
A0A0H2ZP13	rsuA-1	A0A0H2ZP13	A0A0H2ZP13	Pseudouridine synthase OS=Streptococcus pneumoniae serotype 2 (strain D39 / NCTC 7466) OX=373153 GN=rsuA-1 PE=3 SV=1	1	4	26.7	27.383	240	0	83.326	624910	15	12	FLVACAVGSR;GIMTQEDVETFAEGIPLK;LDINTHGLLLLTNDGQLAHVLLSPK;TVLDLLDDLAR			-1	28986	17421	11566	73158	73822	FALSE	TRUE	FALSE	TRUE			431259	313781	0.0130352	0.678012879484821	-0.458798	0.0993618960802188	27.9257	18.8161
A0A0H2ZPU3	trpE	A0A0H2ZPU3	A0A0H2ZPU3	Anthranilate synthase component 1 OS=Streptococcus pneumoniae serotype 2 (strain D39 / NCTC 7466) OX=373153 GN=trpE PE=3 SV=1	1	2	9.3	51.201	453	0	11.045	86692	25	6	FENGVLYQNGQVIDRDPLDFLYEVIHK;NGIVTTNPIAGTRPR			-1	2475.7	1267	1208.7	15748	15888	FALSE	TRUE	FALSE	TRUE			95847	60030	0.0127689	0.677092916283349	-0.675051	0.0537830446672744	2.03099	1.96637
A0A0H2ZPC8	rqcH	A0A0H2ZPC8	A0A0H2ZPC8	Rqc2 homolog RqcH OS=Streptococcus pneumoniae serotype 2 (strain D39 / NCTC 7466) OX=373153 GN=rqcH PE=3 SV=1	1	13	41.6	63.279	551	0	66.114	1622300	29	42	DIPGSHVVISGNLDPSDAVK;ELLATDNAEEFR;ELLATDNAEEFRQK;GELLTTFLHQVPNDQDQVILDNYYTNQPIMIALDK;HSNILLVDK;KLEQYLASDGK;LFEILQTQELTAK;LNKPTGGKPGFVTYTGQK;LSNLVQVDMIEVK;NFFNQETKPCLTETSFSPVPFANQAGEPFANLSDLLDTYYK;SFDGFFLHHIVEELR;TLLPGSTYIAPPSTESLNPFTIK;YLQGALIESIEQVENDR			-1	37710	19522	18188	128170	129260	FALSE	TRUE	FALSE	TRUE			535793	627861	0.0122173	0.676172953081877	0.228771	0.869644484958979	31.2936	29.5891
Q04JL5	ppaC	Q04JL5	Q04JL5	Probable manganese-dependent inorganic pyrophosphatase OS=Streptococcus pneumoniae serotype 2 (strain D39 / NCTC 7466) OX=373153 GN=ppaC PE=3 SV=1	1	12	81	33.478	311	0	323.31	57875000	14	142	AEGAEQVILTDHNEFQQSVSDIAEVEVYGVVDHHR;EAYGLDTEAVALGTPNEETAFVLNYFGVEAPR;EIAGLMLSGLISDTLLLK;IIAPELAELAGVNLEEYGLAMLK;ILVFGHQNPDSDAIGSSVAFAYLAK;LENNHAFLAGAVSR;LEPVGSASSIVYR;QAEIEAAMQAANESNGYSDFVLMITDIVNSNSEILALGANMDK;SAEELIDIDAK;TFELNGNNVR;VANFETASPLYMR;VAQVNTVDIAEVLER			-1	2473200	1267400	1205700	2299600	2317900	FALSE	TRUE	FALSE	TRUE			1.46995e+07	1.39444e+07	0.0114354	0.675252989880405	-0.0760848	0.490428441203282	2031.63	1961.49
Q04M58	fabH	Q04M58	Q04M58	3-oxoacyl-[acyl-carrier-protein] synthase 3 OS=Streptococcus pneumoniae serotype 2 (strain D39 / NCTC 7466) OX=373153 GN=fabH PE=3 SV=1	1	9	59	34.903	324	0	253.55	8002600	9	69	AFAFDLTAACSGFVFALSTAEK;AGITGEELDFIILATITPDSMMPSTAAR;GLVIGSETLSK;ISQVAHYVPEQVVTNHDLAQIMDTNDEWISSR;QTIDESPIEVTDLDYLLLHQANDR;SECLTYGHSGLHSPFSDQESADSFLK;STAVLFGDGAGGVLLEASEQEHFLAESLNSDGSR;TESTSDLATEVAK;TESTSDLATEVAKK			-1	177660	75072	102590	384470	387400	FALSE	TRUE	FALSE	TRUE			2.53288e+06	2.59295e+06	0.0109529	0.674333026678933	0.0338132	0.701002734731085	120.34	166.898
A0A0H2ZP04	SPD_1794	A0A0H2ZP04	A0A0H2ZP04	Cof family protein OS=Streptococcus pneumoniae serotype 2 (strain D39 / NCTC 7466) OX=373153 GN=SPD_1794 PE=4 SV=1	1	9	28.4	51.84	462	0	89.88	3130300	23	42	AASPSEEDFGQAVSQLHQALDK;ALEHFGVLSSEK;AVFFDIDGTLVNNRK;AWDLEGATHR;EEDLLHLMNQPIYQVLMLMTPEESEK;IEELVEFVR;IFDIVHQANMGK;ILKPDNWEEK;SNPFASDVINQGNSK			-1	68363	36130	32233	165580	166840	FALSE	TRUE	FALSE	TRUE			952995	1.01674e+06	0.0109368	0.673413063477461	0.0934117	0.775752051048314	57.9161	52.4381
A0A0H2ZR80	SPD_0672	A0A0H2ZR80	A0A0H2ZR80	Peptidyl-prolyl cis-trans isomerase OS=Streptococcus pneumoniae serotype 2 (strain D39 / NCTC 7466) OX=373153 GN=SPD_0672 PE=3 SV=1	1	12	69.3	29.008	267	0	323.31	24828000	14	79	DKPTTAITIDSIEVVK;EGYYNGITFHR;ELNDALTNENANFPQLSK;EVAEDEAEVILHTSQGDIR;GALAMANTGQPNTNGSQFFINQNSTDTSSK;GALAMANTGQPNTNGSQFFINQNSTDTSSKLPTSK;HPVFGQVIGGMDVVDK;LAPLAVENFLTHAK;NEITPYLYNIR;SLRGDDYVDSSLAAEESSK;VIDGFMVQTGDPK;VIDGFMVQTGDPKGDGTGGQSIWHDK			-1	1159900	579620	580260	1107900	1116300	FALSE	TRUE	FALSE	TRUE			7.41843e+06	7.29857e+06	0.0108971	0.672493100275989	-0.0235006	0.600729261622607	929.126	943.994
A0A0H2ZP21	gyrB	A0A0H2ZP21	A0A0H2ZP21	DNA gyrase subunit B OS=Streptococcus pneumoniae serotype 2 (strain D39 / NCTC 7466) OX=373153 GN=gyrB PE=3 SV=1	1	21	48.9	72.237	648	0	286.8	11976000	35	102	DNEDNLTGEDVREGLTAVISVK;EYIQPGADQEIK;GHVVADLEIVGDTDK;GLGEMDDHQLWETTMDPEHR;GLQISITDKR;HYHYEGGIASYVEYINENK;IFDMLMGDRVEPR;IFTETTIFDFDK;LADCSSNNPAETELFIVEGDSAGGSAK;LFSEAFSDFLMENPQIAK;LQEALAR;LVLMTDADVDGAHIR;MRPGMYIGSTSK;NLQAQDYDASQIQVLEGLEAVR;NREFQAILPIR;REFIEENAVYSTLDV;RGHVVADLEIVGDTDK;RIQELAFLNR;SLFTAMGTGFGAEFDVSK;TGTTVHFTPDPK;VSGGLHGVGSSVVNALSTQLDVHVHK			-1	238790	118020	120770	418420	421410	FALSE	TRUE	FALSE	TRUE			2.1108e+06	2.11191e+06	0.0102727	0.671573137074517	0.000754385	0.645396536007293	189.185	196.474
A0A0H2ZQM9	SPD_1562	A0A0H2ZQM9	A0A0H2ZQM9	Small conductance mechanosensitive ion channel (MscS) family protein OS=Streptococcus pneumoniae serotype 2 (strain D39 / NCTC 7466) OX=373153 GN=SPD_1562 PE=3 SV=1	1	2	15.2	22.394	198	0	12.33	194910	10	5	NITVVSNFSR;QLDVGDEVVLTNGPITVSGK			-1	19491	9180.7	10311	47374	47706	FALSE	TRUE	FALSE	TRUE			111063	163025	0.0100752	0.670653173873045	0.553715	0.953509571558797	14.7166	16.7744
A0A0H2ZPB4	nox	A0A0H2ZPB4	A0A0H2ZPB4	NADH oxidase OS=Streptococcus pneumoniae serotype 2 (strain D39 / NCTC 7466) OX=373153 GN=nox PE=4 SV=1	1	17	61.2	50.255	459	0	323.31	147180000	18	253	AAGYNATETGFNDLQKPEFMK;DTSYIALASNAVR;EILGAQMVSHDIAISMGIHMFSLAIQEHVTIDK;ESFDVDMVILAVGFRPNTALADGK;ESFDVDMVILAVGFRPNTALADGKIELFR;EVVLVDIVDTVLNGYYDK;IAVVGGGYIGVELAEAFER;KDTSYIALASNAVR;KQETSIPGVYAVGDCATVYDNAR;KQETSIPGVYAVGDCATVYDNARK;LALGQTVK;LALTDLFFLPHFNKPYNYITMAALTAEK;LIFATGSTPILPPIEGVEIVK;LYQNAEEVINK;QETSIPGVYAVGDCATVYDNAR;TGIVGAYNACGHELEGIGVQGSNGISIYGLHMVSTGLTLEK;VYMNSPVLSIDYDNK			-1	4787500	2573800	2213700	6399700	6444200	FALSE	TRUE	FALSE	TRUE			3.03079e+07	3.46707e+07	0.00999699	0.669733210671573	0.194024	0.845031905195989	4125.78	3601.35
A0A0H2ZMS8	agaS	A0A0H2ZMS8	A0A0H2ZMS8	Sugar isomerase domain protein AgaS OS=Streptococcus pneumoniae serotype 2 (strain D39 / NCTC 7466) OX=373153 GN=agaS PE=3 SV=1	1	7	28.4	43.093	388	0	38.51	809870	22	20	ELVDLDFNR;REEIAAFLQEIADK;SGNSPESVATVDLAK;VILTGAGTSAYVGDTLLPYFK;VIYLGAGPFFGLAHEAQLK;VVQGVIIHEYQK;WNFNAIATTDIVANPATYLK			-1	36419	17716	18703	73867	74348	FALSE	TRUE	FALSE	TRUE			366959	428120	0.00936395	0.668813247470101	0.222397	0.865998176845943	28.3986	30.4269
A0A0H2ZM78	SPD_2069	A0A0H2ZM78	A0A0H2ZM78	SpoJ protein OS=Streptococcus pneumoniae serotype 2 (strain D39 / NCTC 7466) OX=373153 GN=SPD_2069 PE=3 SV=1	1	4	19	29.153	252	0	10.728	370930	20	8	IIEEDISVR;IIISFSNQEEYSR;LLSLPEQILSEVENGK;SRPYISNSIR			-1	18547	10477	8070	116870	117610	FALSE	TRUE	FALSE	TRUE			245444	221714	0.00910609	0.667893284268629	-0.146696	0.355515041020966	16.7945	13.1286
Q04MM8	rpmC	Q04MM8	Q04MM8	50S ribosomal protein L29 OS=Streptococcus pneumoniae serotype 2 (strain D39 / NCTC 7466) OX=373153 GN=rpmC PE=3 SV=1	1	3	48.5	7.9872	68	0	56.032	29396000	3	17	ELFELRFQAATGQLEQTARLK;ELRGLSQEELAK;FQAATGQLEQTAR			-1	9744900	5060400	4684500	7054700	7098300	FALSE	TRUE	FALSE	TRUE			1.50983e+07	1.44009e+07	0.00888882	0.666973321067157	-0.0682231	0.506836827711942	8111.78	7620.96
A0A0H2ZNM3	SPD_1636	A0A0H2ZNM3	A0A0H2ZNM3	Alcohol dehydrogenase, zinc-containing OS=Streptococcus pneumoniae serotype 2 (strain D39 / NCTC 7466) OX=373153 GN=SPD_1636 PE=3 SV=1	1	9	45.2	36.728	345	0	77.63	1325000	14	35	AGQVGLASIERPQIIEADDVIIR;ALGSTFMQNISVAGGAASATTYDK;EILGGGADAALECVGTEAAIEQALGVLHNGGR;IPGQPSDYTEGMLK;MAMESGATAVVAER;MGFVGVPHYNNR;SLLTLADVMPTGYHAAR;VREILGGGADAALECVGTEAAIEQALGVLHNGGR;VVVIGDGAVGQCAVIAAK			-1	62304	35129	27175	75063	75511	FALSE	TRUE	FALSE	TRUE			453297	486972	0.00858487	0.666053357865685	0.103382	0.787602552415679	56.3115	44.2095
Q04HT9	atpD	Q04HT9	Q04HT9	ATP synthase subunit beta OS=Streptococcus pneumoniae serotype 2 (strain D39 / NCTC 7466) OX=373153 GN=atpD PE=3 SV=1	1	36	88.5	50.903	468	0	323.31	123570000	23	325	ALAPEIVGEEHYAVAAEVK;ALAPEIVGEEHYAVAAEVKR;APTFDELSTSSEILETGIK;DVEGQDVLLFIDNIFR;EGNDLYWEMK;EILDGKYDHLPEDAFR;FTQAGSEVSALLGR;GMEVLDTGRPISVPVGK;GSVTSIQAIYVPADDYTDPAPATAFAHLDSTTNLER;GSVTSIQAIYVPADDYTDPAPATAFAHLDSTTNLERK;GVGSIEDVIAK;IAQVIGPVVDVLFAAGEK;IAQVIGPVVDVLFAAGEKLPEINNALVVYK;IQFFLSQNFNVAEQFTGQPGSYVPVAETVR;IVLEVALELGDGMVR;KAPTFDELSTSSEILETGIK;KGSVTSIQAIYVPADDYTDPAPATAFAHLDSTTNLER;KGSVTSIQAIYVPADDY…			-1	3339800	1688000	1651900	1889600	1900600	FALSE	TRUE	FALSE	TRUE			1.1814e+07	1.16757e+07	0.00837406	0.665133394664213	-0.0169965	0.611668185961714	2705.85	2687.39
A0A0H2ZRD4	prs2	A0A0H2ZRD4	A0A0H2ZRD4	Putative ribose-phosphate pyrophosphokinase OS=Streptococcus pneumoniae serotype 2 (strain D39 / NCTC 7466) OX=373153 GN=prs2 PE=3 SV=1	1	16	69.9	35.125	319	0	323.31	32223000	16	93	AILIDDILNTGR;ASAHSINVVLPYFGYAR;EGATEIYAVSSHGLFVEGAAELLDNTNIK;GLLGSDVVVVSPK;IACPREPLTAK;IAQAVGVPLGK;ILTLDLHAVQVQGFFDIPVDNLFTVPLFAK;KPVSPLFAYNK;LFALNSNQEIAQK;LVANMLVK;NEGYIIGDVEGKK;NVCYITASELIGDAIVR;QFSDGEIQVNIEESVR;SLAEYLDAPIAIIDYPQDDATR;SLAEYLDAPIAIIDYPQDDATRNEGYIIGDVEGK;SLAEYLDAPIAIIDYPQDDATRNEGYIIGDVEGKK			-1	1265000	652340	612650	1050600	1056600	FALSE	TRUE	FALSE	TRUE			6.9441e+06	6.37664e+06	0.00821583	0.664213431462741	-0.12299	0.396536007292616	1045.7	996.687
Q9ZIH6	cps2L	Q9ZIH6	Q9ZIH6	Glucose-1-phosphate thymidylyltransferase OS=Streptococcus pneumoniae serotype 2 (strain D39 / NCTC 7466) OX=373153 GN=cps2L PE=3 SV=1	1	20	86.9	32.239	289	0	323.31	61145000	14	112	AYLDRGNLSVEVMGR;DILIISTPQDLPR;DILIISTPQDLPRFK;DLLLDGSEFGIR;EDVLELAQPLK;EDVLELAQPLKK;FGVVEFDENMNAISIEEKPECPR;GATVFGYQVK;GELEITDVNK;GFAWLDTGTHESLLEASQYIETVQR;GIILAGGSGTR;GNLSVEVMGR;KNEYGQYLLR;LSYAEQPSPDGLAQAFLIGEDFIGDDSVALILGDNIYHGPGLSK;MGYISREDVLELAQPLK;MGYISREDVLELAQPLKK;MQNVQVANLEEIAYR;NEYGQYLLR;QLMPVYDKPMIYYPLSTLMLAGIK;SNYAVTGLYFYDNDVVEIAK			-1	2550900	1329400	1221500	2325300	2338400	FALSE	TRUE	FALSE	TRUE			1.44436e+07	1.3452e+07	0.00810488	0.66329346826127	-0.102605	0.437556973564266	2131.02	1987.19
A0A0H2ZPH7	cpoA	A0A0H2ZPH7	A0A0H2ZPH7	Glycosyl transferase CpoA OS=Streptococcus pneumoniae serotype 2 (strain D39 / NCTC 7466) OX=373153 GN=cpoA PE=4 SV=1	1	9	38.8	43.12	374	0	81.503	1180300	17	24	DQLIVTENLPIEADVTHFHTIDFPYYLSTFQK;EAILEYQANPAVLK;IGYVHFLPATLEGSLK;MEHLVVVNPMFIEDLVAAGIPR;NLIFPGIVSPER;TDLGLSDNQFIVVGAGQVQK;VILEGNYR;VTYIPNFVNK;WHPLPQEEVVR			-1	56018	29868	26150	98071	98540	FALSE	TRUE	FALSE	TRUE			457682	449079	0.00688288	0.662373505059798	-0.0273754	0.593436645396536	47.8781	42.542
Q04MC1	SPD_0310	Q04MC1	Q04MC1	UPF0371 protein SPD_0310 OS=Streptococcus pneumoniae serotype 2 (strain D39 / NCTC 7466) OX=373153 GN=SPD_0310 PE=3 SV=1	1	27	67.2	55.064	494	0	323.31	34945000	25	180	AEETGGPALAFELPNGEIVTGK;AMEELGNLK;ARGDLGISYDQEVLR;DIEIFPVLK;EQVEVVIAINASNIEHSK;FNELGIFVGSVVITQYAGQPAADAFR;GSEAHSTIILTDEDK;GYPTDMDHIISPEGMGK;IELLMNDLGITPADRK;KIELLMNDLGITPADR;KIELLMNDLGITPADRK;KLGINVTFDPYYQYDR;LATCMSNMYHDQINGIK;LGINVTFDPYYQYDR;LHSNEILIALAITATENPDAAR;LIEPEVVKPIQGLK;LYLEFGGK;MLEDFHAAR;NGIDSYLHYPIK;NLIVVTAPGPGSGK;NSELFGPTAAALINAIK;NSELFGPTAAALINAIKK;QAFSSEQYLNLQR;QKAEETGGPALAFELPNGEIV…			-1	926470	471330	455140	793570	797010	FALSE	TRUE	FALSE	TRUE			4.53404e+06	4.33842e+06	0.00624034	0.661453541858326	-0.0636263	0.519598906107566	755.538	740.443
A0A0H2ZM83	SPD_1353	A0A0H2ZM83	A0A0H2ZM83	Cys/Met metabolism PLP-dependent enzyme, putative OS=Streptococcus pneumoniae serotype 2 (strain D39 / NCTC 7466) OX=373153 GN=SPD_1353 PE=3 SV=1	1	6	39.3	40.122	364	0	70.261	1132600	17	29	DVDVLYIETPTNPLMLEFDIEK;ELHINTILAQAGIK;LFYNLNTTGAVLSPFDSYQLLR;SDEATGALVTPLHFSTTYQHPEFGR;VFSFAESLGGVESLITYPTTQTHADIPAEVR;VVVDNTFYSPIYQRPIEDGADIVLHSATK			-1	14395	7279	7115.6	67051	67305	FALSE	TRUE	FALSE	TRUE			494240	523142	0.00545484	0.660533578656854	0.0819897	0.763901549680948	11.6682	11.576
A0A0H2ZP67	SPD_1580	A0A0H2ZP67	A0A0H2ZP67	ATPase, AAA family protein OS=Streptococcus pneumoniae serotype 2 (strain D39 / NCTC 7466) OX=373153 GN=SPD_1580 PE=3 SV=1	1	7	28.8	46.969	423	0	44.544	935250	25	27	FSGGLVLLLDEIHRLDK;GFDFPIELDEDALDFIATSTNGDLR;GSDVDASLHYAAR;ILIANVVIDLALSPK;SAFNSLDLAVLSTPENDEGIR;TIDQVIGQEHLVGPGK;VQIFELEPLSNQDVK			-1	28812	13118	15694	55999	56199	FALSE	TRUE	FALSE	TRUE			377740	397367	0.00514339	0.659613615455382	0.0730807	0.750227894257065	21.028	25.5317
Q9ZII1	cps2H	Q9ZII1	Q9ZII1	Cps2H OS=Streptococcus pneumoniae serotype 2 (strain D39 / NCTC 7466) OX=373153 GN=cps2H PE=4 SV=1	1	2	5.9	44.403	387	0	3.183	290060	10	5	NWENYLDSDTIK;YGLADGSLGQR			-1	29006	19053	9953.6	62885	63082	FALSE	TRUE	FALSE	TRUE			228991	129822	0.00451247	0.65869365225391	-0.818751	0.0419325432999088	30.5418	16.193
A0A0H2ZNC6	SPD_1197	A0A0H2ZNC6	A0A0H2ZNC6	Uncharacterized protein OS=Streptococcus pneumoniae serotype 2 (strain D39 / NCTC 7466) OX=373153 GN=SPD_1197 PE=4 SV=1	1	18	54.1	38.676	344	0	262.86	17877000	22	96	DTTSYSTYLIYK;DTVLLVEEYGVTR;GMHFVDLQDVSSLLER;GMHFVDLQDVSSLLERDTVLLVEEYGVTR;IASELDTTETTLK;KFEQSLQILR;KIASELDTTETTLK;KIDGLIEK;KLTVYYMIDDAGVGVK;LIDGNLNGAYLFNDVEPSELK;LIDGNLNGAYLFNDVEPSELKK;LTVYYMIDDAGVGVK;NSTNDYWWK;NTGQELTIVSSNK;SILGVATFK;SILGVATFKL;TILNHQIGGYSDFYGK;VGDFSQYQIDFVTEITTIANLADVLSYK			-1	537810	256090	281730	870870	873360	FALSE	TRUE	FALSE	TRUE			4.67084e+06	5.41799e+06	0.00411908	0.657773689052438	0.214075	0.86052871467639	410.51	458.331
A0A0H2ZMB2	SPD_1227	A0A0H2ZMB2	A0A0H2ZMB2	Phosphate-specific transport system accessory protein PhoU OS=Streptococcus pneumoniae serotype 2 (strain D39 / NCTC 7466) OX=373153 GN=SPD_1227 PE=3 SV=1	1	17	79.7	25.028	217	0	323.31	26758000	15	107	AFVTHDRDLAK;DYFQVISYLER;EVIEDDAEVNEYEVK;GEERIPAVEEEIK;GEERIPAVEEEIKK;IPAVEEEIK;IPAVEEEIKK;LHNQFYAMGQEVLSQINR;MGDHAVAIAQATIR;NICEWVVYFETGK;SFEMIALQQPVSQDLR;SQFEEDLEK;SVVEAALDLYLNGSVDDAYR;TVLTVLK;VASMDEQINHYFETIR;VASMDEQINHYFETIRDLATEEIK;VASMDEQINHYFETIRDLATEEIKK			-1	1199600	646220	553400	1214300	1217100	FALSE	TRUE	FALSE	TRUE			7.44898e+06	5.74445e+06	0.00332282	0.656853725850966	-0.374873	0.132178669097539	1035.89	900.297
A0A0H2ZLQ5	SPD_0918	A0A0H2ZLQ5	A0A0H2ZLQ5	Iron-compound ABC transporter, ATP-binding protein OS=Streptococcus pneumoniae serotype 2 (strain D39 / NCTC 7466) OX=373153 GN=SPD_0918 PE=4 SV=1	1	6	36.4	29.662	264	0	59.162	689170	12	19	ANVEDLANNLVEELSGGQR;GLWSNNLTCGYDEK;HIAILPQSPIIPESITVADLVSR;IILENINIK;IIRDPISNSPLMIPIGK;LVAEGKPEDILNDK			-1	27881	14694	13187	46727	46785	FALSE	TRUE	FALSE	TRUE			315750	325569	0.00178964	0.655933762649494	0.0441818	0.711030082041933	23.5544	21.4532
A0A0H2ZL64	SPD_0250	A0A0H2ZL64	A0A0H2ZL64	Pullulanase, extracellular OS=Streptococcus pneumoniae serotype 2 (strain D39 / NCTC 7466) OX=373153 GN=SPD_0250 PE=3 SV=1	1	18	26	140.28	1256	0	95.605	1336500	68	45	AEEPIEDNYFR;ALNPNLIMLGEGWR;DDDESIYTNPYYVHDIR;DGNPFDYPYFIHDSYDSSDAVNK;DLGVTHIQLLPVLSYYFVNELK;DRVHLITVPGQNGVEK;HPYTVSYNSDQFTTK;LGITDFTGYYYQYQIER;MTGAQHVGTSSIESSFSTLVGAK;NAEVLADENQAGSVGIANPK;NLIAQPTNFEADSPGDVIQYIAAHDNLTLFDIIAQSIK;NPSSAQWPDGTDFTATGK;NTTTLAQPLTDTAADSGK;NTTTLAQPLTDTAADSGKNESDISSPR;QAELPNTGIK;TREDAVIYEAHVR;VADAENKPSQATADSQAEQPAQEAQASSVK;VTITDVAIDEAGK			-1	13075	6393.8	6681.2	98082	98136	FALSE	TRUE	FALSE	TRUE			348428	412854	0.000794071	0.655013799448022	0.244774	0.874202370100273	10.2492	10.8693
A0A0H2ZNS3	SPD_0496	A0A0H2ZNS3	A0A0H2ZNS3	Cell filamentation protein Fic-related protein OS=Streptococcus pneumoniae serotype 2 (strain D39 / NCTC 7466) OX=373153 GN=SPD_0496 PE=4 SV=1	1	8	50.2	30.928	267	0	35.713	896190	14	25	EFGFDIDNTPFQQHSK;GELTYEQVYEDATAYHHTIDASTEEADLVSLR;MQPTYNIDNPNLSYEAK;QVAYATLTQADVVK;RGFSFSPATLLAIHK;RSEFLTAFFENLLLGGQNDLSSEK;SEFLTAFFENLLLGGQNDLSSEK;VDNLVPSAYMESLAEK			-1	52021	20449	31573	62545	62568	FALSE	TRUE	FALSE	TRUE			299310	417711	0.000530432	0.65409383624655	0.480864	0.94257064721969	32.7796	51.3644
A0A0H2ZRF5	SPD_1553	A0A0H2ZRF5	A0A0H2ZRF5	Methyltransf_25 domain-containing protein OS=Streptococcus pneumoniae serotype 2 (strain D39 / NCTC 7466) OX=373153 GN=SPD_1553 PE=4 SV=1	1	4	26.2	28.676	248	0	45.609	659120	12	20	FSQAGFDVTGLDLSADMLK;IAFIEGNMLNLSK;LYADFEDKEPTETSTR;TYEILTYDILLEQAGFK			-1	45947	24292	21655	69483	69507	FALSE	TRUE	FALSE	TRUE			378990	335225	0.000498233	0.653173873045078	-0.177032	0.298997265268915	38.9399	35.2293
Q04JB4	gpmA	Q04JB4	Q04JB4	2,3-bisphosphoglycerate-dependent phosphoglycerate mutase OS=Streptococcus pneumoniae serotype 2 (strain D39 / NCTC 7466) OX=373153 GN=gpmA PE=3 SV=1	1	20	80	26.051	230	0	323.31	237830000	14	170	AEAAEQFGDEQVHIWR;AEAAEQFGDEQVHIWRR;ALPFWEDK;ANLFTGWADVDLSEK;EAGIEFDQAYTSVLK;EAGIEFDQAYTSVLKR;GLSDDEIMDVEIPNFPPLVFEFDEK;LNVVSEYYLGK;LVFARHGESEWNK;NKAEAAEQFGDEQVHIWR;NVFVGAHGNSIR;NVFVGAHGNSIRALVK;RSYDVLPPNMDRDDEHSAHTDR;RSYDVLPPNMDRDDEHSAHTDRR;SYDVLPPNMDR;SYDVLPPNMDRDDEHSAHTDR;SYDVLPPNMDRDDEHSAHTDRR;TTNLALEASDQLWVPVEK;VTLERALPFWEDK;YASLDDSVIPDAENLK			-1	12608000	6241300	6367100	9466900	9468100	FALSE	TRUE	FALSE	TRUE			5.23835e+07	5.28508e+07	0.000182861	0.652253909843606	0.0128129	0.6718322698268	10004.8	10358.3
A0A0H2ZMW8	SPD_0981	A0A0H2ZMW8	A0A0H2ZMW8	Adenylate cyclase, putative OS=Streptococcus pneumoniae serotype 2 (strain D39 / NCTC 7466) OX=373153 GN=SPD_0981 PE=4 SV=1	1	6	49.7	22.347	189	0	40.78	1409800	10	21	DQFTGVTPVLQTNYYIDTPDFELR;EELPQGLVLDELAK;TAIGLMALDQSR;TFEDWAELTLK;VPQSVGNMEYNQK;YFDITDYELELEVENHEQGK			-1	86298	41177	45121	231600	231590	FALSE	TRUE	FALSE	TRUE			825714	555980	-6.22939e-05	0.651333946642134	-0.57061	0.072926162260711	66.0064	73.4049
A0A0H2ZQ19	SPD_1714	A0A0H2ZQ19	A0A0H2ZQ19	Thioredoxin family protein OS=Streptococcus pneumoniae serotype 2 (strain D39 / NCTC 7466) OX=373153 GN=SPD_1714 PE=4 SV=1	1	5	71.4	12.22	105	0	39.812	2442200	6	21	EQINDFLAGLK;LWDVYGIPSLVVLEK;MIQPASLEELASLVEK;VFLFVADWCGDCR;YIYPALPEIEETNPEFTFIR			-1	407040	226660	180370	330360	330330	FALSE	TRUE	FALSE	TRUE			1.14553e+06	1.04459e+06	-0.000131017	0.650413983440662	-0.133077	0.37739288969918	363.334	293.434
Q04KW7	rplT	Q04KW7	Q04KW7	50S ribosomal protein L20 OS=Streptococcus pneumoniae serotype 2 (strain D39 / NCTC 7466) OX=373153 GN=rplT PE=3 SV=1	1	5	47.1	13.693	119	0	136.52	65103000	4	175	EQVMNSYYYAYR;LAEIEVNR;LAEIEVNRK;MLADLAVNDAVAFTALADAAK;MNGLSYSQLMHGLK			-1	13243000	6715100	6528100	4854800	4853100	FALSE	TRUE	FALSE	TRUE			3.01399e+07	2.82698e+07	-0.000505275	0.64949402023919	-0.0924115	0.462169553327256	10764.2	10620.2
A0A0H2ZQ08	dexB	A0A0H2ZQ08	A0A0H2ZQ08	Glucan 1,6-alpha-glucosidase OS=Streptococcus pneumoniae serotype 2 (strain D39 / NCTC 7466) OX=373153 GN=dexB PE=3 SV=1	1	18	57.4	62.186	535	0	211.17	5692400	22	61	DEPNDLDSIFSGSAWEYDEK;DLLTVGETWGATPEIAK;FLVVANLSNEEQDLTVEGNVK;GQELSMVFQFEHIGLQYQEGQPK;GVPIEEIMDSIR;IIMDLVVNHTSDEHAWFVEACENPNSPER;IVSIWGNDQEYR;IVSIWGNDQEYREK;KQPDLNWENEK;MDVIDMIGKIPDEK;NAGFSTGQPWLAVNPNYEMINVQEALANPDSIFYTYQK;QILVPWDAFCVELL;SFMDSNEDGVGDLPGITSK;SGQYYLHFFSK;SVLIENTLAQEVFEK;VVNNGPMLHPYLK;WQTELGVEDGWNSLFWNNHDLPR;WWHNAVVYQVYPK			-1	200010	99035	100980	277670	277550	FALSE	TRUE	FALSE	TRUE			1.05305e+06	1.13746e+06	-0.000623621	0.648574057037719	0.111236	0.791248860528715	158.752	164.279
A0A0H2ZMN6	SPD_0735	A0A0H2ZMN6	A0A0H2ZMN6	Methyltransferase small domain, putative OS=Streptococcus pneumoniae serotype 2 (strain D39 / NCTC 7466) OX=373153 GN=SPD_0735 PE=4 SV=1	1	7	53.1	21.752	196	0	40.062	1674200	11	27	ATIFQSNIYEQVEGHFDHVISNPPIR;AYGVQATMVDINTR;IVDFGSQLLLK;MTFLTDAGVFSK;MYYAENPDAAHDIHELR;QVVHEIIEK;SKMEDVFGNCEILKK			-1	88714	42459	46255	170810	170670	FALSE	TRUE	FALSE	TRUE			423130	1.01757e+06	-0.00118295	0.647654093836247	1.26596	0.985414767547858	68.0614	75.2498
A0A0H2ZPR7	SPD_1294	A0A0H2ZPR7	A0A0H2ZPR7	Uncharacterized protein OS=Streptococcus pneumoniae serotype 2 (strain D39 / NCTC 7466) OX=373153 GN=SPD_1294 PE=4 SV=1	1	3	39.9	16.904	148	0	31.732	1525100	6	16	GLTASMVNNYVK;LYHQTLDLIDHTQEEVIQ;WAEIPNIDLYLDQVLLYVNQVCAPISPNK			-1	91266	32982	58285	153840	153630	FALSE	TRUE	FALSE	TRUE			770507	815778	-0.0019707	0.646734130634775	0.0823695	0.766636280765725	52.8699	94.8207
Q04KA9	udk	Q04KA9	Q04KA9	Uridine kinase OS=Streptococcus pneumoniae serotype 2 (strain D39 / NCTC 7466) OX=373153 GN=udk PE=3 SV=1	1	10	62.3	24.466	212	0	88.382	3108800	10	48	AILSHFPDEK;ELLAGRPVDIPTYDYTEHTR;IFVDTDDDVR;ISMIEHDSYYK;MQNRPIIIGVTGGSGGGK;QEPQDVFIVEGILVLEDK;RYADIVIPEGVSNTVAIDLLTTK;TNYDHPFAFDTDLMIEQIK;TYRQEPQDVFIVEGILVLEDK;YADIVIPEGVSNTVAIDLLTTK			-1	165250	82854	82399	130810	130630	FALSE	TRUE	FALSE	TRUE			763754	780663	-0.00198658	0.645814167433303	0.0315935	0.697356426618049	132.814	134.05
Q04MR4	mutL	Q04MR4	Q04MR4	DNA mismatch repair protein MutL OS=Streptococcus pneumoniae serotype 2 (strain D39 / NCTC 7466) OX=373153 GN=mutL PE=3 SV=1	1	22	60.6	73.434	649	0	298.5	6586800	30	81	DGLYIIDQHAAQER;EHPIWMAEEEIESGIYEMCDMLLLTK;ELMTLVSEAIANSLK;ELVENAIDAGSSQIIIEIEEAGLK;ELVENAIDAGSSQIIIEIEEAGLKK;EQTLIPDALENLAK;ERMPLLEEVGVFLAEYGENQFILR;ESIGNVDQSQQQLLVPYIFEFPADDALR;GEALPSIASVSVLTLLTAVDGASHGTK;GGEVEEVIPATSPVGTK;KPANYDQLDHPELDLASIDK;LEREEASSFPELEFFGQMHGTYLFAQGR;LGLAHPEISFSLISDGK;MPLLEEVGVFLAEYGENQFILR;NYISLFINGR;QAIAGIYGLVSAK;QLLYQLSQCDNPYNCPHGRPVLVHFTK;SQQAELSHIIDIVNR;TEPSRPSQTEVADYQ…			-1	85607	42749	42858	193970	193680	FALSE	TRUE	FALSE	TRUE			1.53797e+06	1.19572e+06	-0.00215855	0.644894204231831	-0.36315	0.138559708295351	68.5263	69.7234
A0A0H2ZQI3	SPD_1280	A0A0H2ZQI3	A0A0H2ZQI3	Cof family protein OS=Streptococcus pneumoniae serotype 2 (strain D39 / NCTC 7466) OX=373153 GN=SPD_1280 PE=4 SV=1	1	9	53.8	30.758	275	0	92.551	949020	15	31	AVATALAPANSQGGVYQVLENWLEK;AVSSGYGCIDILQAGIHK;AWGLEELLK;EGTIFTDLESFMTPEMIEK;FVIATGNEIHR;IFENNELIQAQTWDDAIVNK;LSSVLEEINALFDGR;MQFVDELTSDLFGGVLK;VIATDMDGTLLDAR			-1	47782	26842	20940	45865	45793	FALSE	TRUE	FALSE	TRUE			337364	347537	-0.00226656	0.643974241030359	0.0428628	0.709206927985415	43.0275	34.0662
A0A0H2ZR21	SPD_1391	A0A0H2ZR21	A0A0H2ZR21	YbbR-like lipoprotein, putative OS=Streptococcus pneumoniae serotype 2 (strain D39 / NCTC 7466) OX=373153 GN=SPD_1391 PE=4 SV=1	1	8	46.7	27.877	259	0	127.98	3678500	10	33	EVSITSDQETLDRIDK;ITGNYSGSVPLQAIDR;IVPEIDPSQIDSR;LSLASEMQESTRK;NGVVLPAVITPFDTIMK;TETYTNTVTNVPIDIR;VQIENVMVSDK;YFISGFASEVSVVLTGANR			-1	345770	195990	149780	214990	214570	FALSE	TRUE	FALSE	TRUE			1.29754e+06	1.18016e+06	-0.00282118	0.643054277828887	-0.136795	0.370100273473108	314.17	243.669
A0A0H2ZN54	malP	A0A0H2ZN54	A0A0H2ZN54	Alpha-1,4 glucan phosphorylase OS=Streptococcus pneumoniae serotype 2 (strain D39 / NCTC 7466) OX=373153 GN=malP PE=3 SV=1	1	31	61.3	85.153	752	0	306.67	17570000	36	147	AEYKDPAVQIIDESGR;AFYDLYPEK;AGNIPARPITIFFGGK;DLIEVEEVELEPSLGNGGLGR;DPAVQIIDESGR;DWFMTLLDLEDYIK;EAIKPLVDFIVSDAVLAAGNK;EHQGVEINPNSIFDIQIK;EQMLADYEDRDAWLDK;GIELDEAISIVR;GSNLHDLADYAVVQINDTHPSMVIPELIR;IFQQYFMVSNGAQLIIDEAIEK;LAACFIDSIATLGLNGDGVGLNYHFGLFQQVLK;LFDLDSVDSSIIK;LLSNNLINLGLYDDVK;LLSNNLINLGLYDDVKK;LSHYLDEILGDGWHHEADELEK;MLSLQEFVQNR;NLTLFLYPDDSDR;NLTLFLYPDDSDRQGELLR;NNQQETIPNAWLTEQNWLVR;QQMNALYV…			-1	243040	119860	123190	547580	546490	FALSE	TRUE	FALSE	TRUE			2.99756e+06	2.77351e+06	-0.00287466	0.642134314627415	-0.112078	0.419325432999088	192.135	200.411
Q9ZII0	cps2I	Q9ZII0	Q9ZII0	Cps2I OS=Streptococcus pneumoniae serotype 2 (strain D39 / NCTC 7466) OX=373153 GN=cps2I PE=4 SV=2	1	20	59.5	44.259	385	0	246.28	18966000	24	109	AIANLPER;EFMEEDLGIEFCNR;EFMEEDLGIEFCNRK;EIISTGETGYLYEPGDYMQLSEILK;ILIWHIR;ITVEGMLSGALVIGTNSGGTK;KVIHNGLSIDDYFIDK;LDGIEFHGFQSDPTDFFR;LDGIEFHGFQSDPTDFFRK;LVSIVEDSDFR;NFSNEVLAYK;NFSNEVLAYKK;NNAMQIMQLYK;QYIWNYWIK;SILYFLSTSDISSGATR;SSILEIALR;STCVISISDSISK;VDIIHMNTLTSFLGAQAAIK;VIHNGLSIDDYFIDK;VIIILPEHGNVEDELVNK			-1	478330	224760	253570	469470	468520	FALSE	TRUE	FALSE	TRUE			3.36841e+06	2.95562e+06	-0.00292234	0.641214351425943	-0.188607	0.285323609845032	360.288	412.519
A0A0H2ZM10	SPD_0714	A0A0H2ZM10	A0A0H2ZM10	Uncharacterized protein OS=Streptococcus pneumoniae serotype 2 (strain D39 / NCTC 7466) OX=373153 GN=SPD_0714 PE=4 SV=1	1	5	75.8	11.259	99	0	112.13	13817000	4	27	AIREPEIETIQEFFLK;EPEIETIQEFFLK;LIGISIPIK;LINTTNSHSQLVK;SQLESTDATLVEVYSAGNTDVIFTQAPLHYEILISNK			-1	1883500	961750	921760	1440800	1437600	FALSE	TRUE	FALSE	TRUE			6.50192e+06	6.11079e+06	-0.00320777	0.640294388224471	-0.0895064	0.468550592525068	1541.68	1499.56
A0A0H2ZM98	pyrG	A0A0H2ZM98	A0A0H2ZM98	CTP synthase OS=Streptococcus pneumoniae serotype 2 (strain D39 / NCTC 7466) OX=373153 GN=pyrG PE=3 SV=1	1	26	76.1	59.256	535	0	323.31	54914000	22	170	AALTTDSDVIITEVGGTVGDIESLPFLEALR;ADVGADNVMYIHTTLLPYLK;ENDVPMLGVCLGMQLTCIEFAR;EQFEAAGFVFSGVSPDNR;ERRGEYLGATVQVIPHITDALK;FDPYINIDPGTMSPYQHGEVFVTDDGAETDLDLGHYER;FFVACQYHPELSSRPNRPEELYTAFVTAAVENSN;FIDINLNK;GEYLGATVQVIPHITDALK;GLGIQPNMLVIR;HRYEFNNAFR;HSGYVNDVEVK;HVLGLEGANSAELAPETK;HVLGLEGANSAELAPETKYPIIDIMR;INWVNANDVTAENVAELLSDADGIIVPGGFGQR;IYSEVLRK;LAQFCDVAPEAVIESLDVEHLYQIPLNLQAQGMDQIVCDHLK;LDAPAADMTE…			-1	883330	376580	506750	1343500	1340100	FALSE	TRUE	FALSE	TRUE			8.45323e+06	8.62267e+06	-0.00365566	0.639374425022999	0.0286327	0.691886964448496	603.655	824.404
A0A0H2ZNI3	accC	A0A0H2ZNI3	A0A0H2ZNI3	Biotin carboxylase OS=Streptococcus pneumoniae serotype 2 (strain D39 / NCTC 7466) OX=373153 GN=accC PE=4 SV=1	1	24	83.3	49.608	455	0	323.31	37170000	24	147	AAEFVGYENAGTIEFLLDEASR;AGVPVIPGSDGEVHNSEEALIVAEK;ALYELEIEGVQTNADFQLDLISDR;ANYGNGAMYIER;ATESYLNINAVLSAAVLTEAEAIHPGFGFLSENSK;EALHTLLADEAVCIGPGK;EQICIAAGQPLSVK;EQICIAAGQPLSVKQEDIVLR;FATMCEEVGIK;FIGPSGHVMDMMGDK;HIEVQILGDEHGHVIHLGER;IGYPVMLK;IIVHGENRFDALMK;ILIANRGEIAVR;INAENPAFNFAPSPGK;ITNLYLPSGGVGLR;KVEKPDDLVSAFETASSEAK;NFYFMEMNTR;NVIAGDYDTSFLMETFLPK;TLRHEIGAAAVR;VDSAVYPGYTIPPYYDSMIAK;VEKPDDLVSAFETAS…			-1	958960	496400	462560	929810	927380	FALSE	TRUE	FALSE	TRUE			6.04724e+06	5.16072e+06	-0.00377533	0.638454461821527	-0.228706	0.247037374658159	795.725	752.514
Q04LY0	dnaK	Q04LY0	Q04LY0	Chaperone protein DnaK OS=Streptococcus pneumoniae serotype 2 (strain D39 / NCTC 7466) OX=373153 GN=dnaK PE=3 SV=1	1	34	72.5	64.811	607	0	323.31	279960000	29	376	AVITVPAYFNDAQR;AVITVPAYFNDAQRQATK;DAAQAALDDLK;DAAQAALDDLKK;DLSGVTSTQISLPFITAGEAGPLHLEMTLTR;DVVLLDVTPLSLGIETMGGVFTK;EEVDLRNEVDQAIFATEK;EQTIVIQSNSGLTDEEIDR;EYTPQEISAMILQYLK;FQLTDIPAAPR;GFDAERDAAQAALDDLK;GFDAERDAAQAALDDLKK;GIPQIEVTFDIDK;GYAEDYLGEK;IAGLEVER;IAGLEVERIVNEPTAAALAYGLDK;IIANPEGNRTTPSVVSFK;IIDHLVAEFK;IIDHLVAEFKK;IIGIDLGTTNSAVAVLEGTESK;ILVFDLGGGTFDVSILELGDGVFDVLSTAGDNK;IPAVVEAVK;IVNEPTAAALA…			-1	6155100	3272700	2882400	5071500	5057500	FALSE	TRUE	FALSE	TRUE			3.62437e+07	3.32859e+07	-0.0039881	0.637534498620055	-0.122815	0.398359161349134	5246.11	4689.22
A0A0H2ZL72	pepF	A0A0H2ZL72	A0A0H2ZL72	Oligoendopeptidase F OS=Streptococcus pneumoniae serotype 2 (strain D39 / NCTC 7466) OX=373153 GN=pepF PE=3 SV=1	1	28	68.7	69.863	600	0	323.31	29675000	28	155	AEDALAVLGEDYLSR;AMTLYSQLDQAFSFYEPEFMEISEK;DHVLSQREEELLAGAGEIFGSASETFAILDNADIVFPYVLDDDGK;DLTEQLETVAQYEGHLLDSADNLLEITEFSLEMER;DTWDLSTIYPTDQAWEEALK;EDNPEIQYEWAR;EEELLAGAGEIFGSASETFAILDNADIVFPYVLDDDGK;ETQPYVYGDYSIFLAEIASTTNENILTEK;FAILNNFLDGFR;GAYQALYATYEQFQHTYAK;HAALAANFVPESVYDNLVAAVR;HLPLLHR;ILGISDLK;IPHFYYNYYVYQYSTGFAAASALAEK;KAEDALAVLGEDYLSR;LLEEVEDDATRFAILNNFLDGFR;LNEFEALVEK;LQVYQHYFDK;LYADLNQEY…			-1	640210	324420	315790	1013700	1010700	FALSE	TRUE	FALSE	TRUE			4.46382e+06	4.04445e+06	-0.00427592	0.636614535418583	-0.142338	0.361896080218779	520.042	513.742
A0A0H2ZN51	murF	A0A0H2ZN51	A0A0H2ZN51	UDP-N-acetylmuramoyl-tripeptide--D-alanyl-D-alanine ligase OS=Streptococcus pneumoniae serotype 2 (strain D39 / NCTC 7466) OX=373153 GN=murF PE=3 SV=1	1	21	66.7	50.502	457	0	279.8	8518400	22	101	AANGADILSDVYNANPTAMK;ANFLEQALDLPVTGK;DGHDFIETAFENGAAVTLSEK;DMLAHLLSTR;ESLGAHDQILLK;EVSNHPYILVDDVLTAFQSLASYYLEK;FGQGAELEITDLVER;FGQGAELEITDLVERK;KTEDQDQFEDLVK;LAFQHLELTR;LILETFSAIPANEGGK;LILETFSAIPANEGGKK;LTIHEIAQVVGAK;LVLEMGQDHLGDIHLLSELARPK;MQIADGMASGSLLLAPADPIVEDYLPIDK;MQIADGMASGSLLLAPADPIVEDYLPIDKK;TAIVTLVGEAHLAFFK;TEDQDQFEDLVK;TQGNYNNEIGLPYTVLHMPEGTEK;TTVDVFAVTGSNGK;YNATNAMIASYVALQEGVSEEQIR			-1	220320	99162	121150	274670	273840	FALSE	TRUE	FALSE	TRUE			1.18278e+06	1.51211e+06	-0.00436615	0.635694572217111	0.354387	0.910665451230629	158.956	197.092
Q04LK1	murD	Q04LK1	Q04LK1	UDP-N-acetylmuramoylalanine--D-glutamate ligase OS=Streptococcus pneumoniae serotype 2 (strain D39 / NCTC 7466) OX=373153 GN=murD PE=3 SV=1	1	20	62.7	48.579	450	0	323.31	14287000	21	98	AGVAYVEATDIADATR;AGVAYVEATDIADATRK;GDLFIDTVAELK;GDLFIDTVAELKE;GEVVMAANEIGVPGSHNVENALATIAVAK;GNEFDELVPDITGLKK;LGAIVTVNDGKPFEDNPAAQSLLEEGIK;LQFVDDIK;MTAADFLVLNFNQDLAK;MVILGQSAER;NPGIPYNNPMIEK;RIPVLTEVELAYLISEAPIIGITGSNGK;TEATVVPFSTLEK;TTTTTMIGEVLTAAGQHGLLSGNIGYPASQVAQIASDK;VDGAYLEDGQLYFR;VDGAYLEDGQLYFRGEVVMAANEIGVPGSHNVENALATIAVAK;VITGGHPLELLDEEFALMVK;VLVLGLAK;VVLIAGGLDR;VVLIAGGLDRGNEFDELVPDITGLK			-1	266270	167820	98449	602410	600290	FALSE	TRUE	FALSE	TRUE			3.30158e+06	2.86134e+06	-0.00508608	0.634774609015639	-0.206462	0.268003646308113	269.014	160.161
A0A0H2ZPC2	manA	A0A0H2ZPC2	A0A0H2ZPC2	Mannose-6-phosphate isomerase OS=Streptococcus pneumoniae serotype 2 (strain D39 / NCTC 7466) OX=373153 GN=manA PE=3 SV=1	1	14	75.2	35.366	314	0	242.37	8492000	12	66	AGDFFYVPSGTMHAIGAGILILETQQSSDTTYR;ELFGNRPEPVFPLLTK;GRHFILPSDVESWTLEGQDLELIVSHP;HFILPSDVESWTLEGQDLELIVSHP;ILDANDWLSVQVHPDDAYGLEHEGELGK;LRDEFGYDIPSEK;NWDALLTK;SIDVLNIGEPANSRPVTIK;STLLVSNDFFAVYK;TADYSLLSVLAGQGQLTVDGK;TECWYIIAADEGSEIIYGHNAK;VANGRYEGTDLATLYAEHR;VGEYWAISAHLNGVSK;YEGTDLATLYAEHR			-1	229730	114500	115240	420060	418430	FALSE	TRUE	FALSE	TRUE			2.06619e+06	1.95149e+06	-0.00560912	0.633854645814167	-0.0824009	0.479489516864175	183.543	187.478
A0A0H2ZPW7	pbp1B	A0A0H2ZPW7	A0A0H2ZPW7	DD-transpeptidase OS=Streptococcus pneumoniae serotype 2 (strain D39 / NCTC 7466) OX=373153 GN=pbp1B PE=4 SV=1	1	17	39.5	89.48	821	0	263.13	13815000	36	66	AAEIVDALALER;AGYSNNSNYMAHLVNAIQQASPSIWGNER;AIIATEDEHFK;DEILTTYLNVAPFGR;DISSISEITYSDGTVIASIESDLLR;FVGLGSSSGGSTLTQQLIK;MGYEIPEYGIESLPMGGGIEVTVAQHTNGYQTLANNGVYHQK;MLEFFQQK;MQNQLNELK;QAAEGIFGVDASQLTVPQAAFLAGLPQSPITYSPYENTGELK;QDFLPSGTVTGISR;SDEDLEIGLRR;SNLTSLNPTLANADWIGK;TGTTNQDENMWLMLSTPR;TSISSEQISENLKK;VEVGNVLMDNQTGAILGFVGGR;VVYEYQDKPVQVYSK			-1	359920	173100	186820	3801100	3783900	FALSE	TRUE	FALSE	TRUE			5.10393e+06	5.85563e+06	-0.00654302	0.632934682612695	0.198215	0.849589790337284	277.478	303.927
A0A0H2ZPJ5	lysA	A0A0H2ZPJ5	A0A0H2ZPJ5	Diaminopimelate decarboxylase OS=Streptococcus pneumoniae serotype 2 (strain D39 / NCTC 7466) OX=373153 GN=lysA PE=3 SV=1	1	15	57	46.648	416	0	237.21	10965000	17	77	DQLFEAFAILK;EELEAIVAEFPTPFHLYDEK;ELGATINLDAFEDIEHLER;ELPHTEIGDLLVIHDTGAHGFSMGYQYNAK;ILQEEGCGVDCSSYVELLMSHK;KVYEEVLTSAGLGQVK;LDFLGSEIMFSSNNTPDK;QLFELAVEIK;RAERPEDYFATLYGFDFEE;SAEILYTEEGK;TFGLHSFLASNTVTHLYYPELAR;TPFINREELEAIVAEFPTPFHLYDEK;VAGIPEIISCR;VYEEVLTSAGLGQVK;YNPGGVFELGTDIMDNPGEAK			-1	369670	168760	200910	707890	704680	FALSE	TRUE	FALSE	TRUE			2.16988e+06	2.21722e+06	-0.00655693	0.632014719411224	0.0311375	0.69644484958979	270.521	326.85
A0A0H2ZNQ9	SPD_1762	A0A0H2ZNQ9	A0A0H2ZNQ9	DNA-entry nuclease OS=Streptococcus pneumoniae serotype 2 (strain D39 / NCTC 7466) OX=373153 GN=SPD_1762 PE=4 SV=1	1	9	57.3	29.89	274	0	121.1	4374400	14	41	ETGNGSTSWTPPGWHQVK;ETVPTVANALLSK;GHLLGYALIGGLDGFDASTSNPK;GSLEWNGSGAFIVNGNK;NIAVQTAWANQAQAEYSTGQNYYESK;QASEAPSQALAESVLTDAVK;SSDGELEFNVLVPNVQK;VTLYYASNEDLVPSASQIEAK;YRVTLYYASNEDLVPSASQIEAK			-1	258140	136570	121570	236620	235540	FALSE	TRUE	FALSE	TRUE			1.22691e+06	1.06473e+06	-0.00659994	0.631094756209752	-0.204545	0.27073837739289	218.921	197.776
A0A0H2ZMN8	SPD_0514	A0A0H2ZMN8	A0A0H2ZMN8	Acetyltransferase, GNAT family protein OS=Streptococcus pneumoniae serotype 2 (strain D39 / NCTC 7466) OX=373153 GN=SPD_0514 PE=4 SV=1	1	6	40.8	33.653	294	0	56.889	2532000	16	15	AGQVIGTCTVDLSTNTNYLYGLAISEPER;DRRPYPLANVSHLEILLADSSYQDQISQLK;IFLENHPDFASNWGLIEDEETETWLGK;QTQVVYLNEK;SLVNQLIEQNDK;YVAEALKDPESR			-1	142000	94431	47565	661150	657420	FALSE	TRUE	FALSE	TRUE			1.60952e+06	936640	-0.00816228	0.63017479300828	-0.781063	0.0455788514129444	151.372	77.3809
Q04LI2	lysS	Q04LI2	Q04LI2	Lysine--tRNA ligase OS=Streptococcus pneumoniae serotype 2 (strain D39 / NCTC 7466) OX=373153 GN=lysS PE=3 SV=1	1	32	70.4	56.681	496	0	323.31	34247000	22	186	ADLGDFLGVEGEVMR;DAVGEENYEIFK;DAVGEENYEIFKK;DVLLFPTMK;EGQIQIYVR;EITGVDFWQDMTLEEAK;ELGDDEATGIDYDYIEALEYGMPPTGGLGIGIDR;EYGNAFTELNDPIDQLSR;FELFIMTK;FHGLTDVETIYR;FHGLTDVETIYRK;FTDRFELFIMTK;GDGPVNYQGTEIK;GFLEVETPVLHNEAGGAAARPFITHHNAQNIDMVLR;HYTEVGHIINAFFEEFVEETLIQPTFVYGHPVAVSPLAK;IATELHLK;IATELHLKR;KADLGDFLGVEGEVMR;LCMLLTDTTTIR;LCMLLTDTTTIRDVLLFPTMK;NEGMDATHNPEFTSIEVYQAYADFQDIMDLTEGIIQHAAK;RLIVGGMER;RV…			-1	989060	483800	505260	1039700	1033600	FALSE	TRUE	FALSE	TRUE			5.58031e+06	5.17029e+06	-0.00848933	0.629254829806808	-0.110099	0.422971741112124	775.527	821.98
A0A0H2ZPZ3	nanE-2	A0A0H2ZPZ3;A0A0H2ZNE7	A0A0H2ZPZ3;A0A0H2ZNE7	Putative N-acetylmannosamine-6-phosphate 2-epimerase OS=Streptococcus pneumoniae serotype 2 (strain D39 / NCTC 7466) OX=373153 GN=nanE-2 PE=3 SV=1;Putative N-acetylmannosamine-6-phosphate 2-epimerase OS=Streptococcus pneumoniae serotype 2 (strain D39 / NCT	2	7	41.8	25.436	232	0	50.436	2113200	12	24	DGIIVSCQALPHEPLYTEAGGVIPLLVK;GIVVGGAITRPK;LCDAGVDVIAEGK;LPIIGIIK;RDYPPQEPFITATMK;VDGPDFELIK;YDGLEIQEFIR			-1;-1	137110	69766	67343	117170	116470	FALSE	TRUE	FALSE	TRUE			747296	682593	-0.00864483	0.628334866605336	-0.130653	0.383773928896992	111.834	109.557
Q04N48	purA	Q04N48	Q04N48	Adenylosuccinate synthetase OS=Streptococcus pneumoniae serotype 2 (strain D39 / NCTC 7466) OX=373153 GN=purA PE=3 SV=1	1	35	82.2	47.569	428	0	323.31	62054000	22	200	AHVILPYHIELDR;AHVILPYHIELDRLQEEAK;AIVFDDIFEEYYEYGQQIK;AIVFDDIFEEYYEYGQQIKK;CKPIYEELPGWSEDITGVR;ELSYLHEEGVTTDNLR;EQTNILESVWS;GIGPAYMDK;IADLLDK;ICVAYDLDGQR;ICVAYDLDGQRIDYYPASLEQLK;IDYYPASLEQLK;IDYYPASLEQLKR;IREVGHEYGTTTGRPR;ISTFSVGPGR;ISTFSVGPGREQTNILESVWS;ISVIGNGMVVNPK;ITDFLSANAEVIAR;KYVIDTSVILNDALDNGK;KYVIDTSVILNDALDNGKR;LHLIPSGIFFPEK;NLEDLPENAR;RVGWFDSVVMR;RVLFEGAQGVMLDIDQGTYPFVTSSNPVAGGVTIGSGVG…			-1	1750500	925020	825520	1756600	1745400	FALSE	TRUE	FALSE	TRUE			8.14082e+06	7.47406e+06	-0.00922801	0.627414903403864	-0.123283	0.395624430264357	1482.8	1342.99
A0A0H2ZMC0	fabG	A0A0H2ZMC0	A0A0H2ZMC0	3-oxoacyl-[acyl-carrier-protein] reductase OS=Streptococcus pneumoniae serotype 2 (strain D39 / NCTC 7466) OX=373153 GN=fabG PE=3 SV=1	1	15	87.2	25.77	243	0	323.31	73887000	12	170	AGLIGFTK;AREGAIINMSSVVGLMGNIGQANYAASK;EATLAQIPMK;EFGQAEQVADLTVFLAGQDYLTGQVIAIDGGLSM;EGAIINMSSVVGLMGNIGQANYAASK;FAQAGANIVLNSR;GAISEELLAEFSNYGIK;GIGLAIAHK;MIDQAIAELGSVDVLVNNAGITQDTLMLK;NIFITGSSR;RMIDQAIAELGSVDVLVNNAGITQDTLMLK;VNLTGAFNMTQSVLKPMMK;VNVIAPGMIESDMTAILSDK;VVPISGDVSDFADAK;VVPISGDVSDFADAKR			-1	4350100	2135600	2214500	3042100	3020100	FALSE	TRUE	FALSE	TRUE			1.2387e+07	1.50145e+07	-0.0104713	0.626494940202392	0.277534	0.886964448495898	3423.35	3602.65
A0A0H2ZM11	ffh	A0A0H2ZM11	A0A0H2ZM11	Signal recognition particle protein OS=Streptococcus pneumoniae serotype 2 (strain D39 / NCTC 7466) OX=373153 GN=ffh PE=3 SV=1	1	29	69	57.743	523	0	323.31	22834000	27	144	AIVSSMTPEERENPDLLNPSR;AIVSSMTPEERENPDLLNPSRR;ALAQPNEILLVVDAMIGQEAANVAR;AVGHEVIDTLNPAQQIIK;EENARPLMVAADIYRPAAIDQLK;EFNAQLEVTGVILTK;ENPDLLNPSRR;ENTFDFNDFIDQLDQVQNMGPMEDLLK;ERAVGHEVIDTLNPAQQIIK;IAAGSGNTFVEVNK;IGEFAMK;ILGMGDMLTLIEK;IPTIIMMVGLQGAGK;ITDIETFHPDR;IVDEELTAVLGSDTAEIIK;KEENARPLMVAADIYRPAAIDQLK;LALLEADVALPVVK;LQIDELLMNELR;LQIDELLMNELRDVK;MIPGMANNPALQNMK;MRENTFDFNDFIDQLDQVQNMGPMEDLLK;NMPNMGGM…			-1	469110	243990	225120	676430	670950	FALSE	TRUE	FALSE	TRUE			4.55079e+06	4.20889e+06	-0.0117354	0.62557497700092	-0.112675	0.416590701914312	391.114	366.236
A0A0H2ZLJ4	rluD	A0A0H2ZLJ4	A0A0H2ZLJ4	Pseudouridine synthase OS=Streptococcus pneumoniae serotype 2 (strain D39 / NCTC 7466) OX=373153 GN=rluD PE=3 SV=1	1	8	35.3	32.878	295	0	53.501	1215400	15	21	ADIPEIFK;ALSDLSELSR;DLSGINGVLRPGIVHR;FGDYSLVELQLETGR;IETGGLRLDK;NDDAHLVLAQELK;VHMAYIGHPVAGDEVYGPR;YWAIVHGNLPNDR			-1	22602	1854.5	20748	138960	137830	FALSE	TRUE	FALSE	TRUE			508135	576228	-0.0117797	0.624655013799448	0.181427	0.838650865998177	2.97275	33.7538
A0A0H2ZL87	SPD_1609	A0A0H2ZL87	A0A0H2ZL87	ABC transporter, substrate-binding protein OS=Streptococcus pneumoniae serotype 2 (strain D39 / NCTC 7466) OX=373153 GN=SPD_1609 PE=4 SV=1	1	5	22.8	39.202	355	0	53.323	552370	23	16	DNYYNPVIVQPLVLIGAPDVK;ESPIQYGMIWGSGALIGQK;LLVQYKPK;NNAVADMVFGIGAVDSNK;SQELVIYSNSVSNGR			-1	24016	11261	12755	56793	56321	FALSE	TRUE	FALSE	TRUE			272051	312200	-0.0120402	0.623735050597976	0.198594	0.851412944393801	18.0513	20.7504
A0A0H2ZPY2	SPD_1061	A0A0H2ZPY2	A0A0H2ZPY2	Serine/threonine protein phosphatase OS=Streptococcus pneumoniae serotype 2 (strain D39 / NCTC 7466) OX=373153 GN=SPD_1061 PE=4 SV=1	1	12	66.5	27.219	242	0	160.5	3486500	10	52	AGMLEDLLK;GTSELWTTEDGK;IGMDGGAVYGGVLHGIVFTDQGMTEHHFIENDGFVAED;NGGDTTINSILGRPLDAPVDGVEDAK;NGGDTTINSILGRPLDAPVDGVEDAKR;QMPFVVETDK;RVAAEAADLVEFIR;TDYYVIGDVHGK;TIVFGHTPVYGLLQQER;TWDGQTQLLFLGDLIDR;TWDGQTQLLFLGDLIDRGEDSHR;VAAEAADLVEFIR			-1	154180	79411	74774	170830	169400	FALSE	TRUE	FALSE	TRUE			926436	1.32745e+06	-0.0121275	0.622815087396504	0.518892	0.948040109389243	127.295	121.646
A0A0H2ZLU9	tkt	A0A0H2ZLU9	A0A0H2ZLU9	Transketolase OS=Streptococcus pneumoniae serotype 2 (strain D39 / NCTC 7466) OX=373153 GN=tkt PE=3 SV=1	1	37	84.8	71.111	658	0	323.31	131430000	31	295	AMPNLNVFRPADAR;ANSGHPGVVMGAAPMAYSLFTK;ASGKPSLIEVK;DPVEVTPADFPALENGFSQATR;DRYNAYGWHTALVENGTDLEAIHAAIETAK;EAHPELAAEVEAIIDGR;EAHPELAAEVEAIIDGRDPVEVTPADFPALENGFSQATR;EEILPNAVRR;EFAMGTILNGMALHGGLR;EGYNIFDHYTYVICGDGDLMEGVSSEAASYAGLQK;EHVADRGASAYQAWTK;ETQAAWYLAVTSEK;FLGIDAINK;GAYVVYENAADFDTILIATGSEVNLAVSAAK;IRVVSMPSTDVFDK;LPTFLGGSADLAHSNMTYIK;LSALQGLPVTYVFTHDSIAVGEDGPTHEPVEHLAGLR;LVVLYDSNDINLDGETK;NSSQD…			-1	2053800	1094700	959100	2477100	2455400	FALSE	TRUE	FALSE	TRUE			1.72789e+07	1.53767e+07	-0.012694	0.621895124195032	-0.168262	0.31175934366454	1754.79	1560.31
A0A0H2ZNA6	SPD_0463	A0A0H2ZNA6	A0A0H2ZNA6	Hit-like protein involved in cell-cycle regulation, putative OS=Streptococcus pneumoniae serotype 2 (strain D39 / NCTC 7466) OX=373153 GN=SPD_0463 PE=4 SV=1	1	7	82.4	15.056	136	0	116.01	5752600	8	27	AAGMNIISNCEEVAGQTVFHTHVHLVPR;IDFIAHEPDFDK;IIAGEIPASK;LAQVAETIK;MSDCIFCK;NLLEMDATSASQLFAQVPK;VYEDEQVLAFLDISQVTLGHTLVVPK			-1	393850	193870	199980	514620	510090	FALSE	TRUE	FALSE	TRUE			2.71051e+06	2.70351e+06	-0.0127557	0.62097516099356	-0.00373163	0.634457611668186	310.772	325.337
Q9ZIH8	cps2K	Q9ZIH8	Q9ZIH8	UDP-glucose 6-dehydrogenase OS=Streptococcus pneumoniae serotype 2 (strain D39 / NCTC 7466) OX=373153 GN=cps2K PE=3 SV=2	1	32	83.7	46.613	412	0	323.31	77773000	26	221	ALYDNLYPSR;DFIADQVLK;DIIIGIYR;DLNLVATLDAK;EAYQDADFVVIAAPTNYDPK;EAYQDADFVVIAAPTNYDPKK;ENIDTLYMGFTEAEAVK;FQTENILFSPEFLR;GLDTQAIIDGVGLDPR;IAVAGTGYVGLSIAVLLSQQHQVMAVDIIPEK;IGSHYNNPSFGYGGYCLPK;KDFIADQVLK;KFQTENILFSPEFLR;LFANTYLALR;LLQEGALK;LSNAIVANRYDNSLEDVK;LVSAAETFAR;MVDYYDYSAHNIFDER;MVDYYDYSAHNIFDERVEK;NFFDTSAVESVIETALK;QLLANYEDIPEELIGAIVR;QSSIQGIMK;QSSIQGIMKR;RLSNAIVANR;RLSNAIVANRYDNSLEDVK;SPIQDDY…			-1	2371200	1201800	1169400	1602500	1588300	FALSE	TRUE	FALSE	TRUE			9.87989e+06	1.02677e+07	-0.0128409	0.620055197792088	0.0555514	0.731996353691887	1926.48	1902.43
Q04M37	rpmB	Q04M37	Q04M37	50S ribosomal protein L28 OS=Streptococcus pneumoniae serotype 2 (strain D39 / NCTC 7466) OX=373153 GN=rpmB PE=3 SV=1	1	2	17.7	6.8841	62	0	12.293	17192000	5	20	VTVLIDGKPK;VTVLIDGKPKK			-1	3061900	1537800	1524100	3644500	3611300	FALSE	TRUE	FALSE	TRUE			8.8214e+06	8.46648e+06	-0.0132026	0.619135234590616	-0.0592454	0.526891522333637	2465.08	2479.48
A0A0H2ZNV9	glgD	A0A0H2ZNV9	A0A0H2ZNV9	Glucose-1-phosphate adenylyltransferase, GlgD subunit OS=Streptococcus pneumoniae serotype 2 (strain D39 / NCTC 7466) OX=373153 GN=glgD PE=4 SV=1	1	9	44.3	42.581	379	0	120.09	1919700	19	38	DISEVNAILDVDETDHVLSHK;EGAFAYEYTGYLANIHSVK;GVEVEPGVVIR;STAETFNMSTDIFVVDTPWLIEHLEEEAK;STAETFNMSTDIFVVDTPWLIEHLEEEAKK;SVFGIFQQDNISSVFDHIR;SYYQANIDMLESQK;VSTSQFASGSIIEGQVANSVLSR;YSAILGNTVGFHNMSTLTDHRPVASLPFGGK			-1	38227	22840	15387	147410	146030	FALSE	TRUE	FALSE	TRUE			805083	577078	-0.0135696	0.618215271389144	-0.480372	0.0929808568824066	36.6123	25.0323
Q04IQ2	groS	Q04IQ2	Q04IQ2	10 kDa chaperonin OS=Streptococcus pneumoniae serotype 2 (strain D39 / NCTC 7466) OX=373153 GN=groS PE=3 SV=1	1	3	45.7	9.9263	94	0	70.917	14211000	6	27	EQTVGGFVLAGSAQEK;VLVEAHAGLDVK;YIIVGEANILAIIEE			-1	2368600	1203200	1165300	1963100	1944700	FALSE	TRUE	FALSE	TRUE			7.23031e+06	7.12839e+06	-0.0135861	0.617295308187673	-0.0204812	0.605287146763901	1928.72	1895.76
Q04MQ9	ruvA	Q04MQ9	Q04MQ9	Holliday junction ATP-dependent DNA helicase RuvA OS=Streptococcus pneumoniae serotype 2 (strain D39 / NCTC 7466) OX=373153 GN=ruvA PE=3 SV=1	1	2	19.8	21.548	197	0	50.92	858550	6	12	FFEGTTDTAENYIK;VAVQASAENQELEEAMEAMLALGYK			-1	105900	55653	50248	112180	111100	FALSE	TRUE	FALSE	TRUE			495225	461911	-0.0139567	0.616375344986201	-0.100467	0.44302643573382	89.2113	81.7458
A0A0H2ZQB5	SPD_1226	A0A0H2ZQB5	A0A0H2ZQB5	Amino acid ABC transporter, amino acid-binding protein OS=Streptococcus pneumoniae serotype 2 (strain D39 / NCTC 7466) OX=373153 GN=SPD_1226 PE=4 SV=1	1	12	60.1	29.264	271	0	315.31	11200000	13	68	ADLAVAGISATDER;ADLAVAGISATDERK;AQLTSLTNMGEAVNELQAGK;AQLTSLTNMGEAVNELQAGKVDAVHMDEPVALSYAAK;DLTSLESANIAAQK;EVFDFSIPYYENK;LEISSMSFDNVLTSLQTGK;LVVATSPDYAPFEFQSLVDGK;NAGLAVATVSLK;NEGTYQSYLEK;NQVVGADIDMAQAIADELGVK;VDAVHMDEPVALSYAAK			-1	769010	400410	368600	561120	555680	FALSE	TRUE	FALSE	TRUE			2.69356e+06	2.6753e+06	-0.014055	0.615455381784729	-0.00981151	0.62260711030082	641.854	599.655
A0A0H2ZP09	thiD	A0A0H2ZP09	A0A0H2ZP09	Phosphomethylpyrimidine kinase OS=Streptococcus pneumoniae serotype 2 (strain D39 / NCTC 7466) OX=373153 GN=thiD PE=3 SV=1	1	11	77.6	28.322	263	0	140.31	5812400	11	67	AIQDAPQLGHGSGPVNHTTFKD;AQLESIFSDIPPQAVK;DVYGMAVVTSLVAQNTR;GVQLIEHVSPQMLK;IQTCHTHGTGCTFAAVITAELAK;KLDCPYVLDPVMVATSGDALIDSSAR;LDCPYVLDPVMVATSGDALIDSSAR;NEQFVWESPR;TGMLATTEIMEIIQPYLK;TNLLPLATIITPNLPEAEEIVGFSIHDPEDMQR;TYLPVALTIAGTDPSGGAGIMADLK			-1	189130	98068	91061	720140	713150	FALSE	TRUE	FALSE	TRUE			1.10199e+06	2.10054e+06	-0.0140718	0.614535418583257	0.930648	0.97538742023701	157.202	148.142
A0A0H2ZP05	SPD_1383	A0A0H2ZP05	A0A0H2ZP05	Cation-transporting ATPase, E1-E2 family protein OS=Streptococcus pneumoniae serotype 2 (strain D39 / NCTC 7466) OX=373153 GN=SPD_1383 PE=4 SV=1	1	22	45.5	97.039	898	0	218.58	5333600	33	94	DLSVDLATDAGIGDR;EAGIRPIMITGDHQDTAEAIAK;ELVPGDIVALEAGDVVPADLR;GASDMILADDNFATIIVAVEEGRK;GMGVVVNTGMYTEVGHIAGMLQDADETDTPLK;IDVEGNLIGDPTETAFIQYALDK;IEEAALTGESVPVEK;IIDSIPENLTSEELENDLIFTGLIGMIDPERPEAAEAVR;KLPAVETLGSTEIIASDK;LGIIDANDTEGHVLTGAELNELSDEEFEK;LMSTVHPLPDSR;RLAEFGHNELEEGEK;RLGIIDANDTEGHVLTGAELNELSDEEFEK;RQAFYTQSPEEVLQAVDATEQGLSSSEAEK;RQAFYTQSPEEVLQAVDATEQGLSSSEAEKR;TADIGIGMGITGTEVSK;VAELPFDSDR…			-1	66511	38087	28423	131890	130600	FALSE	TRUE	FALSE	TRUE			922161	840043	-0.0141803	0.613615455381785	-0.134555	0.372835004557885	61.0531	46.2398
A0A0H2ZNT2	guaB	A0A0H2ZNT2	A0A0H2ZNT2	Inosine-5-monophosphate dehydrogenase OS=Streptococcus pneumoniae serotype 2 (strain D39 / NCTC 7466) OX=373153 GN=guaB PE=3 SV=1	1	24	77	52.444	492	0	323.31	65457000	25	220	AEALFEAGADAIVIDTAHGHSAGVLR;AEALFEAGADAIVIDTAHGHSAGVLRK;ALAAGGNAVMLGSMFAGTDEAPGETEIFQGR;ALAAGGNAVMLGSMFAGTDEAPGETEIFQGRK;ALYEAGVDVVK;ELHDNAQFIEMSGAGLK;ESHPHDVQITNEAPNYSM;FISDYNQPISNHMTSENLVTAPVGTDLATAESILQEHR;GAAADIVFQMIGGIR;GFTFDDVLLIPAESHVLPNDADLTTK;ISGVPVVETLENRK;KGFTFDDVLLIPAESHVLPNDADLTTK;LADNLTLNIPIITAAMDTVTESQMAIAIAR;LLVAGAVGVTSDTFER;LPLVDEEGSLSGLITIK;LVGILTNR;NMSIAQQADEVRK;RSENGVIIDPFFLTPE…			-1	1216400	693050	523310	1896900	1878300	FALSE	TRUE	FALSE	TRUE			1.02e+07	8.82397e+06	-0.0142161	0.612695492180313	-0.209075	0.263445761166819	1110.95	851.345
A0A0H2ZM06	hsdR	A0A0H2ZM06	A0A0H2ZM06	Type I restriction-modification system, R subunit OS=Streptococcus pneumoniae serotype 2 (strain D39 / NCTC 7466) OX=373153 GN=hsdR PE=4 SV=1	1	22	44.8	89.29	777	0	220.4	5228600	45	71	AGLQQAIEYGEILDVPFVYSSNGDGFIEHDR;ANFITPAIVSK;AQLDNFMDVNSNFPAIVTTSK;AVLEILLNK;DFFDLIVIDEAHR;ELELDEFPTREELFSR;ENLDLVQEDYR;ESEGISEQEIDDFDLLLK;GIGELESIETLK;GIGELESIETLKLPEFQIYGGTFK;GLTYEITEAISTPYYTDAFSMK;IIDYFSSATQIGMTATPK;KSDYSLYYQFGTR;LILDELYKK;LNSFEIYLGLYQQLTGEDGTETHYQK;LPEFQIYGGTFK;NASNTEYFGEPIYTYSLK;NGEHIAYEEYFTDGR;NILGSYATLNDFITVWHTADK;NILVDQTMAEDFRPFEK;TVSGSTPGFVSEEGDPVEK;VNLDVDVDGYRPETGK			-1	94866	51989	42877	218110	215970	FALSE	TRUE	FALSE	TRUE			1.25752e+06	1.00522e+06	-0.014225	0.611775528978841	-0.323062	0.170464904284412	83.3379	69.7543
A0A0H2ZN17	SPD_1559	A0A0H2ZN17	A0A0H2ZN17	GTP-binding protein OS=Streptococcus pneumoniae serotype 2 (strain D39 / NCTC 7466) OX=373153 GN=SPD_1559 PE=4 SV=1	1	23	73.9	40.984	368	0	215.22	8417000	20	79	AGLGFTPQSALEK;AHEEGLRPVDVVLTSAQNK;DKTDLVISGLGWIR;FPGTTLDK;FVSGNDVLLVGNK;FVSGNDVLLVGNKK;GLETGEVYCQR;GRDVYVVGVTNVGK;HYNEITDVQLTDDDFLK;IEIPLDDGSYIYDTPGIIHR;ISQWLMK;LEGASAFYDK;LLHEVGDSDALVVNVIDIFDFNGSVIPGLPR;LVQHVFTIK;MEEILCIGCGATIQTTDK;QGFTAFFDNELK;RAHEEGLRPVDVVLTSAQNK;STLINAIIQEITGDQNVITTSR;STLINAIIQEITGDQNVITTSRFPGTTLDK;TDLVISGLGWIR;TYQLNPEQTLFLGGLGR;VAVWAPEGVAVVTR;VAVWAPEGVAVVTRK			-1	265830	125650	140180	333020	329670	FALSE	TRUE	FALSE	TRUE			2.15757e+06	2.17672e+06	-0.0145862	0.610855565777369	0.0127513	0.670009115770283	201.416	228.051
A0A0H2ZP27	hpt	A0A0H2ZP27	A0A0H2ZP27	Hypoxanthine phosphoribosyltransferase OS=Streptococcus pneumoniae serotype 2 (strain D39 / NCTC 7466) OX=373153 GN=hpt PE=3 SV=1	1	10	70.6	20.212	180	0	131.29	18144000	11	66	GRHVLFVEDIIDTGQTLK;GSIPFMAELVK;HIDTHIEMDFMMVSSYHGGTASSGVINIK;HVLFVEDIIDTGQTLK;IATLLDKPEGR;NLPYIGVLK;NPILVGILK;VLVSHDEITEAAK;VLVSHDEITEAAKK;VVEIEADYTCFTIPNEFVVGYGLDYK			-1	1219800	638700	581070	799680	791550	FALSE	TRUE	FALSE	TRUE			6.03236e+06	4.95927e+06	-0.0147423	0.609935602575897	-0.282594	0.197812215132179	1023.83	945.311
A0A0H2ZMT7	tehB	A0A0H2ZMT7	A0A0H2ZMT7	Tellurite resistance protein TehB OS=Streptococcus pneumoniae serotype 2 (strain D39 / NCTC 7466) OX=373153 GN=tehB PE=4 SV=1	1	5	36.4	32.685	286	0	103.06	1878500	9	29	FIELTEEGEVLAEHLFEAGADNPMAQPQAWHR;KYNTNPVHSEVLEAMQTVK;TSVGGYNLIVCAMDTEDYPCSVNFPFTFK;VEAATDDVEWYLEFYCKPEDYFAK;YNTNPVHSEVLEAMQTVK			-1	34114	18073	16041	188230	186310	FALSE	TRUE	FALSE	TRUE			831180	786112	-0.0147915	0.609015639374425	-0.0804264	0.482224247948952	28.9709	26.0962
A0A0H2ZQG8	malR	A0A0H2ZQG8	A0A0H2ZQG8	Maltose operon transcriptional repressor OS=Streptococcus pneumoniae serotype 2 (strain D39 / NCTC 7466) OX=373153 GN=malR PE=4 SV=1	1	10	51.5	37.043	328	0	104.25	2029000	16	41	GISQVASENHYAIQIATGK;GISQVASENHYAIQIATGKDEK;HQLDVPVLSFDSVNPK;IYFADEFLEEK;LNLAAYVDINSLELGR;LVAEEQFPFLILGK;RVDGLIFLYAQEEDPLVK;SLSPFIPLVDNDNVQAGFDATEYFIK;SLVSSYTQVIGLVLPDDSDAFYQNPFFPSVLR;VSLETILQIINDNK			-1	69599	35824	33774	80401	79562	FALSE	TRUE	FALSE	TRUE			522895	534297	-0.0151339	0.608095676172953	0.0311216	0.695533272561531	57.4256	54.9451
A0A0H2ZNP5	mutM	A0A0H2ZNP5	A0A0H2ZNP5	Formamidopyrimidine-DNA glycosylase OS=Streptococcus pneumoniae serotype 2 (strain D39 / NCTC 7466) OX=373153 GN=mutM PE=3 SV=1	1	4	36.1	31.171	274	0	41.157	705060	15	15	AQVHPARPSQTLTAEEATAIHDQTIAVLGQAVEK;LGPEPSEQDFDLQVFQAALAK;SHLLDQTLVAGLGNIYVDEVLWR;TYTNAFGEDGSMQDFHQVYDK			-1	18195	9176.6	9018	77682	76842	FALSE	TRUE	FALSE	TRUE			413772	408451	-0.0156853	0.607175712971481	-0.0186726	0.608933454876937	14.71	14.6709
A0A0H2ZLA5	gnd	A0A0H2ZLA5	A0A0H2ZLA5	6-phosphogluconate dehydrogenase, decarboxylating OS=Streptococcus pneumoniae serotype 2 (strain D39 / NCTC 7466) OX=373153 GN=gnd PE=3 SV=1	1	27	83.3	52.579	474	0	323.31	142510000	24	221	ANFGVVGMAVMGR;APEDGKPCVTYIGPDGAGHYVK;DADLANLLLDEYFLDVTAK;DDEGQDGPIVDYILDAAGNK;DIVALAVQAGVPVPTFSAAITYFDSYR;DYFGAHTYQR;EAYELVADVLEEISAK;EGTFHYSWYDEK;ENNWNLPFADIASIWR;GALEGPSIMPGGQK;GDILIDGGNTFYK;GELDSYLIEITADILSR;IISYAQGFAQLR;IMLMVQAGPGTDATIQALLPHLDK;IRQALYFSK;ITDAYNRDADLANLLLDEYFLDVTAK;KDDEGQDGPIVDYILDAAGNK;MVHNGIEYGDMQLIAESYDLMQHLLGLSAEDMAEIFTEWNK;NEELANSGINFIGTGVSGGEK;NLALNIESR;RIMLMVQAGPGTDATIQ…			-1	3727100	1935800	1791300	3630000	3590300	FALSE	TRUE	FALSE	TRUE			2.64828e+07	2.21682e+07	-0.0158651	0.606255749770009	-0.256568	0.216955332725615	3103.07	2914.17
A0A0H2ZPC6	SPD_0151	A0A0H2ZPC6	A0A0H2ZPC6	Lipoprotein OS=Streptococcus pneumoniae serotype 2 (strain D39 / NCTC 7466) OX=373153 GN=SPD_0151 PE=3 SV=1	1	14	56	31.147	284	0	323.31	27919000	16	66	ALYLLQSAGLIK;ATADGEVDLNAFQHYNFLNNWNK;DGITLEFTEFTDYSQPNK;DLVAIGDTYISPIR;KDGITLEFTEFTDYSQPNK;KVIAAYHTDDVK;KVIAAYHTDDVKK;KVIEESSDGLDQPVW;LDVSGTALATVANIK;QWYNIIVAK;SLSSVDAAVVNNTFVTEAK;VEDIPANGEIAVPNDATNESR;VIAAYHTDDVK;VIEESSDGLDQPVW			-1	1536300	737460	798880	1719100	1700200	FALSE	TRUE	FALSE	TRUE			7.69942e+06	7.38149e+06	-0.015949	0.605335786568537	-0.0608366	0.523245214220602	1182.14	1299.65
A0A0H2ZRH7	SPD_1927	A0A0H2ZRH7	A0A0H2ZRH7	Cation-transporting ATPase, E1-E2 family protein OS=Streptococcus pneumoniae serotype 2 (strain D39 / NCTC 7466) OX=373153 GN=SPD_1927 PE=3 SV=1	1	17	40.6	77.589	687	0	129.54	2157200	30	59	AGHTILMVGDGLNDSAALTLSDIGVVMNESADISK;DLPFDQVYTDLKPDGK;DLPFDQVYTDLKPDGKFELVEK;EESAYSIVSGAAVK;EGFSVLDNAEAFLK;ESDLVCANTVLETGELR;ESDVFLVQGDTVVSIK;GIESIQFYMDQQHFTLR;ILQLIELMK;ISACLEEHIYHPIANAIVK;LDFFQELDSLSSSLQTLIK;LILATGDTLIR;QAEIEGIEHEEMHGK;QMSDILLLDNRLDFFQELDSLSSSLQTLIK;SHIDGQPVLIGNYVLMQDEQIHISSEQNALIEEYK;TATDLEQSLLAK;TGTITTSYPIVEK			-1	50510	25518	24992	103680	102530	FALSE	TRUE	FALSE	TRUE			473596	444161	-0.0160915	0.604415823367065	-0.0925729	0.461257976298997	40.9051	40.6581
A0A0H2ZM69	rnmV	A0A0H2ZM69	A0A0H2ZM69	Ribonuclease M5 OS=Streptococcus pneumoniae serotype 2 (strain D39 / NCTC 7466) OX=373153 GN=rnmV PE=3 SV=1	1	3	29	21.505	186	0	15.957	317860	12	11	ISQVIVVEGRDDTVNLK;RLELFGVTLAEVEEAMK;TALAQVTEQFEHESQFDISR			-1	11539	6620.3	4919	43696	43207	FALSE	TRUE	FALSE	TRUE			204603	241744	-0.0162362	0.603495860165593	0.240654	0.871467639015497	10.6123	8.00246
Q04J70	secA	Q04J70	Q04J70	Protein translocase subunit SecA OS=Streptococcus pneumoniae serotype 2 (strain D39 / NCTC 7466) OX=373153 GN=secA PE=3 SV=1	1	46	66.1	95.04	837	0	323.31	55169000	47	268	AENMVQRPLNYALVDEVDSILIDEAR;AIKEELFQR;DATEMGELYSWLGLSVGINLATK;EAQIIMNAGQR;EAYECDITYSTNSEIGFDYLR;EAYECDITYSTNSEIGFDYLRDNMVVR;ELGGLCVIGTER;ERYQNGESLDSLLYEAFAVVR;GQPVLVGTVAVETSDYISK;GQPVLVGTVAVETSDYISKK;GVHVVTVNEYLSER;GYAQNNPVVEYQAEGFR;IDHSDLLYASIESK;KEAYECDITYSTNSEIGFDYLR;KLVAAGVPHEVLNAK;LEAILNFAK;LENLYDIENVALTHFIDNALR;LNMSEEAIESR;LSGMTGTGKTEEEEFREIYNIR;LVAAGVPHEVLNAK;MFNDMIGSIEFDVTR;NIAAHQASMPEDLDL…			-1	735270	361910	373360	811110	801560	FALSE	TRUE	FALSE	TRUE			5.54561e+06	6.11149e+06	-0.0170871	0.602575896964121	0.140179	0.812215132178669	580.139	607.399
A0A0H2ZMZ3	adcC	A0A0H2ZMZ3	A0A0H2ZMZ3	Zinc ABC transporter, ATP-binding protein OS=Streptococcus pneumoniae serotype 2 (strain D39 / NCTC 7466) OX=373153 GN=adcC PE=4 SV=1	1	7	49.6	26.542	234	0	62.008	5438100	12	25	AVLMITHDPEEVK;CFNVHENGQEVGHA;EPVLEHINYCVDSGEFVTLTGENGAAK;IAYLPQQIASFNAGFPSTVYEFVK;MFASDPDVFILDEPTTGMDAGSK;MRYITVEDLSFYYDKEPVLEHINYCVDSGEFVTLTGENGAAK;YITVEDLSFYYDK			-1	80555	36958	43596	2124400	2099300	FALSE	TRUE	FALSE	TRUE			600334	4.68352e+06	-0.0171471	0.601655933762649	2.96375	0.998176845943482	59.2434	70.924
Q04MH7	fusA	Q04MH7	Q04MH7	Elongation factor G OS=Streptococcus pneumoniae serotype 2 (strain D39 / NCTC 7466) OX=373153 GN=fusA PE=3 SV=1	1	46	83.7	76.83	693	0	323.31	580150000	36	716	AEIYTNDLGTDILEEDIPAEYLDQAQEYR;AEIYTNDLGTDILEEDIPAEYLDQAQEYREK;AREFSLEK;ATINVEFFPVLCGSAFK;AYVPLAEMFGYATVLR;EFKVEANVGAPQVSYR;GFEFENAIVGGVVPR;GFEFENAIVGGVVPREFIPAVEK;GIIDLIK;GINPDTDAEEIRPASDEEPFAALAFK;GITITSAATTAQWNNHR;GLVESMANGVLAGYPMVDVK;GQFGDVWIEFTPNEEGK;GRVDGMEAHGNSQIVR;GTFMMVFDHYEDVPK;GVQLMLDAVIDYLPSPLDIPAIK;IAASLSLK;IGADFLYSVSTLHDR;IGETHEGASQMDWMEQEQER;IILESINVPEPVIQLMVEPK;IMTDPFVGR;KATINVEFFP…			-1	10169000	5256700	4912500	6619600	6541300	FALSE	TRUE	FALSE	TRUE			5.04449e+07	4.49624e+07	-0.0171667	0.600735970561178	-0.165988	0.318140382862352	8426.45	7991.88
Q04KF9	rexB	Q04KF9	Q04KF9	ATP-dependent helicase/deoxyribonuclease subunit B OS=Streptococcus pneumoniae serotype 2 (strain D39 / NCTC 7466) OX=373153 GN=rexB PE=3 SV=2	1	13	21.4	124.85	1091	0	100.79	777740	60	33	ANQLTDEEFQLLLDYNAYLYK;AYTSPFSEGNLYQASVK;ILAPLETLFASR;KLDQQGLENPAIPTSPSSK;LLESSYDFSELALDVDEK;QDPQLIQQLIELYHEMTK;QLFLSAPSLFNESESK;SIAPYVQQHQAITGFEANYHLGQAR;TDLYTDLSQSDIDAFEQYIR;TTLDDIGLGLAFYK;VTAYLNQGQLAQESQLSHLIEAIENDK;YLGINGLPAFQQTFTK;YVLGLQEELR			-1	10036	5926.8	4108.9	39781	39295	FALSE	TRUE	FALSE	TRUE			237314	213911	-0.0177338	0.599816007359706	-0.149786	0.349134001823154	9.50061	6.68455
A0A0H2ZLW8	SPD_1242	A0A0H2ZLW8	A0A0H2ZLW8	Uncharacterized protein OS=Streptococcus pneumoniae serotype 2 (strain D39 / NCTC 7466) OX=373153 GN=SPD_1242 PE=4 SV=1	1	2	35.4	13.707	127	0	110.96	6673800	7	21	TLTSDVDVTLHHTNELLAK;VATIDPLFSAVADLSLSVSDLNDHAR			-1	75679	41464	34215	1053100	1040000	FALSE	TRUE	FALSE	TRUE			3.29567e+06	3.47821e+06	-0.0180589	0.598896044158234	0.0777734	0.757520510483136	66.4664	55.6625
A0A0H2ZPN8	acpP	A0A0H2ZPN8	A0A0H2ZPN8	Acyl carrier protein OS=Streptococcus pneumoniae serotype 2 (strain D39 / NCTC 7466) OX=373153 GN=acpP PE=3 SV=1	1	2	33.8	8.268	74	0	16.98	89819000	2	43	TVGDLVAYVEEQAK;VQEIIVEELGK			-1	43932000	22224000	21708000	13210000	13040000	FALSE	TRUE	FALSE	TRUE			4.56307e+07	4.4277e+07	-0.0186866	0.597976080956762	-0.0434496	0.559708295350957	35624.9	35315.6
A0A0H2ZME6	SPD_1630	A0A0H2ZME6	A0A0H2ZME6	Uncharacterized protein OS=Streptococcus pneumoniae serotype 2 (strain D39 / NCTC 7466) OX=373153 GN=SPD_1630 PE=4 SV=1	1	8	73.2	18.057	153	0	109.72	1189500	10	23	KYTVEITETLSR;LLLIGELLESNLK;LPEWLHSSYHR;LVSIEAENPDEAER;QLVASEEVYDFLK;SCEIVLDADDFQDYDTSIYE;VIWPDYETESR;YDNLSLIVCTLSDPDCVR			-1	102890	51903	50992	88966	87801	FALSE	TRUE	FALSE	TRUE			430623	437145	-0.0190167	0.59705611775529	0.0216836	0.68003646308113	83.2001	82.9561
A0A0H2ZLA0	SPD_2052	A0A0H2ZLA0	A0A0H2ZLA0	Peptidase_M16_C domain-containing protein OS=Streptococcus pneumoniae serotype 2 (strain D39 / NCTC 7466) OX=373153 GN=SPD_2052 PE=4 SV=1	1	7	28.4	47.992	416	0	97.803	772690	20	22	ENAGLAYTISSELDLFSGFLR;ETLFSPAVVDNGFDPALFEIEK;LQLEYSDLR;NVGQSILELGYHYR;QLLASLAADMDDSFYFAHK;VQYCQPYSNILQEGMVR;WSLLLSQDNQSSLIER			-1	27266	9263.2	18002	52695	52003	FALSE	TRUE	FALSE	TRUE			288102	395989	-0.0190712	0.596136154553818	0.458883	0.935278030993619	14.8488	29.2865
A0A0H2ZMT4	rsmI	A0A0H2ZMT4	A0A0H2ZMT4	Ribosomal RNA small subunit methyltransferase I OS=Streptococcus pneumoniae serotype 2 (strain D39 / NCTC 7466) OX=373153 GN=rsmI PE=3 SV=1	1	10	61.2	32.398	289	0	80.67	1569600	15	30	AAIEEEIAVVTVPGASAGISALIASGLAPQPHIFYGFLPR;AGQSIAQVSDAGLPSISDPGHDLVK;DYPETQIFYESPHR;EVDWIAAEDTR;GECLLIVEGASQGVEEK;GTISELLESIAETPLK;IPDLIGFLK;LYLVATPIGNLDDMTFR;SQLYAAYHDWEEK;VADTLENMLEVYGDR			-1	80463	28973	51489	167990	165770	FALSE	TRUE	FALSE	TRUE			430107	634762	-0.0191924	0.595216191352346	0.56152	0.956244302643573	46.4435	83.7647
A0A0H2ZQZ4	SPD_2032	A0A0H2ZQZ4	A0A0H2ZQZ4	Cyclic-di-AMP phosphodiesterase OS=Streptococcus pneumoniae serotype 2 (strain D39 / NCTC 7466) OX=373153 GN=SPD_2032 PE=3 SV=1	1	16	42.6	73.274	657	0	160.62	3157700	29	45	AADAMLAMSGIEASFVLAK;DQDFPDNAVITYIESGASSASELVTELIQFQNSK;EDGDFDLEAVQTIIK;FSVIDAFREESK;IMEELGGGGHFNLAAAQIK;LGSDVLIAEAK;LNLSSGEVEWFNPYAELILTK;LTEIVLNEIK;NLDMDALGSAVGMQLFASNVIENSYALYDEEQMSPDIER;NPVYFGGGSAASIK;NPVYFGGGSAASIKR;QLPLTLSMGFSYGDGNHDEIGK;SDVEQIQYVNHQAEESLTALLEQMPVGVMK;SLLILVDHSK;SVDQVFVVGHK;VALLNLNLAEVR			-1	65901	34578	31323	549990	542360	FALSE	TRUE	FALSE	TRUE			998358	1.00638e+06	-0.0201546	0.594296228150874	0.0115504	0.667274384685506	55.4282	50.9577
A0A0H2ZLY3	SPD_0693	A0A0H2ZLY3	A0A0H2ZLY3	Oxidoreductase, aldo/keto reductase family protein OS=Streptococcus pneumoniae serotype 2 (strain D39 / NCTC 7466) OX=373153 GN=SPD_0693 PE=4 SV=1	1	11	56.8	35.136	308	0	66.195	1875600	16	43	DFGVSNQNPMMMELLK;EVEELVETALSVGINAFDLADIYGR;EVSQAANFSLTR;EVSQAANFSLTRK;FQALNQVLDR;GRCEELLGLVLK;IDHLDSLLLHRPDALMESDQVAEAFDLLYK;LHDVVIQAWSVLQFGYFK;QPLAVNQLQLSAAFTPGFESAFHVNMEDSQAAMR;VRDFGVSNQNPMMMELLK;YGVTSSTIAISWILR			-1	56332	26967	29365	95675	94343	FALSE	TRUE	FALSE	TRUE			694104	647807	-0.0202265	0.593376264949402	-0.0995874	0.443938012762078	43.2279	47.7723
Q04LD0	rpsP	Q04LD0	Q04LD0	30S ribosomal protein S16 OS=Streptococcus pneumoniae serotype 2 (strain D39 / NCTC 7466) OX=373153 GN=rpsP PE=3 SV=1	1	3	48.9	10.222	90	0	150.05	82441000	3	77	EDRVLAWLANGAQPSDTVRNILSK;FIETVGTYNPLVAENQVTLK;VLAWLANGAQPSDTVR			-1	26934000	14349000	12585000	9728300	9592400	FALSE	TRUE	FALSE	TRUE			4.36558e+07	3.88789e+07	-0.0202959	0.59245630174793	-0.167186	0.315405651777575	23001.3	20473.9
A0A0H2ZNI6	aspC	A0A0H2ZNI6	A0A0H2ZNI6	Aminotransferase OS=Streptococcus pneumoniae serotype 2 (strain D39 / NCTC 7466) OX=373153 GN=aspC PE=3 SV=1	1	16	68.6	43.014	395	0	258.32	12919000	17	87	ASFYTVTSGLPELK;DILSLTLGEPDFTTPK;EELLAIGNWAVENDILILADDIYGR;FYGYSVASNQVTVAAGAK;GYTDVTDFTTAILEEAEVALVTGAGFGAPENVR;IAGQTTSNPSAVAQYAAVEALSGEQDTVESMR;IGYAVGEADIIAAMSK;LNTIYPLLAEVPGFEVVKPQGAFYLFPNVK;LSYATDLDTLK;LVYNGHEFTPISSLSEAIR;LVYNGHEFTPISSLSEAIRK;NIQDAAIASIR;NIQDAAIASIRDGR;VLEMEESVTLAAGAR;VLVLNSPSNPTGMIYTR;VTVEQLEAAR			-1	409330	218980	190350	519200	511790	FALSE	TRUE	FALSE	TRUE			2.76466e+06	2.35153e+06	-0.0207384	0.591536338546458	-0.233499	0.238833181403829	351.023	309.67
A0A0H2ZR63	lytB	A0A0H2ZR63	A0A0H2ZR63	Endo-beta-N-acetylglucosaminidase, putative OS=Streptococcus pneumoniae serotype 2 (strain D39 / NCTC 7466) OX=373153 GN=lytB PE=3 SV=1	1	7	16	81.899	702	0	72.224	1051900	45	19	ASGMNVEYASDPYWGEK;DLTEATNYSAEELDK;LENPFLFK;LSYISQGSVVWLDK;NAAYYQVVPVTANVYDSDGEK;SGGYLLTSQWINQAYVNASGAK;VFSLLNINNSLLENK			-1	23375	10464	12911	85855	84629	FALSE	TRUE	FALSE	TRUE			450735	437899	-0.02075	0.590616375344986	-0.0416837	0.561531449407475	16.7737	21.0042
A0A0H2ZQ77	uvrA	A0A0H2ZQ77	A0A0H2ZQ77	UvrABC system protein A OS=Streptococcus pneumoniae serotype 2 (strain D39 / NCTC 7466) OX=373153 GN=uvrA PE=3 SV=1	1	31	58.6	104.18	943	0	252.71	5853400	47	95	DIDIPFEGVINNIK;DLFAQTNEAK;DRLTFLNNVGLNYLTLSR;DVGLGYVTLGQPATTLSGGEAQR;EADYLIDVGPGAGVFGGEIVAAGTPK;EGALAPWNPISSNYYPNMLEQAMK;FVDDGNTVLVIEHNLDVIK;IEMHFLPDVYVACEVCHGTR;LASELHK;LATQIGSNLSGVLYILDEPSIGLHQR;LFSFNAPFGSCSECDGLGIK;LIDIDQSPIGR;LNDQALSVR;LYMNELTCGTCQGYR;MRDLGNTLIVVEHDEDTMR;NISQVLDMTVNDAVEFFQHIPK;QFLGNMEKPDVDAIDGLSPAISIDQK;QHNIDVVVDR;RVIPVPEER;SFYILDEPTTGLHTEDIAR;SNPATYTGVFDDIRDLFAQTNEAK;SSLAFDT…			-1	70457	35865	34592	228810	225510	FALSE	TRUE	FALSE	TRUE			911695	960521	-0.0209587	0.589696412143514	0.0752646	0.752962625341841	57.4913	56.2759
A0A0H2ZQC3	dnaE	A0A0H2ZQC3	A0A0H2ZQC3	DNA polymerase III subunit alpha OS=Streptococcus pneumoniae serotype 2 (strain D39 / NCTC 7466) OX=373153 GN=dnaE PE=3 SV=1	1	17	31.1	118.06	1033	0	117.13	1412500	56	48	AIYPITPIGNLSENSYAIILVEVQK;ASFIQGSLEAGHTVEK;DREVLQVLTAIK;FYMEQELLGIGVSK;GIFQFEQPGAIR;GSAVGSLVSYALDITGIDPVEK;GVSNDLALWIIENRPYSNIEDFIAK;HGQEEVTVLDPVLEDILAPTYGIMLYQEQVMQVAQR;KLDVTLFSDLYR;LISGISYDLDTSLK;QTSVHAAGVVISDQDLTNYIPLK;SRQDVFISASSLEK;TIVSPHHFVAK;VFNNLANLFEFVK;VQPVCFEDVVATTSLNRPGASDYINNFVAR;YGDEIPLTQYDAHGVEASGLLK;YTMPDIDIDIPDIYRPDFIR			-1	14391	7645	6745.8	79983	78791	FALSE	TRUE	FALSE	TRUE			342303	423700	-0.0216625	0.588776448942042	0.307767	0.897903372835005	12.2549	10.9744
A0A0H2ZQF0	arcC	A0A0H2ZQF0	A0A0H2ZQF0	Carbamate kinase OS=Streptococcus pneumoniae serotype 2 (strain D39 / NCTC 7466) OX=373153 GN=arcC PE=3 SV=1	1	11	61.3	33.636	315	0	106.86	4342600	15	52	AVITSLENLGALIESESGTIIEK;ENNGHLTGVEAVIDK;IVVALGGNAILSSDPSAK;LEHVNVAQLEEYIK;NGDDLIITHGNGPQVGNLLLQHLASDSEK;NPAFPLDSLVAMTEGSIGFWLK;NVASVVTQVVVDK;QDQFAPGSMLPK;TLLNNGQVVVAAGGGGIPVVK;VEAAIAFVNGRPEGK;VVASPKPVDIK			-1	194380	106340	88034	160230	157840	FALSE	TRUE	FALSE	TRUE			1.34338e+06	1.24666e+06	-0.0216814	0.58785648574057	-0.1078	0.427529626253418	170.462	143.218
A0A0H2ZQZ1	fabD	A0A0H2ZQZ1	A0A0H2ZQZ1	Malonyl CoA-acyl carrier protein transacylase OS=Streptococcus pneumoniae serotype 2 (strain D39 / NCTC 7466) OX=373153 GN=fabD PE=3 SV=1	1	15	82.7	33.106	306	0	323.31	29884000	15	119	ASELGVVTPANYNTPAQIVIAGEVVAVDR;ASQVLGYDLR;AVELLQEAGAK;DFYDQYPIVK;EDIAQLLTR;FYESIGVMQEAGISNFIEIGPGK;GYQPDMVAGLSLGEYSALVASGALDFEDAVALVAK;IDQTAHLAHVEDQASLVALLEK;KIDQTAHLAHVEDQASLVALLEK;LAETLAQVSFSDFTCPLVGNTEAAVMQK;MVAVLNTPVEVIEEACQK;TAFLFAGQGAQYLGMGR;VSGPFHTSLLEPASQK;YLIDTEEDK;YTQPAILATSVAIYR			-1	1059300	563320	496010	865660	852470	FALSE	TRUE	FALSE	TRUE			7.87358e+06	6.14881e+06	-0.0221514	0.586936522539098	-0.356712	0.140382862351869	902.997	806.932
A0A0H2ZPR8	cshB	A0A0H2ZPR8	A0A0H2ZPR8	DEAD-box ATP-dependent RNA helicase CshB OS=Streptococcus pneumoniae serotype 2 (strain D39 / NCTC 7466) OX=373153 GN=cshB PE=3 SV=1	1	17	56.2	50.804	447	0	261.71	10806000	23	95	ADELHSYLTAQGLK;DLQFMVFSATIPQK;ELATQIYQVAR;GIDIEGVSHVINDAIPQDLSFFVHR;IMNQVQNLDFEYIVATDLAAR;KIQWAVDEK;LDIEMIGLVK;LESNQPHIVIGTPGR;LIPIVLAGR;NAQIYQLTQLMQPYLAMIFVNTK;NGLPGTAITLYQPSDDSDIRELEK;RIMNQVQNLDFEYIVATDLAAR;TFVVDEADMTLDMGFLETVDK;THTFLLPIFQQLDEASDSVQAVITAPSR;TRADELHSYLTAQGLK;TVISDTIDNWLISTK;YLSNPVMEK			-1	217890	96245	121650	440850	434060	FALSE	TRUE	FALSE	TRUE			2.41232e+06	2.39658e+06	-0.0223934	0.586016559337627	-0.00944415	0.624430264357338	154.28	197.906
A0A0H2ZQU2	trpS	A0A0H2ZQU2	A0A0H2ZQU2	Tryptophan--tRNA ligase OS=Streptococcus pneumoniae serotype 2 (strain D39 / NCTC 7466) OX=373153 GN=trpS PE=3 SV=1	1	19	80.6	38.417	341	0	206.46	17817000	18	135	AGRLPGLDGNAK;ANYVPVGTDQKPMIEQTR;AREVAGQTLSEVK;DMGEVYNMIQK;DPQTIVESIGNVALDYLAVGLDPNK;EVAGQTLSEVK;GFGESIPTGFLVYPIAQAADITAFK;IEGNMVFHYLDVFGRPEDAQEIADMK;LHIGHYVGSLK;RYLLEILER;SFNNAYNCDVLVEPEGIYPENER;SLNNGIYLADDADTLRK;STIFIQSQIPELAELSMYYMNLVSLAR;TKPIILTGDRPTGK;VEDPGKIEGNMVFHYLDVFGRPEDAQEIADMK;VLLQEEDKYDMFVFLADQQALTDHAK;VMSMYTDPDHIR;VMSMYTDPDHIRVEDPGK;YDMFVFLADQQALTDHAK			-1	456250	237610	218640	1030900	1015000	FALSE	TRUE	FALSE	TRUE			4.49366e+06	3.65675e+06	-0.0224247	0.585096596136155	-0.29733	0.189608021877849	380.887	355.694
A0A0H2ZNB9	cppA	A0A0H2ZNB9	A0A0H2ZNB9	C3-degrading proteinase OS=Streptococcus pneumoniae serotype 2 (strain D39 / NCTC 7466) OX=373153 GN=cppA PE=4 SV=1	1	6	48.5	27.448	241	0	62.705	1911100	8	25	ALLEESAFLSLGDQTGLEK;DRNNVELWFEEV;FLVNELDIASLR;GQNGYAFEIFSPEDDLILIHAEDDIASLVEVGEKPEFQTDLASISLSK;LNETFYIETLGMK;VENPLEIEGILSK			-1	226000	110970	115030	123390	121450	FALSE	TRUE	FALSE	TRUE			828320	861092	-0.022863	0.584176632934683	0.0559794	0.735642661804923	177.884	187.136
A0A0H2ZMA6	SPD_0186	A0A0H2ZMA6	A0A0H2ZMA6	Competence-induced protein Ccs4 OS=Streptococcus pneumoniae serotype 2 (strain D39 / NCTC 7466) OX=373153 GN=SPD_0186 PE=4 SV=1	1	6	13.9	58.026	512	0	74.674	2158000	11	23	EETNTEDAIYAWDDTATLYR;EETNTEDAIYAWDDTATLYRK;ENREPLEYQIEQESHHR;LSPSAILSPLHYTATEENR;LSPSAILSPLHYTATEENRNK;VVVWSEVETLLK			-1	100650	47715	52935	175420	172660	FALSE	TRUE	FALSE	TRUE			954102	984212	-0.0228793	0.583256669733211	0.0448263	0.71285323609845	76.4867	86.1171
A0A0H2ZR16	SPD_0645	A0A0H2ZR16	A0A0H2ZR16	Uncharacterized protein OS=Streptococcus pneumoniae serotype 2 (strain D39 / NCTC 7466) OX=373153 GN=SPD_0645 PE=4 SV=1	1	8	32.5	42.595	391	0	87.469	1585000	18	28	ALQGISLDDVTLSYGK;CNVTNNGSLDNLLAGIPGNGR;DLVTFLEENREK;EREQLVQSIK;FLYSVFSQFDNHDIINFFTENGVK;GGEVLSLDVLPQLSEK;LAEFFVQGYPEK;SYPSTGSTGFGHEIAR			-1	83535	34308	49227	110900	109110	FALSE	TRUE	FALSE	TRUE			514661	659798	-0.023476	0.582336706531739	0.358403	0.911577028258888	54.9954	80.0847
Q04JX3	aroC	Q04JX3	Q04JX3	Chorismate synthase OS=Streptococcus pneumoniae serotype 2 (strain D39 / NCTC 7466) OX=373153 GN=aroC PE=3 SV=1	1	21	69.1	42.871	388	0	282.79	17976000	19	112	AAQSEVSIVNQEREQEIK;DGDTIGGVVETVVGGVPVGLGSYVQWDR;EIDVPENLTVAEIK;FSSDNLEELK;GSQVMDEILWSK;GVEFGLGFEAGYRK;IENDQVVFTSGVR;ITHPRPGHADLVGGIK;LAQAVVSINAFK;LLAELDMEIANHVVVFGGK;LTAIIEGIPAGLPLTAEDINEDLR;LTAIIEGIPAGLPLTAEDINEDLRR;RDGDTIGGVVETVVGGVPVGLGSYVQWDR;RDGDTIGGVVETVVGGVPVGLGSYVQWDRK;RLLAELDMEIANHVVVFGGK;RTNNLGGFEGGMTNGQPIVVR;SDPTALPAAGMVMEAVVATVLAQEILEK;TNNLGGFEGGMTNGQPIVVR;TTGAPITMDVINK;WLDIMSAEDIEDRL…			-1	533200	262160	271040	742020	730040	FALSE	TRUE	FALSE	TRUE			3.50487e+06	3.25782e+06	-0.0234826	0.581416743330267	-0.105456	0.429352780309936	420.24	440.94
A0A0H2ZLK3	SPD_1389	A0A0H2ZLK3	A0A0H2ZLK3	Uncharacterized protein OS=Streptococcus pneumoniae serotype 2 (strain D39 / NCTC 7466) OX=373153 GN=SPD_1389 PE=4 SV=1	1	6	71.8	14.44	124	0	253.96	21672000	5	37	EQEFVSQYHFDAR;FVISGTISQVNHIDGR;IVNEPNELNQEEVETLARPCLNMLNR;LTYEVTEIALDLPGINLEF;NFEWENENGAPETK;REQEFVSQYHFDAR			-1	1886400	977400	909030	1258300	1237800	FALSE	TRUE	FALSE	TRUE			7.85397e+06	7.46749e+06	-0.0236977	0.580496780128795	-0.0727985	0.498632634457612	1566.76	1478.85
A0A0H2ZLL3	proV	A0A0H2ZLL3	A0A0H2ZLL3	Choline transporter OS=Streptococcus pneumoniae serotype 2 (strain D39 / NCTC 7466) OX=373153 GN=proV PE=4 SV=1	1	10	57.9	27.099	242	0	115.98	6549000	13	46	APATDFVADLFGGSIHD;DVNLQIEDGEFMVLVGPSGSGK;EFGMTTIFVTHDTDEALK;ILLMDEPFSALDAISR;ILLMDEPFSALDAISRK;LLEPTDGNIYMDGK;LPSELSGGEQQR;LSTGYVLQAIALFPNLTVEENIALIPEMK;VGLPVAEYGHR;VGLPVAEYGHRLPSELSGGEQQR			-1	344210	166090	178130	437390	430230	FALSE	TRUE	FALSE	TRUE			2.02036e+06	1.92986e+06	-0.0238121	0.579576816927323	-0.0661136	0.512306289881495	266.241	289.79
A0A0H2ZMD0	SPD_1576	A0A0H2ZMD0	A0A0H2ZMD0	Uncharacterized protein OS=Streptococcus pneumoniae serotype 2 (strain D39 / NCTC 7466) OX=373153 GN=SPD_1576 PE=4 SV=1	1	3	25.6	18.108	156	0	46.84	1811400	5	11	ATYGFLDVLEEELDK;NFPFDFEISWDK;VGLEEGEFYPYPR			-1	362290	201910	160380	212640	209090	FALSE	TRUE	FALSE	TRUE			1.06235e+06	896195	-0.0242889	0.578656853725851	-0.245373	0.226982680036463	323.66	260.914
A0A0H2ZM41	regR	A0A0H2ZM41	A0A0H2ZM41	Sugar binding transcriptional regulator RegR OS=Streptococcus pneumoniae serotype 2 (strain D39 / NCTC 7466) OX=373153 GN=regR PE=4 SV=1	1	7	39	38.359	333	0	65.75	1347200	16	28	ASGFVDALTDANMR;ELNYNLPQVGLIGFDNTEWTCFSSPSVSTLVQPSFEEGQQATK;LIGVLIGDITNSFSNQIVK;MVFFDSQLYEHR;QQVLDCSVNWK;TNNYDAVYDMTQSCIEK;VIHETNYKPSIVAR			-1	73099	36096	37003	97197	95567	FALSE	TRUE	FALSE	TRUE			558572	650984	-0.0243993	0.577736890524379	0.220879	0.864175022789426	57.8616	60.1982
Q04J38	rpoZ	Q04J38	Q04J38	DNA-directed RNA polymerase subunit omega OS=Streptococcus pneumoniae serotype 2 (strain D39 / NCTC 7466) OX=373153 GN=rpoZ PE=3 SV=1	1	6	55.8	11.923	104	0	88.081	14078000	4	40	AHELEAGAPATQGFK;ALEEIESGNVTIHPDPEGK;ALEEIESGNVTIHPDPEGKR;MMLKPSIDTLLDK;RAHELEAGAPATQGFK;YSLVILEAK			-1	1467600	632720	834930	857470	843070	FALSE	TRUE	FALSE	TRUE			5.4045e+06	5.36988e+06	-0.0244338	0.576816927322907	-0.00927212	0.625341841385597	1014.24	1358.3
A0A0H2ZNS9	SPD_0412	A0A0H2ZNS9	A0A0H2ZNS9	Amino acid ABC transporter, amino acid-binding protein/permease protein OS=Streptococcus pneumoniae serotype 2 (strain D39 / NCTC 7466) OX=373153 GN=SPD_0412 PE=3 SV=1	1	19	51.1	57.386	521	0	301.14	12277000	28	72	EQPAEATTTEETSSSFFSQVAK;GQFEAATALGMTHNQTMR;IDGTNQYANGYDVQIAK;IDMIIAGMSPTAER;IDMIIAGMSPTAERK;IGMEAAYAPFNWTQDDDSNGAVK;ISQINASIETISK;ISQINASIETISKDDQVALMDR;ITSQQGVYLYNLIAQIPGAK;KETAMGDFAQMR;KQEIAFSSSYYTSEPVLLVK;MDMDTYTTGANQMQTEDLK;MIQVEPGFK;NILPATGNEFVINIK;QALEAGVIDAYVSERPEALTAEAANSK;QEIAFSSSYYTSEPVLLVK;TGEEDTAIAIGLRK;TKWEGLVPALTSGK;WEGLVPALTSGK			-1	313100	151500	161600	657410	645650	FALSE	TRUE	FALSE	TRUE			3.41427e+06	3.39658e+06	-0.0260411	0.575896964121435	-0.00749429	0.629899726526892	242.853	262.898
A0A0H2ZNR1	SPD_1786	A0A0H2ZNR1	A0A0H2ZNR1	Transcriptional regulator PlcR, putative OS=Streptococcus pneumoniae serotype 2 (strain D39 / NCTC 7466) OX=373153 GN=SPD_1786 PE=4 SV=1	1	6	32.8	35.192	299	0	45.84	589960	18	18	EEQLACEVLQACLDTSR;ELTEEWQEDVKK;GISRPDFCGDEQGLTVR;LGVPVYSLMPDFSALPSAYLELK;LIGDGFLVK;VGVTDCFNDYLSCLQEIMDK			-1	24302	12762	11540	49720	48826	FALSE	TRUE	FALSE	TRUE			316442	317430	-0.0261767	0.574977000919963	0.00449701	0.652689152233364	20.4574	18.7738
Q04IK7	rpoC	Q04IK7	Q04IK7	DNA-directed RNA polymerase subunit beta OS=Streptococcus pneumoniae serotype 2 (strain D39 / NCTC 7466) OX=373153 GN=rpoC PE=3 SV=1	1	70	67.3	136.94	1225	0	323.31	105520000	74	476	ALEEVIYFAAYVVIDPK;APVSHIWYFK;AREIVNAGVEEVTIR;ASLETNSFLSAASFQETTR;DGKPVVTPSQDMVLGNYYLTMEEAGR;DHLLGLK;DVLIAGGVPATGRPVLMGITK;DVLSVETYLLGEVQK;EAISNLELNPPFK;EAISNLELNPPFKK;EGLFDEVIFGPTK;EGLSVLEMFFSTHGAR;EIVNAGVEEVTIR;EMAIELFKPFVMR;FASSDLNDLYR;FASSDLNDLYRR;FRQNLLGK;FRTTETSALLDR;GAALTEGSIQPK;GETGEGEYVVPFTAR;GMITDDERYNAVTAEWR;GNISNFSQLAGMR;GQVTAIEEDASTR;GRPITGPGSRPLK;HCYGINLATGDAVEVGEAVGTIAAQSIGEPGTQLTMR…			-1	879000	436430	442570	1200900	1178300	FALSE	TRUE	FALSE	TRUE			7.26574e+06	7.02215e+06	-0.0274091	0.574057037718491	-0.0491963	0.547857793983592	699.594	719.993
Q04JP7	def	Q04JP7	Q04JP7	Peptide deformylase OS=Streptococcus pneumoniae serotype 2 (strain D39 / NCTC 7466) OX=373153 GN=def PE=3 SV=1	1	9	65.5	22.692	203	0	263.05	18877000	11	54	AAHLIDMNDIIR;GGVGLAAPQLDISK;GYNSIVVQHEIDHINGIMFYDR;GYNSIVVQHEIDHINGIMFYDRINEK;IIAVLVPNIVEEGETPQEAYDLEAIMYNPK;IVSHSVQDAALGEGEGCLSVDR;RIIAVLVPNIVEEGETPQEAYDLEAIMYNPK;TVAEEVTFPLSDQEIILGEK;VTVDYFDK			-1	913040	448820	464220	1278400	1253700	FALSE	TRUE	FALSE	TRUE			6.20925e+06	5.97959e+06	-0.0281471	0.573137074517019	-0.0543718	0.537830446672744	719.455	755.214
A0A0H2ZNE8	pstB	A0A0H2ZNE8	A0A0H2ZNE8	Phosphate import ATP-binding protein PstB OS=Streptococcus pneumoniae serotype 2 (strain D39 / NCTC 7466) OX=373153 GN=pstB PE=3 SV=1	1	12	57.1	27.954	252	0	198.2	13540000	17	72	ALNSVSLSFQPK;ALQGASIWDEVK;DRLYDSAIGLSGGQQQR;EIGMVFQQPNPFPMTIYENVVYGLR;IEETLYGLK;IILLDEPTSALDPISAGK;IILLDEPTSALDPISAGKIEETLYGLK;LYDSAIGLSGGQQQR;MGDLNPEVTTTGSVVYNGHNIYSPR;QMFLDPQHK;TDAILQVSDLSVYYNK;TDAILQVSDLSVYYNKK			-1	510150	263130	247020	603940	591910	FALSE	TRUE	FALSE	TRUE			3.60672e+06	3.27603e+06	-0.0290274	0.572217111315547	-0.138738	0.366453965360073	421.795	401.863
Q04HY8	hslO	Q04HY8	Q04HY8	33 kDa chaperonin OS=Streptococcus pneumoniae serotype 2 (strain D39 / NCTC 7466) OX=373153 GN=hslO PE=3 SV=1	1	12	47.6	31.662	290	0	292.66	15613000	14	79	AFVLDSTETVR;DLEELIRDK;EEDHGAEITCQFCQTTYNFDEK;FMNALASLPSSDLQEMK;FMNALASLPSSDLQEMKEEDHGAEITCQFCQTTYNFDEK;GYVQNPGVDIK;GYVQNPGVDIKK;IQEMPAISTLLESDDHIEALLK;RIQEMPAISTLLESDDHIEALLK;TLIASQILAANEK;VAGGFLVQVLPGAK;VLGSSSLGAIITVADTK			-1	730910	377710	353200	603930	591880	FALSE	TRUE	FALSE	TRUE			3.91264e+06	3.37942e+06	-0.0290766	0.571297148114075	-0.211367	0.26253418413856	605.466	574.602
A0A0H2ZQJ1	SPD_0870	A0A0H2ZQJ1	A0A0H2ZQJ1	Phosphoglycerate mutase family protein OS=Streptococcus pneumoniae serotype 2 (strain D39 / NCTC 7466) OX=373153 GN=SPD_0870 PE=4 SV=1	1	3	23.3	23.334	206	0	26.446	518940	8	10	FQGASGDSPLLPESIETLK;IATLEAIYPQQIQAFR;MFGAESLYSTTQR			-1	64868	33610	31258	75056	73493	FALSE	TRUE	FALSE	TRUE			326693	340587	-0.0303606	0.570377184912603	0.0600899	0.740200546946217	53.8765	50.852
A0A0H2ZPH2	pbp1A	A0A0H2ZPH2	A0A0H2ZPH2	DD-transpeptidase OS=Streptococcus pneumoniae serotype 2 (strain D39 / NCTC 7466) OX=373153 GN=pbp1A PE=4 SV=1	1	29	62.2	79.716	719	0	323.31	16571000	35	121	AIVSIEDHR;AQEAWLAIQLEQK;AVNTPITDGLQSLK;DLNNLSLPQLALLAGMPQAPNQYDPYSHPEAAQDR;DLNNLSLPQLALLAGMPQAPNQYDPYSHPEAAQDRR;DWGSTMKPITDYAPALEYGVYDSTATIVHDEPYNYPGTNTPVYNWDR;EVINQVEEETGYNLLTTGMDVYTNVDQEAQK;HLWDIYNTDEYVAYPDDELQVASTIVDVSNGK;HQSSNVSFGINQAVETNR;ILGAFLR;KAQEAWLAIQLEQK;LTPLVGNGLTVAAK;LTYFSTSTSDQTISR;LTYFSTSTSDQTISRK;NAYLAWLPQAGK;NLQSNSLQGGSTLTQQLIK;NQGYISAEQYEK;NQLIADLGSERR;QEILTYYINK;SASNYPAYMDNYLK…			-1	340120	172850	167260	419030	410270	FALSE	TRUE	FALSE	TRUE			2.57513e+06	2.34983e+06	-0.0304799	0.569457221711132	-0.132088	0.381039197812215	277.077	272.106
Q04MU2	tsaD	Q04MU2	Q04MU2	tRNA N6-adenosine threonylcarbamoyltransferase OS=Streptococcus pneumoniae serotype 2 (strain D39 / NCTC 7466) OX=373153 GN=tsaD PE=3 SV=1	1	10	39	36.173	336	0	142.04	2669700	13	44	EDNLEFSFSGLK;EIDELAHQGQDIYDFPR;FGGVVPEVASR;GESLSTEDLCASFQAAVMDILMAK;LATEITDVNVIIPPLR;LCGDNAGMIAYASVSEWNK;NDDELLSNVIASQIESHK;NDDELLSNVIASQIESHKR;RFGGVVPEVASR;SAFINLHHNAEQK			-1	130540	60106	70438	131220	128410	FALSE	TRUE	FALSE	TRUE			983003	823185	-0.0312301	0.56853725850966	-0.255979	0.218778486782133	96.3494	114.592
A0A0H2ZRD5	SPD_1620	A0A0H2ZRD5	A0A0H2ZRD5	Glycosyl transferase, putative OS=Streptococcus pneumoniae serotype 2 (strain D39 / NCTC 7466) OX=373153 GN=SPD_1620 PE=3 SV=1	1	4	24.8	26.785	230	0	20.28	946930	13	20	GEMSFVGTRPEVPR;GLSVDQAYVEHVLPEK;SSEVESYYQLVSK;VRLDELPQLVNVLK			-1	49298	29549	19748	84407	82561	FALSE	TRUE	FALSE	TRUE			581851	423980	-0.0319022	0.567617295308188	-0.456652	0.102096627164995	47.3668	32.127
A0A0H2ZLB2	SPD_0575	A0A0H2ZLB2	A0A0H2ZLB2	Sensor histidine kinase, putative OS=Streptococcus pneumoniae serotype 2 (strain D39 / NCTC 7466) OX=373153 GN=SPD_0575 PE=4 SV=1	1	3	8.3	63.621	563	0	19.422	221790	29	6	IEDDGVGFQDAGDSSQSQLK;QYLFIQKQRYGDK;SGQVISTDDSVQMK			-1	7648	3001.3	4646.7	53328	52148	FALSE	TRUE	FALSE	TRUE			126204	194887	-0.0322813	0.566697332106716	0.626881	0.960802187784868	4.81106	7.55947
A0A0H2ZP95	SPD_1171	A0A0H2ZP95	A0A0H2ZP95	Uncharacterized protein OS=Streptococcus pneumoniae serotype 2 (strain D39 / NCTC 7466) OX=373153 GN=SPD_1171 PE=4 SV=1	1	5	29	34.907	307	0	28.71	623360	14	18	AVIDLATPGYREEYFSK;IDVINHLDSPGLAGMICR;ILVYGGSYFPNNDPLK;TDNGYYVVSGECSPGRR;YQNELYYLGGANNEAYLDGYK			-1	32628	17331	15297	65973	64469	FALSE	TRUE	FALSE	TRUE			359926	357311	-0.0332701	0.565777368905244	-0.0105195	0.620783956244303	27.7814	24.8859
A0A0H2ZNU5	adcA	A0A0H2ZNU5	A0A0H2ZNU5	Zinc ABC transporter, zinc-binding lipoprotein OS=Streptococcus pneumoniae serotype 2 (strain D39 / NCTC 7466) OX=373153 GN=adcA PE=3 SV=1	1	15	56.7	56.271	501	0	201.73	8327100	22	65	AEHFHIFFGGTSQETLFEEMDNWPTYYPDNLSGQEIAQEMLAH;AGENYISVMEK;DRTLSDYAGNWQSVYPFLEDGTFDQVFDYK;FLFEATDADAGQFK;IAYIYFEENASQALANTLSK;INITDNTMEFVQGGQSK;IQDADTFVYENENMETWVPK;LAELTEYVK;LNIVTTFYPVYEFTK;QVAGDTANVELLIGAGTEPHEYEPSAK;QVAISGLSPDAEPSAAR;SFVTQHAAFNYLALDYGLK;TDVLNPLESLTEEDTK;TVQNGYFEDAAVK;YVQFSDHNIAPVK			-1	261000	132380	128620	336660	328950	FALSE	TRUE	FALSE	TRUE			2.05706e+06	1.98956e+06	-0.033424	0.564857405703772	-0.0481346	0.550592525068368	212.204	209.245
A0A0H2ZRB1	SPD_0447	A0A0H2ZRB1	A0A0H2ZRB1	Transcriptional regulator, MerR family protein OS=Streptococcus pneumoniae serotype 2 (strain D39 / NCTC 7466) OX=373153 GN=SPD_0447 PE=4 SV=1	1	6	47.5	13.862	118	0	47.526	1084400	8	30	ALHNELLQQGR;DYISEGYNIAAIKK;NMAVFPIGSVMK;RALHNELLQQGR;YYEDQELIKPDR;YYEDQELIKPDRNEGNRR			-1	72226	37212	35014	62848	61406	FALSE	TRUE	FALSE	TRUE			538177	528411	-0.0334872	0.5639374425023	-0.0264185	0.594348222424795	59.6505	56.9624
Q04KI6	SPD_0987	Q04KI6	Q04KI6	Nucleoid-associated protein SPD_0987 OS=Streptococcus pneumoniae serotype 2 (strain D39 / NCTC 7466) OX=373153 GN=SPD_0987 PE=3 SV=1	1	8	81.8	10.935	99	0	323.31	17395000	4	61	KVVSIDFNPAVVDPEDLETLSDMTVQAINSALEQIDETTK;KVVSIDFNPAVVDPEDLETLSDMTVQAINSALEQIDETTKK;MMNMQNMMR;QMEQSQAELAAMQFVGK;SAQDLVQATLTGDK;SAQDLVQATLTGDKK;VVSIDFNPAVVDPEDLETLSDMTVQAINSALEQIDETTK;VVSIDFNPAVVDPEDLETLSDMTVQAINSALEQIDETTKK			-1	2281300	1117300	1164100	1026100	1002000	FALSE	TRUE	FALSE	TRUE			5.25384e+06	5.064e+06	-0.0342888	0.563017479300828	-0.0530956	0.540565177757521	1791.02	1893.81
A0A0H2ZNE0	ftsZ	A0A0H2ZNE0	A0A0H2ZNE0	Cell division protein FtsZ OS=Streptococcus pneumoniae serotype 2 (strain D39 / NCTC 7466) OX=373153 GN=ftsZ PE=3 SV=1	1	26	74	44.415	419	0	323.31	115820000	18	211	AAEESEETLTEAISGADMVFITAGMGGGSGTGAAPVIAR;DLGALTVGVVTRPFGFEGSK;DLGALTVGVVTRPFGFEGSKR;EHVDTLLIISNNNLLEIVDK;EHVDTLLIISNNNLLEIVDKK;ETVKPAHSHGFDR;FEAPISQDEDELDTPPFFK;GNALMGIGIGSGEER;GQFAVEGINQLR;HFDMAETVELPK;KTPLLEALSEADNVLR;LEPTQASAFGDWDLR;LEPTQASAFGDWDLRR;LTRGLGAGGQPEVGRK;MVDEGVTGVEFIAANTDVQALSSTK;QGVQGITDLITNPGLINLDFADVK;RGQFAVEGINQLR;RLEPTQASAFGDWDLR;RLEPTQASAFGDWDLRR;SATNYRETVKPAHSHGFDR;TFSFDTAAAQ…			-1	3695900	1987800	1708000	3799500	3710100	FALSE	TRUE	FALSE	TRUE			2.2399e+07	2.03818e+07	-0.0343515	0.562097516099356	-0.136152	0.371011850501367	3186.43	2778.65
Q04JT7	hprK	Q04JT7	Q04JT7	HPr kinase/phosphorylase OS=Streptococcus pneumoniae serotype 2 (strain D39 / NCTC 7466) OX=373153 GN=hprK PE=3 SV=1	1	14	68.2	34.739	311	0	323.31	9746700	17	74	DEITLWGEPAEILK;DSSQVQLAVYLENYDTHK;EINIADITRPGLEMTGYFDYYTPER;EWSYLISMPSNSR;GLVVPEEMLK;GVGIIDVMSLYGASAVK;IQLLGMK;LGNNAEELEVSGVAIPR;LRLDIVYGEPELLEK;LSGELSSYLDSR;LVADDRVDIFAK;MFLPETPAVIVAR;NISVVIEAAAMNYR;TSVHGVLMDIYGMGVLIQGDSGIGK			-1	395940	199410	196530	358750	350280	FALSE	TRUE	FALSE	TRUE			2.28989e+06	2.0908e+06	-0.0344702	0.561177552897884	-0.131226	0.382862351868733	319.653	319.724
A0A0H2ZN74	SPD_0377	A0A0H2ZN74	A0A0H2ZN74	Aspartokinase OS=Streptococcus pneumoniae serotype 2 (strain D39 / NCTC 7466) OX=373153 GN=SPD_0377 PE=3 SV=1	1	21	63.4	50.208	454	0	323.31	27487000	21	137	ADLYENFTDVDGIFAAHPGIIHQPHSIPELTYR;AKVDHAEIEHDLSIIMIVGEK;ALYNAFFGESK;ALYNAFFGESKED;EAGIVVTSEPGHAR;ELAYAGFSVLHDEALLPAYR;FGGSSLASASQLEK;FVVVSAPGKR;GGSDITGSIIAAGVK;GKIPLVIK;HSNDEFPVVGIAGDSGFVSINMSK;IEELTNTNEVLVIPGFFGVTK;LIAAYFNQNGIDAR;QLTPIKEEEILR;RFVVVSAPGK;RFVVVSAPGKR;SIHALATLPIEENEFLYDTFLAAGENNNAK;SQSWIIDR;VDHAEIEHDLSIIMIVGEK;YAAMVSELGLKPAVLEK;YYRDYVAGNDISK			-1	759910	378510	381400	619530	604900	FALSE	TRUE	FALSE	TRUE			4.56828e+06	4.4272e+06	-0.0344775	0.560257589696412	-0.0452542	0.556061987237922	606.748	620.479
A0A0H2ZLW6	pfl	A0A0H2ZLW6	A0A0H2ZLW6	Pyruvate formate-lyase OS=Streptococcus pneumoniae serotype 2 (strain D39 / NCTC 7466) OX=373153 GN=pfl PE=4 SV=1	1	5	12.3	91.339	812	0	13.885	121200	48	8	GVLEDDAYDYSAIGCVETAVPGK;NAGTPLAEGCSPSHNMDQHGPTSVLK;SQSHTFSSAGSPLYQNVTIGGQTR;VIQEMLIHDAPK;YSGTSSISANVGQGR			-1	1319.8	672.85	646.95	20333	19851	FALSE	TRUE	FALSE	TRUE			124711	133100	-0.0346114	0.55933762649494	0.0939218	0.777575205104831	1.07857	1.05249
A0A0H2ZS09	SPD_0341	A0A0H2ZS09	A0A0H2ZS09	RNA methylase family protein UPF0020, putative OS=Streptococcus pneumoniae serotype 2 (strain D39 / NCTC 7466) OX=373153 GN=SPD_0341 PE=4 SV=1	1	10	35.6	43.26	385	0	80.152	2923700	19	39	AIIETNLWLR;DVATVMIDTTGSSLFK;EFNLIATVAAGLEAVVGR;ELELDIMGCDIDAR;FILTSDEAFESK;HYARPEGVPLMENGPEFK;INGVIISNPPYGER;LHNEPSVQAISK;LYAEMGQVFAPLK;VDLYQYFGQR			-1	137470	91608	45862	177630	173410	FALSE	TRUE	FALSE	TRUE			994278	786090	-0.0346882	0.558417663293468	-0.338954	0.158614402917046	146.847	74.6104
A0A0H2ZMR5	SPD_1660	A0A0H2ZMR5	A0A0H2ZMR5	dITP/XTP pyrophosphatase OS=Streptococcus pneumoniae serotype 2 (strain D39 / NCTC 7466) OX=373153 GN=SPD_1660 PE=3 SV=1	1	15	74	36.31	323	0	242.52	7712000	18	66	ADFPLFEFSK;DDQNWYVGSYSIFGGVNSLSDYK;DRSAQFHTTLVVASPNK;EGVNVHDFFETSK;ESLVVEADWSGYINFEPK;GENGFGYDPLFLVGETGESSAELTLEEK;HGALLLVENGQLLYVELPK;IFGDEEYGFPLSVTVLR;LFSFVVDMLNQEMGR;LGYDVENLNDYPDLPEVAETGMTFEENAR;LLEVFPSWQSKPSL;LLHELAMVFELK;SAQFHTTLVVASPNK;VDVLGGLPGVWSAR;VRETLLIATR			-1	341090	186970	154120	365880	357100	FALSE	TRUE	FALSE	TRUE			1.95308e+06	1.63407e+06	-0.0350424	0.557497700091996	-0.257283	0.216043755697356	299.711	250.73
Q04IM5	cinA	Q04IM5	Q04IM5	Putative competence-damage inducible protein OS=Streptococcus pneumoniae serotype 2 (strain D39 / NCTC 7466) OX=373153 GN=cinA PE=3 SV=1	1	12	64.1	45.064	418	0	163.43	2486500	15	35	AEIIAVGTEILTGQIVNTNAQFLSEK;ALVFDPQAQEK;ASSQEEANQALDILENQILDCQTFEGISLR;DFCYGYGEETSLASIVVEELKR;FFGIGESQLVTILADLIDNQIDPTLAPYAK;LDIFFALRPDYAR;LEVDGVTYVVLPGPPSELKPMVLNQLLPK;LLSLLEIASQR;NLEEHGVVSEFTAQK;QVQIVEGAIPLPNETGLAVGGK;SSLVILTGGLGATEDDLTK;TQSDFGISLTGVAGPDSLEGHPVGTVFIGLAQDQGTEVIK			-1	85467	40196	45271	142280	138830	FALSE	TRUE	FALSE	TRUE			717633	737869	-0.0354135	0.556577736890524	0.0401185	0.707383773928897	64.4338	73.6489
A0A0H2ZNW9	prfB	A0A0H2ZNW9	A0A0H2ZNW9	Peptide chain release factor 2 OS=Streptococcus pneumoniae serotype 2 (strain D39 / NCTC 7466) OX=373153 GN=prfB PE=3 SV=1	1	8	37.7	37.505	329	0	66.212	4002400	16	33	HTSFTSVEVMPELDDTIEVEIREDDIK;LTYIPTGIVVQSTVDR;MSQELNELK;MTEPDFWNDNIAAQK;SVTLSFEGPNAYGLLK;SYVFTPYTMVK;VEVLDYQAGDEAGIK;VMDGDLDGFIDAYLK			-1	242540	126540	116000	230370	224760	FALSE	TRUE	FALSE	TRUE			1.24559e+06	1.11179e+06	-0.0355675	0.555657773689052	-0.163944	0.321786690975387	202.843	188.714
A0A0H2ZN45	SPD_0560	A0A0H2ZN45;A0A0H2ZQ54	A0A0H2ZN45;A0A0H2ZQ54	PTS system, IIB component, putative OS=Streptococcus pneumoniae serotype 2 (strain D39 / NCTC 7466) OX=373153 GN=SPD_0560 PE=4 SV=1;PTS system, IIB component, putative OS=Streptococcus pneumoniae serotype 2 (strain D39 / NCTC 7466) OX=373153 GN=SPD_1057 PE	2	3	44.6	10.799	101	0	43.183	886330	6	18	GYDVHCDAVMVK;ILAACGAGVNSSHQIK;IPAMSAPVFDNIEAAIK			-1;-1	125610	61387	64218	93851	91519	FALSE	TRUE	FALSE	TRUE			503942	471490	-0.0363008	0.554737810487581	-0.0960301	0.454876937101185	98.4028	104.473
A0A0H2ZMY2	SPD_0905	A0A0H2ZMY2	A0A0H2ZMY2	Acetyltransferase, GNAT family protein OS=Streptococcus pneumoniae serotype 2 (strain D39 / NCTC 7466) OX=373153 GN=SPD_0905 PE=4 SV=1	1	5	56.6	18.378	159	0	56.092	742210	9	16	ETGEISENEVVAIYDLTIEK;IGISSGNYLLFR;NFQNQGYFKPIMDK;NGDFVAPLAVYDNDVIIGFVMIAYDK;QFIATNAISLAEAYVYTK			-1	68872	36496	32376	89832	87585	FALSE	TRUE	FALSE	TRUE			396487	382194	-0.0365456	0.553817847286109	-0.0529698	0.541476754785779	58.5028	52.6708
Q04K46	pyrB	Q04K46	Q04K46	Aspartate carbamoyltransferase OS=Streptococcus pneumoniae serotype 2 (strain D39 / NCTC 7466) OX=373153 GN=pyrB PE=3 SV=1	1	13	72	34.706	307	0	228.36	6370200	16	66	DVEIADHLVEAPK;EDYHAQHGLTQERYDR;ELIASPTITTSIINGGDGSGQHPSQSLLDLMTIYEEFGHFEGLK;ETAILMHPAPINR;FVTIDEIIDQVDVMMFLR;GETLYDTILTLSALGVDVCVIR;IVQQMTNGVFVR;LGSELFFAGPEEWR;MAILESVLASR;NGAQIPYEDHPIVSNLFFEDSTR;RLGSELFFAGPEEWR;SENQQALNHVVSMEDLTVDQVMK;VAIAGDLDHSR			-1	194190	104570	89618	270030	263180	FALSE	TRUE	FALSE	TRUE			1.58809e+06	1.53561e+06	-0.0370698	0.552897884084637	-0.0484858	0.549680948040109	167.625	145.795
Q04LF3	SPD_0651	Q04LF3	Q04LF3	UPF0298 protein SPD_0651 OS=Streptococcus pneumoniae serotype 2 (strain D39 / NCTC 7466) OX=373153 GN=SPD_0651 PE=3 SV=1	1	4	57.3	9.9404	82	0	31.925	2039800	4	24	KLQDYGDITYHSK;LQDYGDITYHSK;VCHIQELETPFVGNLYR;YLQLYVPTQEVEQLVGR			-1	279260	149470	129790	215680	210200	FALSE	TRUE	FALSE	TRUE			1.04204e+06	923485	-0.0371297	0.551977920883165	-0.174245	0.30355515041021	239.599	211.148
Q04JN5	pdxS	Q04JN5	Q04JN5	Pyridoxal 5-phosphate synthase subunit PdxS OS=Streptococcus pneumoniae serotype 2 (strain D39 / NCTC 7466) OX=373153 GN=pdxS PE=3 SV=1	1	12	66.7	31.74	291	0	155.01	7917400	13	56	AVTNFRNPQILAQISEDLGEAMVGINENEIQILMAER;DLQVPVELVQYVHEHGK;EFQVPFVCGAK;GEPGTGDIVQAVR;GGVIMDVQNPEQAR;IAEAAGAAAVMALER;IGHFVEAQILEAIEIDYIDESEVLSPADDRFHVDK;IGHFVEAQILEAIEIDYIDESEVLSPADDRFHVDKK;IQNLREDELYVAAK;LPVVNFAAGGVATPADAALMMQLGAEGVFVGSGIFK;NPQILAQISEDLGEAMVGINENEIQILMAER;RIQNLREDELYVAAK			-1	311610	172290	139320	360790	351560	FALSE	TRUE	FALSE	TRUE			2.12796e+06	2.03277e+06	-0.0373884	0.551057957681693	-0.0660253	0.513217866909754	276.179	226.652
A0A0H2ZMM7	SPD_1610	A0A0H2ZMM7	A0A0H2ZMM7	2H-phosphodiest domain-containing protein OS=Streptococcus pneumoniae serotype 2 (strain D39 / NCTC 7466) OX=373153 GN=SPD_1610 PE=4 SV=1	1	3	26	26.057	219	0	7.1436	210860	14	6	ENGEFNHFPGNTVVANLYTK;ETEFWSSNLPLDTPLQEIHDYFAK;IPLTEEEEEEFTK			-1	12579	8563.4	4015.5	60539	58990	FALSE	TRUE	FALSE	TRUE			138953	180412	-0.0373944	0.550137994480221	0.3767	0.918869644484959	13.7271	6.5326
A0A0H2ZP25	ychF	A0A0H2ZP25	A0A0H2ZP25	Ribosome-binding ATPase YchF OS=Streptococcus pneumoniae serotype 2 (strain D39 / NCTC 7466) OX=373153 GN=ychF PE=3 SV=1	1	21	72.8	41.171	371	0	323.31	25671000	19	103	AAYHLLGLGTYFTAGEK;AEEEISELDDEDK;AEEEISELDDEDKK;AFDDENVMR;AGAEAANYPFATIDPNVGMVEVPDER;ALTAGIVGLPNVGK;APQAAGIIHSDFEK;AVTMSYEDLVK;EDAFVDPLADIDTINLELILADLESVNK;EFAATENAEVVVISAR;EFLEAIGLTESGVDK;EQGREDAFVDPLADIDTINLELILADLESVNK;EQGREDAFVDPLADIDTINLELILADLESVNKR;ESVAEFNVLQK;EVDAIVHVVR;EYIVQDGDIMEFR;GLFLLTTKPVLYVANVDEDVVSEPDSIDYVK;KTVPTTFEFTDIAGIVK;STLFNAITK;TIEFTDEEQK;TVPTTFEFTDIAGIVK			-1	880570	440770	439790	989770	964410	FALSE	TRUE	FALSE	TRUE			5.85294e+06	4.74678e+06	-0.0374467	0.549218031278749	-0.302213	0.185050136736554	706.551	715.471
Q04MJ2	leuS	Q04MJ2	Q04MJ2	Leucine--tRNA ligase OS=Streptococcus pneumoniae serotype 2 (strain D39 / NCTC 7466) OX=373153 GN=leuS PE=3 SV=1	1	34	65.7	94.365	833	0	323.31	36359000	33	181	AQGYNVLHPMGWDAFGLPAEQYAMDTGNDPAEFTAENIANFK;AQGYNVLHPMGWDAFGLPAEQYAMDTGNDPAEFTAENIANFKR;AVTEQIESLK;DGSFFHIETGEELEQAPAK;DIRPSGTGESPLANLTDWLEVTR;DIRPSGTGESPLANLTDWLEVTREDGVK;DLSREELQEIALADEK;EFTVFTTRPDTLFGATFTVLAPEHELVDAITSSEQAEAVADYK;EILAENNGALDK;EMPIWIADYVLASYGTGAVMAVPAHDQR;FLYDLGVVPTK;FNTAIAQLMVFVNAANK;FYALDMFPYPSGVGLHVGHPEGYTATDILSR;GLAYEAEVPVNWVEELGTAIANEEVLPDGTSER;LADEDLLK;LFNQGMILGTSYR;LLNDLD…			-1	352250	190370	161880	855430	833190	FALSE	TRUE	FALSE	TRUE			5.68394e+06	5.58679e+06	-0.0380043	0.548298068077277	-0.0248712	0.597082953509572	305.161	263.354
Q04IQ7	recX	Q04IQ7	Q04IQ7	Regulatory protein RecX OS=Streptococcus pneumoniae serotype 2 (strain D39 / NCTC 7466) OX=373153 GN=recX PE=3 SV=1	1	2	12.4	30.209	258	0	18.994	257160	16	6	IAFDDLDSQVDQETTQELIFK;NIVSQVIANLK			-1	16073	9608.3	6464.5	53885	52484	FALSE	TRUE	FALSE	TRUE			192446	133743	-0.038006	0.547378104875805	-0.524991	0.0829535095715588	15.402	10.5167
Q04I74	tyrS	Q04I74	Q04I74	Tyrosine--tRNA ligase OS=Streptococcus pneumoniae serotype 2 (strain D39 / NCTC 7466) OX=373153 GN=tyrS PE=3 SV=1	1	28	66.7	47.48	418	0	323.31	66820000	19	202	ALEEGQVSYYTGYDPTADSLHLGHLVAILTSR;AVMVNNYDWFGSISFIDFLR;EALNITEQLFAGNIK;EDVQNGAIYVNGDR;EDVQNGAIYVNGDRIQELDYVLSDADK;EDVQNGAIYVNGDRIQELDYVLSDADKLENELTVIR;EDVQNGAIYVNGDRIQELDYVLSDADKLENELTVIRR;ERGLIFQTTDEEALRK;EVVTLVHGEEAYK;FLDFENGENK;GLIFQTTDEEALR;GLIFQTTDEEALRK;GVPNYQVQADENNNIVELLVSSGIVNSK;IFTFLSLDEIEDIR;IFTFLSLDEIEDIRK;IQELDYVLSDADK;IQELDYVLSDADKLENELTVIR;IQELDYVLSDADKLENELTVIRR;LENELTVIR;LENELTVIR…			-1	2000300	1039600	960710	1521500	1481800	FALSE	TRUE	FALSE	TRUE			1.27934e+07	1.08758e+07	-0.0381436	0.546458141674333	-0.234283	0.23792160437557	1666.47	1562.93
A0A0H2ZN35	lmb	A0A0H2ZN35	A0A0H2ZN35	Adhesion lipoprotein OS=Streptococcus pneumoniae serotype 2 (strain D39 / NCTC 7466) OX=373153 GN=lmb PE=3 SV=1	1	9	50.2	33.951	305	0	135.36	2523500	17	33	FGLNQLGIAGISPEQEPSPR;IVTSFYPIYAMVK;MIQSSSGIHSFEPSANDIAAIYDADVFVYHSHTLESWAGSLDPNLK;RFGLNQLGIAGISPEQEPSPR;TFVTQHTAFSYLAK;TLNPLESDPQNDK;TYLENLEENMSILAEELK;VLEASEGMTLERVPGLEDVEAGDGVDEK;VPGLEDVEAGDGVDEK			-1	111340	75534	35803	276730	269310	FALSE	TRUE	FALSE	TRUE			1.09208e+06	691153	-0.0392113	0.545538178472861	-0.659996	0.0546946216955333	121.08	58.246
A0A0H2ZP32	pyrDa	A0A0H2ZP32	A0A0H2ZP32	Dihydroorotate dehydrogenase OS=Streptococcus pneumoniae serotype 2 (strain D39 / NCTC 7466) OX=373153 GN=pyrDa PE=3 SV=1	1	13	74	34.527	311	0	323.31	54012000	15	139	DAFEHILCGASMVQVGTTLHK;ESNRTFFLSLVGMSPEETHTILK;FVNCVNSIGNGLYIEDESVVIRPK;GLTELNLSCPNVPGKPQIAYDFETTDR;GYESLEDFR;GYESLEDFRGK;LNPQIQIIGTGGVLTGR;LPPYFDIVHFDQAAAIFNK;NGFGGIGGEYIKPTALANVHAFYQR;TFFLSLVGMSPEETHTILK;TFFLSLVGMSPEETHTILKK;TQIAGFEFDNCLMNAAGVACMTIEELEEVK;YQDVPLGSINSMGLPNNGLDYYLDYLLDLQEK			-1	707340	375850	331490	2175700	2116900	FALSE	TRUE	FALSE	TRUE			1.18754e+07	9.55183e+06	-0.0395265	0.544618215271389	-0.314122	0.176845943482224	602.484	539.283
Q04KC1	lacA	Q04KC1	Q04KC1	Galactose-6-phosphate isomerase subunit LacA OS=Streptococcus pneumoniae serotype 2 (strain D39 / NCTC 7466) OX=373153 GN=lacA PE=3 SV=1	1	3	34.8	15.244	141	0	18.004	537450	5	8	EEQNLGIVIDAYGAGPFMVATK;MITMGAQLVGDELAK;SIVIGADAAGLR			-1	107490	50642	56849	93569	90975	FALSE	TRUE	FALSE	TRUE			311128	345395	-0.0405605	0.543698252069917	0.15074	0.818596171376481	81.1787	92.4846
A0A0H2ZP64	SPD_1411	A0A0H2ZP64	A0A0H2ZP64	Isochorismatase family protein OS=Streptococcus pneumoniae serotype 2 (strain D39 / NCTC 7466) OX=373153 GN=SPD_1411 PE=4 SV=1	1	6	52.4	21.369	191	0	103.23	8386200	7	36	ALISIDYTEDFVADSGK;GDYIFFTIDAHEENDCFHPESK;LFPPHNLIGTSGR;LTAGAPAQAISDAISK;NLYGDLGIFYQEHGSDSR;RHYSAFSGTDLDIR			-1	712520	402240	310280	640210	622220	FALSE	TRUE	FALSE	TRUE			3.13228e+06	2.38526e+06	-0.0411204	0.542778288868445	-0.393066	0.126709206927985	644.787	504.778
A0A0H2ZMK6	SPD_1436	A0A0H2ZMK6	A0A0H2ZMK6	Cation-transporting ATPase, E1-E2 family protein OS=Streptococcus pneumoniae serotype 2 (strain D39 / NCTC 7466) OX=373153 GN=SPD_1436 PE=4 SV=1	1	24	45.6	85.567	778	0	323.31	13340000	31	117	AGFADYHSYVDCSK;AGHTTAMTGDGVNDILALR;DGQEVALNPEELVLGDVIR;EADCSIVMAEGDPATR;EVDGLLLSGSFLASGSVLSQVHHVGADNYAAK;FVGDVAYPMISNLPFSSDRK;IISGDNPVTVSSIAQK;IMGLTQREVKER;ITDEELMAMAEETAIFGR;KAGHTTAMTGDGVNDILALR;KLIIQTLK;KLIIQTLKK;KWGAMELEGLGTVFLGAPEMLLDSEVPEAR;LSAGEQIPSDALVLEGFAEVNEAMLTGESDLVQK;MQVEAVLPLTETYGEEAIASILTSYMAHSEDK;QIANLVLLNSDFNDVPEILFEGR;QIANLVLLNSDFNDVPEILFEGRR;SSVVNSSTALLGMLPK;TIRDGQEVALNPEELVLGD…			-1	186930	106200	80723	569940	553920	FALSE	TRUE	FALSE	TRUE			2.45026e+06	2.73464e+06	-0.0411324	0.541858325666973	0.158417	0.826800364630811	170.238	131.324
A0A0H2ZNB5	SPD_0077	A0A0H2ZNB5	A0A0H2ZNB5	Potassium uptake protein, Trk family protein OS=Streptococcus pneumoniae serotype 2 (strain D39 / NCTC 7466) OX=373153 GN=SPD_0077 PE=4 SV=1	1	10	80.5	23.96	221	0	243.41	16662000	11	63	ADTYILAVINNQYLDTLVALNS;EQENSPLDVEFGPDDLLK;GVIGDITDEELLR;IGADSVISPEYEMGQSLAQTILFHNSVDVFQLDK;INQFEPVLAR;QDMNIIAIDDHAER;SAGIDTCDTVVVATGENLESSVLAVMHCK;SLGVPTVIAK;TIGILGLGIFGSSVLAALAK			-1	917810	475200	442610	838450	814800	FALSE	TRUE	FALSE	TRUE			4.59717e+06	4.28582e+06	-0.0412788	0.540938362465501	-0.101175	0.441203281677302	761.742	720.058
Q04K81	uvrB	Q04K81	Q04K81	UvrABC system protein B OS=Streptococcus pneumoniae serotype 2 (strain D39 / NCTC 7466) OX=373153 GN=uvrB PE=3 SV=1	1	15	35.6	75.751	662	0	95.989	3517200	33	61	EGIDVPEVSLVAILDADK;EVEALTGQVLGEVDHLAIFPATHFVTNDDHMEVAIAK;EYADSVVSLRPGLEISR;IQAELEEQLAVFEK;IQMAYNEEHGIVPQTIK;IQMAYNEEHGIVPQTIKK;LGVFDVLVGINLLR;LLNDLVDIQFER;LPSALDNRPLRR;MAEDLTDYFK;NDVIVVASVSCIYGLGSPK;NSEGHVIMYADTVTQSMQR;TLAGQLYGEFK;VNKPTLVIAHNK;YQPSGDQPQAIEQLVDNIEGGEK			-1	75773	41344	34429	164010	159370	FALSE	TRUE	FALSE	TRUE			930050	875906	-0.0414037	0.540018399264029	-0.0865329	0.474931631722881	66.2741	56.0107
Q04I96	mutS	Q04I96	Q04I96	DNA mismatch repair protein MutS OS=Streptococcus pneumoniae serotype 2 (strain D39 / NCTC 7466) OX=373153 GN=mutS PE=3 SV=1	1	21	42.4	94.847	844	0	250.64	3595200	38	81	AREVVLGYDLSEEEEQILSR;ASLDLVENAR;DGYYFHVTNSQLGNVPAHFFR;DLLQLATTLSSVPR;ELNHLKPVIR;ESFEDLHLLDLR;EVVQVITPGTVVDSSKPDSQNNFLVSIDR;GTATYDGMALAQSIIEYIHEHIGAK;ILTQLENQGTESPPPMR;KQGSLFWLLDETK;LDVYNMTPMQVMNVLVELK;LLQYVHR;LQALAQGIATVDVLQSLAVVAETQHLIRPEFGDDSQIDIR;LSPGMQQYVDIK;LSPGMQQYVDIKK;MGDFYELFYEDAVNAAQILEISLTSR;QEVVQVFLDHFFER;QLAMTAVMAQLGSYVPAESAHLPIFDAIFTR;QTSAVTEQISLFDRAEEHPILAELAK;REVVQVITPGTVVDSSKPDSQ…			-1	30687	16683	14004	131820	128080	FALSE	TRUE	FALSE	TRUE			763026	574472	-0.0415241	0.539098436062557	-0.409495	0.120328167730173	26.7427	22.7824
A0A0H2ZMK7	SPD_0464	A0A0H2ZMK7	A0A0H2ZMK7	ABC transporter, ATP-binding protein OS=Streptococcus pneumoniae serotype 2 (strain D39 / NCTC 7466) OX=373153 GN=SPD_0464 PE=4 SV=1	1	9	63.8	27.012	243	0	185.11	4730500	9	48	DVSFTVESGQLVGLIGLNGAGK;EAFDMPEASLNDIYLALTK;EHIETVAMAYGIEQK;LDWFPVHFSK;MCDAFVILHK;NLTGGYVHVPVLK;QIGYIPETPSLYEELTLR;SILMSTHVLDSAEK;STTINEIIGLLAPYSGSININGLTLQGDATSYRK			-1	434340	209860	224480	302320	293730	FALSE	TRUE	FALSE	TRUE			1.1668e+06	1.20726e+06	-0.0415858	0.538178472861086	0.0491831	0.721969006381039	336.404	365.194
A0A0H2ZQT2	malQ	A0A0H2ZQT2	A0A0H2ZQT2	4-alpha-glucanotransferase OS=Streptococcus pneumoniae serotype 2 (strain D39 / NCTC 7466) OX=373153 GN=malQ PE=3 SV=1	1	15	58.4	58.076	505	0	163.91	3443700	14	64	ASALESYREQLADK;ATCIAGCPPDEFSVTGQLWGNPIYDWEAMDK;AYANDNHIEIVGDMPIYVAEDSSDMWANPHLFK;EELGELNIIAEDLGFMTDEVIELR;EYETVVHAMLR;EYFDNLAWTEWPDADAR;FAQDNQSWLELFAEYMAIK;GFESYWEIPAGSDTAAPGEWVK;ILQFAFNPEDESIDSPHLAPANSVMYTGTHDNNTVLGWYR;INENLVDLKK;MNFPSTLGGNWSWR;MTEDQLTPAVEEGLLDLTTIYR;RINENLVDLKK;TVFSSVSFMAIATMQDLLELDEAAR;VTQYFFFQQWLK			-1	173280	84326	88951	193230	187730	FALSE	TRUE	FALSE	TRUE			888472	885908	-0.0416599	0.537258509659614	-0.0041695	0.632634457611668	135.174	144.71
Q04KH2	ligA	Q04KH2	Q04KH2	DNA ligase OS=Streptococcus pneumoniae serotype 2 (strain D39 / NCTC 7466) OX=373153 GN=ligA PE=3 SV=1	1	27	59.2	72.245	652	0	323.31	11637000	42	119	AGDIIPAVLR;ASQLLLQYFHSIENLYQADSEEVASIESLGGVIAK;ATLHNVDYIAEK;CPAQIMEGLIHFASR;DIPLTLPEELDITVR;EAQLLSVDWTVGR;ELVELETAYPEQVLADSPTHR;EVAHPTYICELK;GDGSIGENITENLK;GDGSIGENITENLKR;GQTVVADAALSGLTVVLTGK;IDGLSISLTYEK;ILAENIDEIWNFIQEVGQER;LDIPTNCPSCNSDLLHFEDEVALR;LLFGLGIR;LQEEDFLLLEGVK;RILAENIDEIWNFIQEVGQER;RMNELVALLNR;RNLATFLYQEASPSTR;SLQTYFAAEGSEILLR;TGVVTPTANLTPVQLAGTTVSR;VNDLASQEELGFTVK;YATEYYTSDNPSVSDSE…			-1	167430	91104	76326	486430	472390	FALSE	TRUE	FALSE	TRUE			2.32707e+06	1.72739e+06	-0.0422538	0.536338546458142	-0.429916	0.109389243391067	146.039	124.171
A0A0H2ZPK7	map	A0A0H2ZPK7	A0A0H2ZPK7	Methionine aminopeptidase OS=Streptococcus pneumoniae serotype 2 (strain D39 / NCTC 7466) OX=373153 GN=map PE=3 SV=1	1	16	78.3	31.65	286	0	223.42	16866000	14	86	AGDFLASIHIGLR;CKEENFLPLQIGVDGAMMDYPYATCCSLNDEVAHAFPR;DGPVILTSQGEEGTY;DLIKPGVDMWEVEEYVR;DLVGHGVGPTMHEEPMVPNYGIAGR;EENFLPLQIGVDGAMMDYPYATCCSLNDEVAHAFPR;EGMVLTIEPMINTGDWEIDTDMK;GIEQAVVGNR;IGDIGAAIQEYAESR;KYTQSYSGGLADSCWAYAVGTPSEEVK;LNFNNVEQMK;LNFNNVEQMKK;LREGMVLTIEPMINTGDWEIDTDMK;TIDGGLSCQYEHQFVITK;VDMVLGGPIAK;YTQSYSGGLADSCWAYAVGTPSEEVK			-1	648940	346310	302620	676750	657210	FALSE	TRUE	FALSE	TRUE			4.01891e+06	3.96551e+06	-0.0422686	0.53541858325667	-0.0192999	0.607110300820419	555.132	492.316
A0A0H2ZNL2	sdhB	A0A0H2ZNL2	A0A0H2ZNL2	L-serine dehydratase OS=Streptococcus pneumoniae serotype 2 (strain D39 / NCTC 7466) OX=373153 GN=sdhB PE=3 SV=1	1	7	57	24.329	223	0	90.859	2424900	8	29	AGEKAIMIIEVDSR;FQSVFDIIGPVMIGPSSSHTAGAVR;GHGTDLALVAGILGMDTDDPEIPNSLEIAHK;IPHLHNVNFFK;IVSSIFDDTPTEVEFQLFNSFAK;NCDEAIEEIRK;YGINIAQMNVTR			-1	115320	53896	61422	231350	224440	FALSE	TRUE	FALSE	TRUE			1.04554e+06	974219	-0.0437473	0.534498620055198	-0.10193	0.439380127620784	86.3948	99.9241
Q04KZ2	proA	Q04KZ2	Q04KZ2	Gamma-glutamyl phosphate reductase OS=Streptococcus pneumoniae serotype 2 (strain D39 / NCTC 7466) OX=373153 GN=proA PE=3 SV=1	1	18	60.7	45.225	420	0	306.03	11425000	20	107	ASQFVSGQAAETQDFDTEFLDYVLAVK;DAYQTTHAIVTALK;DAYQTTHAIVTALKK;EAGLEPIQFR;EVVALPDPIGEVLETSQLENGLVITK;FTDGGQFGLGCEMGISTQK;GGAGLINAVVENAIVPVIETGTGIVHVYVDK;GLETTTIHPNVIQLVEDTSR;GYLDLLIPR;LYLDADRIEAMAR;NQALLAMADHLVAATEEILAANALDMAAAK;QEQFEQVQAVK;QEQFEQVQAVKK;SINTASEEVK;TSRPSVCNAMEVLLVHENK;VSRQEQFEQVQAVK;VSRQEQFEQVQAVKK;YVVAGDGQIRE			-1	237440	123000	114440	756500	733820	FALSE	TRUE	FALSE	TRUE			2.77038e+06	2.66697e+06	-0.0439139	0.533578656853726	-0.0548786	0.533272561531449	197.168	186.176
A0A0H2ZQA1	rpoD	A0A0H2ZQA1	A0A0H2ZQA1	RNA polymerase sigma factor SigA OS=Streptococcus pneumoniae serotype 2 (strain D39 / NCTC 7466) OX=373153 GN=rpoD PE=3 SV=1	1	11	56.6	42.03	369	0	323.31	22580000	17	61	EIGVVPLLTNEEEK;EQLDEILDTLTDREENVLR;EVTTFDVQVAEFIR;GMQFLDLIQEGNMGLMK;GTATDDEINASLVIPFTLDADGIEDLLQR;IAQEPVSLETPIGEEDDSHLGDFIEDEVIENPVDYTTR;IPVHMVETINK;IQDAGISITDNEGNPSAR;LRFGLDDGK;NLLQELGQDPTPEQIAER;VLSNEEEPELSDEDLIGSTSAK			-1	873960	463170	410790	1165500	1130400	FALSE	TRUE	FALSE	TRUE			6.20282e+06	5.79247e+06	-0.0441156	0.532658693652254	-0.0987463	0.445761166818596	742.458	668.292
Q04IK6	rpoB	Q04IK6	Q04IK6	DNA-directed RNA polymerase subunit beta OS=Streptococcus pneumoniae serotype 2 (strain D39 / NCTC 7466) OX=373153 GN=rpoB PE=3 SV=1	1	60	68.9	134.32	1203	0	323.31	121190000	66	431	AFLDHGLK;ALGFSGDDEIFDIFGDSELVR;DDVYTSVHLEEYESETR;DLDEGMDEDVIHVDDLEK;DLDEMGIIR;DLSAEERLLHAIFGDK;DTSLRVPHGADGVVR;EDGSLDVYHIQK;EFFGSSQLSQFMDQHNPLSELSHK;EFFGSSQLSQFMDQHNPLSELSHKR;EIPNVGEDALK;ELQSLGLDMR;ETGVVTNEIVWLTADEEDEYTVAQANSR;EVFEDVLPISNFTDTMELEFVGYEIK;EVFEDVLPISNFTDTMELEFVGYEIKEPK;EVLDLPNLIEIQTDSFK;FGEMEVWALEAYGASNVLQEILTYK;GAWLELESDSK;GDFIADGPSMENGEMALGQNPIVAYMTWEGYNFEDAVIMSER;GKPIPKPGVPESFR;H…			-1	913660	462050	451610	1477300	1432200	FALSE	TRUE	FALSE	TRUE			9.44593e+06	8.84404e+06	-0.0447299	0.531738730450782	-0.0949879	0.457611668185962	740.662	734.7
A0A0H2ZPF0	cysE	A0A0H2ZPF0	A0A0H2ZPF0	Serine acetyltransferase OS=Streptococcus pneumoniae serotype 2 (strain D39 / NCTC 7466) OX=373153 GN=cysE PE=3 SV=1	1	3	27.3	22.481	205	0	15.813	278880	9	13	GALISAHAQVIGPVEIGENAK;KDEPVIHEVEEK;VGAAAVVVADVPSDVTVVGIPAK			-1	26788	15913	10876	43141	41820	FALSE	TRUE	FALSE	TRUE			239411	187367	-0.0448666	0.53081876724931	-0.353624	0.144029170464904	25.5084	17.6936
A0A0H2ZMJ7	SPD_0179	A0A0H2ZMJ7	A0A0H2ZMJ7	Lipoprotein, putative OS=Streptococcus pneumoniae serotype 2 (strain D39 / NCTC 7466) OX=373153 GN=SPD_0179 PE=4 SV=1	1	6	40.2	21.04	189	0	92.47	4594900	12	28	DTLQSALPVIENAEK;LLSATELQTTTSFDFQVLDVK;LLSATELQTTTSFDFQVLDVKK;NIGLENLLK;TFLSLTIQQK;TLVLPESDDGSQQTQTITYK			-1	362000	188900	173100	630790	611450	FALSE	TRUE	FALSE	TRUE			2.00014e+06	2.01265e+06	-0.0449253	0.529898804047838	0.00899138	0.66362807657247	302.805	281.607
A0A0H2ZMS9	rnj	A0A0H2ZMS9	A0A0H2ZMS9	Ribonuclease J OS=Streptococcus pneumoniae serotype 2 (strain D39 / NCTC 7466) OX=373153 GN=rnj PE=3 SV=1	1	27	75.3	61.061	559	0	323.31	37539000	33	182	AIVNGIDLGYIK;AVLITHGHEDHIGGIPFLLK;AYTLKPEEVGVFAIGGLGEIGK;DASVQSVNGAIVNAIRPFLYENTER;DASVQSVNGAIVNAIRPFLYENTEREPIIIPMILTPDEE;DLSEDGVVLAVATVDFK;DNIFIMSNGDVLALTADSAR;DYPAGEVLILCTGSQGEPMAALSR;EPIIIPMILTPDEE;FDFTPVGEPADLHR;FPEDDLLGIDYVIPDYSYIVDNIDR;GKLEEHGLLR;GTFIEPNEIK;IAGHFNAQDIYVDGNR;IGEIGAAVLK;ILFNAIR;LEEHGLLR;LINIISEAGVEVIHGK;LYEINHNTELTFK;MAALGEEGVLCLLSDSTNAEVPTFTNSEK;NTYGIEYQDEIIIVDAGIK;QANVPIYA…			-1	664130	341660	322470	598300	579930	FALSE	TRUE	FALSE	TRUE			5.38247e+06	4.66191e+06	-0.0449903	0.528978840846366	-0.207348	0.266180492251595	547.678	524.609
A0A0H2ZPW6	gki	A0A0H2ZPW6	A0A0H2ZPW6	Glucokinase OS=Streptococcus pneumoniae serotype 2 (strain D39 / NCTC 7466) OX=373153 GN=gki PE=3 SV=1	1	18	79.3	33.423	319	0	298.13	11248000	15	90	EGDDLALIVYR;FAILTTAGEIQGK;GCLETVASATGIVNLTR;IIGIDLGGTSIK;KGCLETVASATGIVNLTR;LALATLGNDAGVIGAASLVLQ;LDLLGLAAADFQGIGMGSPGVVDR;LDLLGLAAADFQGIGMGSPGVVDRDK;LLHGVAGAAGELGHITVDFDQPISCTCGK;RLIDNGEEVTAK;RYADEYEGDAALK;RYADEYEGDAALKR;TNILDEGSHIVDDMIESIQHR;VYDENSFPQVR;WMGAGDNQPDVVFMTLGTGVGGGIVAEGK;YADEYEGDAALK;YADEYEGDAALKR;YLGIACANIGSILNPSTIVIGGGVSAAGEFLLQGVQK			-1	522990	284030	238960	552970	535940	FALSE	TRUE	FALSE	TRUE			2.78347e+06	2.56947e+06	-0.0451297	0.528058877644894	-0.115415	0.412032816773017	455.298	388.751
A0A0H2ZNN9	SPD_0414	A0A0H2ZNN9	A0A0H2ZNN9	Membrane protein, putative OS=Streptococcus pneumoniae serotype 2 (strain D39 / NCTC 7466) OX=373153 GN=SPD_0414 PE=4 SV=1	1	9	28	70.988	629	0	64.427	1442900	27	31	FTFDQLIQATLLDVIDR;FTFDQLIQATLLDVIDRGNVSIISEGDAVGLR;INSYQGDLYIHADNTAEFR;LYEPPMELEPMVLSEAVYSTSLEEVSPLVK;MPSGFDIDPHPK;NGAELADVTSEVTEEADGYTVR;NLLFLYDDIAELNWQPLTDSSESIEK;SSFEEVLNQMQEGVR;VYNPGQEGDIVEVDLVWNLK			-1	24790	12478	12312	82886	80313	FALSE	TRUE	FALSE	TRUE			603002	494852	-0.0454949	0.527138914443422	-0.285165	0.195077484047402	20.0021	20.0297
Q04KY0	frr	Q04KY0	Q04KY0	Ribosome-recycling factor OS=Streptococcus pneumoniae serotype 2 (strain D39 / NCTC 7466) OX=373153 GN=frr PE=3 SV=1	1	4	34.6	20.642	185	0	178.17	42478000	11	34	ALNASDLGITPANDGSVIR;LVIPALTEETRR;VHVEYYGVETPLNQIASITIPEAR;VLLVTPFDK			-1	2024400	1077500	946990	3632300	3518700	FALSE	TRUE	FALSE	TRUE			1.98001e+07	1.85892e+07	-0.0458408	0.52621895124195	-0.0910404	0.466727438468551	1727.22	1540.61
A0A0H2ZN88	pcrA	A0A0H2ZN88	A0A0H2ZN88	ATP-dependent DNA helicase OS=Streptococcus pneumoniae serotype 2 (strain D39 / NCTC 7466) OX=373153 GN=pcrA PE=3 SV=1	1	28	60.7	85.973	763	0	323.31	8395400	43	103	AAQSIWDFANMMLDLR;ADDELDEAVFVAR;ARVENIEEFLSVTK;ASYSSGSISFGQGMSLAQALQDR;AYSLNPATQDCLIATFHSMCVR;DIIAYLNLIANLSDNISFER;EQLDHLSITELVESVLEK;FINEISSDLLEYQGLARPANTSFK;FLNDLALIADTDSGSQETSEVTLMTLHAAK;GADMQNILDFEK;GLEFPVVFLIGMEENVFPLSR;ILYLTNANSR;INFPEVGLK;IRDFANLQNMSMLDASANIMLSGIK;KWGEGTVLEVSGSGAR;LVNPWNILAITFTNK;NALLNGMNDR;NDLIDDVAYAAQAGDMYTQIVAQCYTAYQK;NFDDTTDVTEEETGLDK;NICVVGDADQSIYGWR;NLWTQNADGEQIVYYR;Q…			-1	146610	80890	65716	212640	205780	FALSE	TRUE	FALSE	TRUE			1.33732e+06	1.19548e+06	-0.0473102	0.525298988040478	-0.161753	0.326344576116682	129.666	106.91
A0A0H2ZMF0	SPD_0782	A0A0H2ZMF0	A0A0H2ZMF0	Site-specific DNA-methyltransferase (adenine-specific) OS=Streptococcus pneumoniae serotype 2 (strain D39 / NCTC 7466) OX=373153 GN=SPD_0782 PE=3 SV=1	1	18	58.8	56.662	497	0	162.18	5519800	29	56	AAVIVPDGVLFGSSK;AISILDVFPTR;DEWETNTDNINHFHNQMFHGNDTDTTMLR;DIISDPAMGSAGFLVSASR;EAIFQINKPATLQK;ENDYDLSINK;ESDAEFLGIPYEGVFPK;GIRQEIVENHK;GLDVDFDNDK;GSLDYNSTSNDLLATVK;HIIDMMVELMQPTIK;LDAVISMPSGVFKPYAGVSTAILIFTK;LGAMNMMLHGVENPQISYLDSLSQDNEEADK;LMTQEIFPFIK;QSITDIGDIYEYLLSK;RQPISDNDIPDIIER;TDQSFFVPVAEIK;YTLVLANPPFK			-1	150020	64560	85457	251060	242910	FALSE	TRUE	FALSE	TRUE			1.1648e+06	1.08766e+06	-0.0476103	0.524379024839006	-0.0988542	0.444849589790337	103.489	139.025
A0A0H2ZRL6	SPD_1664	A0A0H2ZRL6	A0A0H2ZRL6	PTS system, trehalose-specific IIABC components OS=Streptococcus pneumoniae serotype 2 (strain D39 / NCTC 7466) OX=373153 GN=SPD_1664 PE=4 SV=1	1	7	26.6	69.794	655	0	55.258	2013900	10	30	DLLQAIGGK;EAQVSLPATISAYLGVTEPALFGVNVK;ELSQATDPVFASGVMGQGLVIEPSQGELTSPVNGTVTVLFPTK;FDMDVIK;GFESLVVQGDHVTVGQQLIR;HAIGIVSDEGVELLIHIGMDTVGLDGK;TEGDTNLQAEFVAQEEAEFVSHELVELTSVEIISPLTGQVK			-1	59711	32628	27084	138190	133700	FALSE	TRUE	FALSE	TRUE			813509	934891	-0.0476538	0.523459061637535	0.200641	0.85232452142206	52.3024	44.0615
A0A0H2ZR68	SPD_1260	A0A0H2ZR68	A0A0H2ZR68	Methyltransferase OS=Streptococcus pneumoniae serotype 2 (strain D39 / NCTC 7466) OX=373153 GN=SPD_1260 PE=3 SV=1	1	6	28.6	45.298	392	0	69.004	788440	19	18	FNTIFTEYSSTTNIDQILVER;NGVPLSDVWNIPFLNPK;NNECLNESISLLQNAINSK;NYMGIDLSEEAINITQQR;TIESSSIDLIYMDPPFFTQK;VGYPTQKPILLLEQIIK			-1	40222	20016	20206	62496	60435	FALSE	TRUE	FALSE	TRUE			385232	411740	-0.0483795	0.522539098436063	0.0960058	0.779398359161349	32.0855	32.8721
A0A0H2ZMR0	SPD_0488	A0A0H2ZMR0	A0A0H2ZMR0	Uncharacterized protein OS=Streptococcus pneumoniae serotype 2 (strain D39 / NCTC 7466) OX=373153 GN=SPD_0488 PE=4 SV=1	1	6	26.1	51.382	444	0	35.158	668170	17	21	ELFQTALTTAK;GVEVLDTEHPGHPVR;HSQQAFGNGYLSVEQANLILNHLPMEITFVNK;IAEEPVQLDTAEGQVQQVIDTPEGHFTITFTPK;KEELFFPIMER;QMGLVGQFDIHYQR			-1	4331.2	1782.1	2549.2	93195	90107	FALSE	TRUE	FALSE	TRUE			377222	379661	-0.0486134	0.521619135234591	0.00929503	0.664539653600729	2.85669	4.14716
A0A0H2ZPU5	SPD_1644	A0A0H2ZPU5	A0A0H2ZPU5	SnoaL-like domain-containing protein OS=Streptococcus pneumoniae serotype 2 (strain D39 / NCTC 7466) OX=373153 GN=SPD_1644 PE=4 SV=1	1	3	21.7	29.401	254	0	55.779	1237100	8	19	NAHNLYIHAIQDGR;TPENDQLDQIFGDFEIK;VAEAQAQSVGDTYIQHSTGVPDGK			-1	43068	22605	20463	167810	162110	FALSE	TRUE	FALSE	TRUE			746847	637768	-0.0498556	0.520699172033119	-0.22778	0.249772105742935	36.2356	33.2901
A0A0H2ZLT8	SPD_1761	A0A0H2ZLT8	A0A0H2ZLT8	CBS domain membrane protein OS=Streptococcus pneumoniae serotype 2 (strain D39 / NCTC 7466) OX=373153 GN=SPD_1761 PE=3 SV=1	1	7	22.3	49.635	443	0	31.157	893340	10	18	AGFVDGFDNIVWK;AGFVDGFDNIVWKR;DNVIGIIHTK;ILQDPLFVPETIFVDDLLK;QMAILLDEYGGMAGLVTLEDLLEEIVGEIDDETDK;RILQDPLFVPETIFVDDLLK;TDAFMVDIQDDSQAIIQSILK			-1	67228	42128	25100	90363	87260	FALSE	TRUE	FALSE	TRUE			517953	350712	-0.0504117	0.519779208831647	-0.562537	0.0765724703737466	67.5308	40.8338
A0A0H2ZNY8	SPD_0579	A0A0H2ZNY8	A0A0H2ZNY8	Pneumococcal surface protein, putative OS=Streptococcus pneumoniae serotype 2 (strain D39 / NCTC 7466) OX=373153 GN=SPD_0579 PE=4 SV=1	1	9	41.6	37.271	329	0	54.391	1627900	18	26	EAWANGYSDIHEGEPGYSAK;LDRDHDGVACELK;MAQGEWVYDSSYQAWYYLK;MAQSEWIYDSSYQAWYYLK;MAVNEWVDGGR;NAWQGAYYLK;NAWQGNYYLK;QDGAWYYFDGNGNLVK;QSTAIQINTSSATTSGWVK			-1	81277	40650	40626	107210	103500	FALSE	TRUE	FALSE	TRUE			561131	541261	-0.0508087	0.518859245630175	-0.0520128	0.544211485870556	65.1616	66.0922
A0A0H2ZKY7	SPD_0878	A0A0H2ZKY7	A0A0H2ZKY7	DUF536 domain-containing protein OS=Streptococcus pneumoniae serotype 2 (strain D39 / NCTC 7466) OX=373153 GN=SPD_0878 PE=4 SV=1	1	3	27	18.97	163	0	127.76	4100100	8	32	QLDQQQQLTLQAMK;SIEMTVSEIAEVLGLSR;TIFEDEPVSEDVK			-1	480790	247800	232990	345130	333160	FALSE	TRUE	FALSE	TRUE			1.90456e+06	1.78645e+06	-0.0509247	0.517939282428703	-0.0923636	0.463081130355515	397.221	379.039
A0A0H2ZM27	pheA	A0A0H2ZM27	A0A0H2ZM27	Prephenate dehydratase OS=Streptococcus pneumoniae serotype 2 (strain D39 / NCTC 7466) OX=373153 GN=pheA PE=4 SV=1	1	4	22	31.65	282	0	21.641	372730	14	13	FIDEQYPEAQIEVTASTAYAAR;ILGAYPIYPISDHGK;KFIDEQYPEAQIEVTASTAYAAR;SSAEEYGLELIAEDIQEMEANFTR			-1	12272	3270.1	9001.9	43963	42433	FALSE	TRUE	FALSE	TRUE			215563	306028	-0.0511032	0.517019319227231	0.505553	0.946216955332726	5.24194	14.6447
A0A0H2ZLQ1	mltG	A0A0H2ZLQ1	A0A0H2ZLQ1	Endolytic murein transglycosylase OS=Streptococcus pneumoniae serotype 2 (strain D39 / NCTC 7466) OX=373153 GN=mltG PE=1 SV=1	1	25	68.6	60.797	551	0	323.31	78551000	26	179	AEQAGPETPTPATETVDIIR;APTVPTHPSQGVPASPADEIQR;DMPLQSNIAILYAQGK;ESLTAEAFLAK;ESTTIESLIDEMLAAMDK;ETPGVPSHPSQDVPSSPAEESGSRPGPGPVRPK;GGTDEPQEPVLATLTIPEGYTLDQIAQTVGQLQGDFK;HGLIFSFYAK;KAEQAGPETPTPATETVDIIR;KAEQAGPETPTPATETVDIIRDTSR;KAPTVPTHPSQGVPASPADEIQR;KYVTVGIPEGSNVQEIGTTLEK;LEGYLFPATYSIK;LGQNISLAEDVAIDTNIDSPYNVYK;LIAGVFYNR;NLSPYYSTIK;NLTVNELLTIASLVEK;NVGLMPGPVDSPSLDAIESSINQTK;SDNLYFVADVTEGK;TPANEPSAEE…			-1	1613700	802400	811300	1893300	1827400	FALSE	TRUE	FALSE	TRUE			1.26588e+07	1.12399e+07	-0.0511106	0.516099356025759	-0.171513	0.307201458523245	1286.24	1319.86
A0A0H2ZP45	glmS	A0A0H2ZP45	A0A0H2ZP45	Glutamine--fructose-6-phosphate aminotransferase [isomerizing] OS=Streptococcus pneumoniae serotype 2 (strain D39 / NCTC 7466) OX=373153 GN=glmS PE=3 SV=1	1	31	78.7	65.478	602	0	323.31	67978000	34	238	ANEMGIPSLTVTNVPGSTLSR;AQAFDLVHELSIVAQSIESTLSEK;ASYTAELDLSDIGK;AVQDADRIYILAAGTSYHAGFASK;AYTAQIAALAFLAK;CGIVGVVGNTNATDILIQGLEK;DTDDIVLTTVHPYLSPISMVVPTQLVAYFATLHR;EANYTMLLHAGPEIAVASTK;EEYLAGHHFK;EIDEQPTVMR;EIDEQPTVMRK;EISYIQCEGFAAGELK;ETNQYMEIHDQELVIVK;FAEEDGLSVLEAFK;FAEEDGLSVLEAFKK;FVLVHNGVIENYLEIK;FVLVHNGVIENYLEIKEEYLAGHHFK;GQDYYVAMEASLK;GQTDTEIAVHLIGK;GSYAFALIDSENPDVIYVAK;GYDSAGIFVLDGADNHLVK;HGTI…			-1	1107000	559040	547980	2084200	2011000	FALSE	TRUE	FALSE	TRUE			1.05063e+07	9.0093e+06	-0.0515806	0.515179392824287	-0.221764	0.255241567912489	896.136	891.479
A0A0H2ZL13	nusA	A0A0H2ZL13	A0A0H2ZL13	Transcription termination/antitermination protein NusA OS=Streptococcus pneumoniae serotype 2 (strain D39 / NCTC 7466) OX=373153 GN=nusA PE=3 SV=1	1	23	66.9	42.869	378	0	323.31	24503000	21	136	DALAINSAYELGDK;EDIIDAVVESLR;EHEQEIMSGTVER;EVVDEVFDSR;EVVDEVFDSRLEISLK;FEEAPAEFGR;FIYVNLGSIEAQLSK;IKFEEAPAEFGR;IKKEDIIDAVVESLR;KEDIIDAVVESLR;LAAHLTGYR;LMEQEIPEVYDGTVEIMSVAR;MVPIEENIDVIEWVADPAEFIYNAIAPAEVDQVIFDESDSK;MVPIEENIDVIEWVADPAEFIYNAIAPAEVDQVIFDESDSKR;QDQIPGEVFASHDR;QDQIPGEVFASHDRIEVYVYK;RALVVVPDNK;RLMEQEIPEVYDGTVEIMSVAR;RYGQSDSVAIDFNEK;SASEFEAMEDAASVELEVENDTVEE;SHNPNVDAIGTIVGR;TGDFTVYTVR;YG…			-1	902140	447720	454420	658630	635300	FALSE	TRUE	FALSE	TRUE			3.38034e+06	3.7614e+06	-0.0520302	0.514259429622815	0.154098	0.822242479489517	717.691	739.271
A0A0H2ZMD9	SPD_1014	A0A0H2ZMD9;A0A0H2ZNA8;Q9ZIJ0;A0A0H2ZRF4	A0A0H2ZMD9;A0A0H2ZNA8;Q9ZIJ0;A0A0H2ZRF4	IS630-Spn1, transposase Orf1 OS=Streptococcus pneumoniae serotype 2 (strain D39 / NCTC 7466) OX=373153 GN=SPD_1014 PE=4 SV=1;IS630-Spn1, transposase Orf1 OS=Streptococcus pneumoniae serotype 2 (strain D39 / NCTC 7466) OX=373153 GN=SPD_0084 PE=4 SV=1;Putati	4	2	38.8	13.376	116	0	49.185	2412100	7	15	NYLTDNPDAYLTEIASEFGCHPTTIHYALK;TGSITEASHVFQISR			-1;-1;-1;-1	65011	41443	23568	218880	210940	FALSE	TRUE	FALSE	TRUE			1.35585e+06	1.15367e+06	-0.0533074	0.513339466421343	-0.232962	0.240656335460346	66.4328	38.3415
Q04IS6	SPD_1662	Q04IS6	Q04IS6	UPF0154 protein SPD_1662 OS=Streptococcus pneumoniae serotype 2 (strain D39 / NCTC 7466) OX=373153 GN=SPD_1662 PE=3 SV=1	1	2	29.3	9.0857	82	0	94.377	6199300	6	18	TLLSANGQKPSEAK;VQQVYHQIIR			-1	796120	400560	395560	982150	946450	FALSE	TRUE	FALSE	TRUE			3.25003e+06	3.04655e+06	-0.0534171	0.512419503219871	-0.0932768	0.45943482224248	642.094	643.515
A0A0H2ZN00	SPD_1658	A0A0H2ZN00	A0A0H2ZN00	CBS domain protein OS=Streptococcus pneumoniae serotype 2 (strain D39 / NCTC 7466) OX=373153 GN=SPD_1658 PE=4 SV=1	1	6	78.4	17.269	153	0	55.365	3314000	8	29	AVNALLHDFSK;DIMAYQMEHDLSQEIMADTDIVHMTK;EFETFLLGQEETFLTPAK;LVDESFLPVVDAEGIFQGIITR;NLAVLIDTHNADHATLLLSQMTYTR;TDVAVVSPDFTITEVLHK			-1	285390	158180	127210	273830	263860	FALSE	TRUE	FALSE	TRUE			1.46853e+06	1.25936e+06	-0.0535079	0.511499540018399	-0.221673	0.256153144940747	253.561	206.951
Q04ML1	rpoA	Q04ML1	Q04ML1	DNA-directed RNA polymerase subunit alpha OS=Streptococcus pneumoniae serotype 2 (strain D39 / NCTC 7466) OX=373153 GN=rpoA PE=3 SV=1	1	14	64.3	34.206	311	0	323.31	58647000	18	102	AGINTVHDLTEK;DNAPVGTLAVDSIYTPVTK;EDVMQIILNIK;FVIEPLER;IIELDVEGPAEVTAGDILTDSDIEIVNPDHYLFTIGEGSSLK;ILTEHLDLFTNLTEIAK;KDNAPVGTLAVDSIYTPVTK;LIDLGLGLK;LTLEILTNGTIIPEDALGLSAR;RAGINTVHDLTEK;TIEELDLSVR;VLLASLPGAAVTSINIDGVLHEFDTVPGVR;VLLASLPGAAVTSINIDGVLHEFDTVPGVREDVMQIILNIK;VNYQVEPARVGSNDGFDK			-1	1726700	850680	876050	2841900	2738200	FALSE	TRUE	FALSE	TRUE			1.63717e+07	1.54766e+07	-0.053628	0.510579576816927	-0.0811172	0.481312670920693	1363.63	1425.2
Q04JX5	SPD_1206	Q04JX5	Q04JX5	UPF0342 protein SPD_1206 OS=Streptococcus pneumoniae serotype 2 (strain D39 / NCTC 7466) OX=373153 GN=SPD_1206 PE=3 SV=1	1	6	70.5	12.471	112	0	129.63	22439000	7	43	IFTEYLAFQEEIQK;IVFEPVSELLK;LAQTGQMPDASFQAK;QIQGNSLLSEFFTK;QQQLAIYLSDIEK;SNIYDSANELSR			-1	3175800	1785800	1390000	1266900	1220000	FALSE	TRUE	FALSE	TRUE			7.2767e+06	6.01655e+06	-0.0544215	0.509659613615455	-0.274348	0.20510483135825	2862.62	2261.32
A0A0H2ZP34	recG	A0A0H2ZP34	A0A0H2ZP34	ATP-dependent DNA helicase RecG OS=Streptococcus pneumoniae serotype 2 (strain D39 / NCTC 7466) OX=373153 GN=recG PE=3 SV=1	1	9	21.9	75.246	671	0	70.687	781260	35	26	GEADLIIGTHALIQDGVEYAR;HEQLPQVLTWLEGEIQK;IMTETTNGFVLAEEDLK;LGIENLQDLLLYFPFR;NAIALSEELTTHFAGK;QSGLPEFQVADIIEDFPILEEAR;QSGLPEFQVADIIEDFPILEEARK;TAFDQGLDLLIEENLPQSLLDK;VLAQVEDDLQPVYR			-1	14100	6753.7	7345.9	79299	76359	FALSE	TRUE	FALSE	TRUE			327009	310454	-0.0545045	0.508739650413983	-0.0749521	0.494074749316317	10.8261	11.9506
A0A0H2ZQB9	proWX	A0A0H2ZQB9	A0A0H2ZQB9	Choline transporter (Glycine betaine transport system permease protein) OS=Streptococcus pneumoniae serotype 2 (strain D39 / NCTC 7466) OX=373153 GN=proWX PE=3 SV=1	1	13	34.6	55.543	506	0	295.85	9523200	20	76	AGFTLEFNDREDGNK;EFLQEQGLLK;EFLQEQGLLKK;GDIDIYPEFTGTVTESLLQPSPK;GLQSMYGLNLNVATMQPALR;IGPEPEILANMYK;ITESQMSQLNYQVGVEGK;KGDIDIYPEFTGTVTESLLQPSPK;LLIEENTSMTATVKPNFGTTSFLYEALK;VSHEPEQVYQVAR;YDLQVLEDDK;YQAIHSGDIQITDAYSTDAELER;YQAIHSGDIQITDAYSTDAELERYDLQVLEDDK			-1	302830	162710	140120	374660	360730	FALSE	TRUE	FALSE	TRUE			2.16389e+06	2.09381e+06	-0.0546625	0.507819687212511	-0.0474944	0.551504102096627	260.823	227.954
A0A0H2ZPL7	SPD_0646	A0A0H2ZPL7	A0A0H2ZPL7	Uncharacterized protein OS=Streptococcus pneumoniae serotype 2 (strain D39 / NCTC 7466) OX=373153 GN=SPD_0646 PE=4 SV=1	1	10	64.4	30.665	281	0	160.23	10802000	14	55	ILPTSGLCSFYAEEGGLLMGYEID;IRETFPQADIK;LIGTVVGLLNIR;LLFVLAK;LNDLIDQGLSFEEVVEAITAYQEK;NIFLVTITGTLSGSHNSAQLAK;NIYLEDHPDTK;QLPTPAINTTFVSVPLTIQVADQVFVDDASLDIDQMMETMYATAEASK;SACPSPDDYLR;SVQAAYDELVK			-1	640540	366550	273980	784380	755130	FALSE	TRUE	FALSE	TRUE			3.77395e+06	2.77843e+06	-0.0548277	0.50689972401104	-0.441807	0.103919781221513	587.577	445.723
Q04K90	fhs	Q04K90	Q04K90	Formate--tetrahydrofolate ligase OS=Streptococcus pneumoniae serotype 2 (strain D39 / NCTC 7466) OX=373153 GN=fhs PE=3 SV=1	1	19	50	59.629	556	0	288.03	14223000	24	91	DALTEENVEAVR;ELCASIDVPVELASVWADGAEGGVALAETVVK;FGIPAVVAINEFVSDTEAEIAVLK;LANIVIGYR;LGAGFIVALTGDVMTMPGLPK;LGISYDDLELYGK;LILVTAINPTPAGEGK;LPICMAK;LYDNDLSVQEK;MKTDIEIAQSIELKPIVDVVEK;RLYDNDLSVQEK;RPAALNMDVESDGTVLGLF;SQTQIAQIVQNGWDK;STLTIGLADALNK;TDIEIAQSIELKPIVDVVEK;TPNLPTSPDAVVIVATLR;TPVSVGDLQVEGALALILK;TQYSFSDNPNALGAPENFEITIR;YDRTPVSVGDLQVEGALALILK			-1	423960	226360	197600	631050	607470	FALSE	TRUE	FALSE	TRUE			3.38528e+06	3.02914e+06	-0.0549412	0.505979760809568	-0.160366	0.3281677301732	362.853	321.465
A0A0H2ZP22	gyrA	A0A0H2ZP22	A0A0H2ZP22	DNA gyrase subunit A OS=Streptococcus pneumoniae serotype 2 (strain D39 / NCTC 7466) OX=373153 GN=gyrA PE=3 SV=1	1	28	49.1	92.038	822	0	323.31	10570000	41	128	ALNLKDEDELINVLLAEGDMDIIIGTK;ASETDAEAQAELMSK;ASFIDYAMSVIVAR;DASANVILNNLFK;DEDELINVLLAEGDMDIIIGTK;DLMEVLPGPDFPTGALVMGK;EGDTVVGASLITDQDEVLIITEK;FPNLLVNGATGIAVGMATNIPPHNLGETIDAVK;GLPVVNLLK;GVQGTGVKDDDFVR;IALEMLR;ILYGMNELGVTPDKPHK;ILYGMNELGVTPDKPHKK;IVVTEFPYMVNK;LDEDESIQTVINVESDRSDDAYLFFTTR;LDQDAQIVTFTTVAVAEK;LVMDNPEVTTK;MTQMQTNFGFNMLAIQNGIPK;NTVDFVDNYDANEREPLVLPAR;QILDAYIEHQK;RDASANVILNNLFK;RIEGITAVR…			-1	142570	73395	69179	313170	301440	FALSE	TRUE	FALSE	TRUE			1.79571e+06	1.60216e+06	-0.0550751	0.505059797608096	-0.164544	0.31996353691887	117.652	112.544
A0A0H2ZNX3	SPD_1788	A0A0H2ZNX3	A0A0H2ZNX3	Hydrolase, TatD family protein OS=Streptococcus pneumoniae serotype 2 (strain D39 / NCTC 7466) OX=373153 GN=SPD_1788 PE=4 SV=1	1	8	44.7	28.874	257	0	72.715	4262400	13	44	DALEDTYEIIK;DLDLPFVVHTR;GGIMHSFSGTLEWAEK;GMTTEELAVATTANAER;MIFDTHTHLNVEEFAGR;MLVETDAPYLAPVPK;VVALGEIGLDYHWMTAPK;YVVDFIADLR			-1	262740	129030	133710	444520	427870	FALSE	TRUE	FALSE	TRUE			1.35101e+06	1.3588e+06	-0.0550758	0.504139834406624	0.0082895	0.661804922515953	206.834	217.526
A0A0H2ZMG9	SPD_0875	A0A0H2ZMG9	A0A0H2ZMG9	Hydrolase, NUDIX family protein OS=Streptococcus pneumoniae serotype 2 (strain D39 / NCTC 7466) OX=373153 GN=SPD_0875 PE=4 SV=1	1	9	68.5	20.542	181	0	61.866	2569200	11	36	AIEAVSYEIPAGK;DLIFHNGAVCVLAVTDEQK;ELIQSGHICDAK;LELLYDFYSAIGFCNEK;LEVGENTAPVAAALR;LEVGENTAPVAAALRELEEETAYTGK;LVQDQVELPEGK;RDLIFHNGAVCVLAVTDEQK;VENPRPQDEDETLEVLEVSLEEAK			-1	170400	120780	49620	302840	291490	FALSE	TRUE	FALSE	TRUE			1.08751e+06	782771	-0.0551094	0.503219871205152	-0.474361	0.0966271649954421	193.609	80.7241
Q04M67	mutS2	Q04M67	Q04M67	Endonuclease MutS2 OS=Streptococcus pneumoniae serotype 2 (strain D39 / NCTC 7466) OX=373153 GN=mutS2 PE=3 SV=1	1	30	65.2	87.588	778	0	323.31	12243000	34	122	ALFEPHLLTEQGLEQLR;AQMLTEGIVASR;AREQAAEIVDMALSESDQILK;AYGIETAFVQNASMEFDTATLRPTYR;DGRWEAQVGLIK;DVLQDLLK;EFDLVQAQQEK;ELQSFYANLENVSLEELAFWFEK;EMQALFVEQPHFTILSTK;EQAAEIVDMALSESDQILK;IAGVVHDISASGNTVYIEPR;IIEQLEEQTLESR;IIEQLEEQTLESRK;ILETLEFDK;ILQEISER;LGLSEVIVGDASQQIDQDNDVNR;LHDFPQLQGNLQAFNDAGFIENFASEELAR;NAVANDVYFGQDLTAIVITGPNTGGK;QAVVPQLSENQEIQLLHVCHPLVK;RLGLSEVIVGDASQQIDQDNDVNR;RYEEAMNELDTFIDQALLNNM…			-1	176130	78118	98011	526690	506850	FALSE	TRUE	FALSE	TRUE			1.45673e+06	1.64704e+06	-0.0553952	0.50229990800368	0.177142	0.835004557885141	125.222	159.449
A0A0H2ZME3	SPD_0082	A0A0H2ZME3	A0A0H2ZME3	Histidine kinase OS=Streptococcus pneumoniae serotype 2 (strain D39 / NCTC 7466) OX=373153 GN=SPD_0082 PE=4 SV=1	1	7	33.1	38.846	350	0	66.57	3023200	14	23	DQLSISVTDEGQGIAPEDLENIFK;ESEQAHYLATIGR;GLMIAQLSHDIK;ILVNLVDNAFK;LVEELNFLTLNTAR;LYRVETSRNMKTGGHGLGLAIAR;TPITSIQATVEGILDGIIK			-1	58913	21909	37004	1045700	1006200	FALSE	TRUE	FALSE	TRUE			508376	2.46845e+06	-0.0555519	0.501379944802208	2.27964	0.994530537830447	35.1199	60.1998
A0A0H2ZN10	SPD_1167	A0A0H2ZN10	A0A0H2ZN10	ABC transporter, ATP-binding protein OS=Streptococcus pneumoniae serotype 2 (strain D39 / NCTC 7466) OX=373153 GN=SPD_1167 PE=3 SV=1	1	13	29.5	75.405	660	0	53.108	1121500	32	39	ALDDVSLELRK;AQYHEFYDEDGRAYDLK;EDLTYVFISHDLGVVK;EHHEEEPQLHDLGDGHFVR;HVGNVVLEVK;IAEGEITYFDEDKPIELQK;IVEAGSREDIYNNPMHIYTK;LHVIQGSVPSISEISEK;LLAAIPEVDYHFK;MVNVPVEYLER;QVSPTHFVALKPE;SVTVNTVLNLLPK;VQMVFQDPYASLNPTK			-1	19111	9427.8	9683.3	75474	72611	FALSE	TRUE	FALSE	TRUE			378958	390576	-0.0557916	0.500459981600736	0.043565	0.710118505013674	15.1127	15.7532
Q04HT6	atpH	Q04HT6	Q04HT6	ATP synthase subunit delta OS=Streptococcus pneumoniae serotype 2 (strain D39 / NCTC 7466) OX=373153 GN=atpH PE=3 SV=1	1	11	69.1	20.541	178	0	232.53	11858000	10	67	ANLFYDVLVDCLNR;ANLFYDVLVDCLNRLEK;EQIDESLIGGFVIFANHK;ETNRFEVTITSAHPLTDEQK;FEVTITSAHPLTDEQK;GEEDRIFSDLTQIK;IFSDLTQIK;TGLPSFLK;TIAFFQDSVSPLLQNFIQVLAYNHR;TRLLPLIEK;YSMPFVQLVLEK			-1	821300	370100	451200	946220	910280	FALSE	TRUE	FALSE	TRUE			3.13895e+06	3.59394e+06	-0.0558653	0.499540018399264	0.195284	0.846855059252507	593.267	734.033
Q9ZII5	cps2E	Q9ZII5	Q9ZII5	Cps2E OS=Streptococcus pneumoniae serotype 2 (strain D39 / NCTC 7466) OX=373153 GN=cps2E PE=3 SV=1	1	10	38	51.958	455	0	172.54	10976000	21	66	ELMEQNTMQGGMFK;GDMSLVGTRPPTVDEYEHYTPEQK;ILLLTATSR;LDVAYIDDWTIWK;LIESNEVVGELVAVSVLDK;LSFKPGITGLWQVSGR;NFDEVVK;TSLDELPQVYNVLK;VVAEGEIVNFATHEVVDEVFINLPSEK;YNIGELVSQFETMGIDVTVNLNAFGCSLAR			-1	211150	111280	99871	605110	582000	FALSE	TRUE	FALSE	TRUE			3.48544e+06	3.16891e+06	-0.0561783	0.498620055197792	-0.137354	0.36918869644485	178.381	162.475
Q04KX8	SPD_0837	Q04KX8	Q04KX8	UPF0346 protein SPD_0837 OS=Streptococcus pneumoniae serotype 2 (strain D39 / NCTC 7466) OX=373153 GN=SPD_0837 PE=3 SV=1	1	2	35.2	8.4352	71	0	4.7212	355970	4	5	AILADLAFEEAAFPK;SFYTWLMTER			-1	88994	58326	30668	79341	76297	FALSE	TRUE	FALSE	TRUE			271478	153114	-0.0564402	0.49770009199632	-0.826231	0.0391978122151322	93.4961	49.8921
A0A0H2ZPE9	SPD_1487	A0A0H2ZPE9	A0A0H2ZPE9	Phosphosugar-binding transcriptional regulator, putative OS=Streptococcus pneumoniae serotype 2 (strain D39 / NCTC 7466) OX=373153 GN=SPD_1487 PE=4 SV=1	1	10	51.2	32.67	283	0	181.34	4275100	12	45	EFIFQYQHQAENQANQVSK;EQTQDLIDEIQLER;IAQLIEDAER;IFNSYWENK;IFNSYWENKK;IYFFGTGSSGLVAR;LHISQAALTR;MDKPDIATIIDSHFEEMTDLEQEIAR;NSQTYTETVLVATHSQPSYIQR;YFLQAETITDDLSSQQVTQK			-1	203650	91793	111860	229690	220840	FALSE	TRUE	FALSE	TRUE			1.26267e+06	1.44868e+06	-0.0566865	0.496780128794848	0.198264	0.850501367365542	147.143	181.979
Q04J64	der	Q04J64	Q04J64	GTPase Der OS=Streptococcus pneumoniae serotype 2 (strain D39 / NCTC 7466) OX=373153 GN=der PE=3 SV=1	1	28	77.5	49.082	436	0	323.31	18740000	23	136	AFVFEGTPIHLIAR;AIDRSDVVLMVINAEEGIR;AIDRSDVVLMVINAEEGIREYDK;AIDRSDVVLMVINAEEGIREYDKR;ALPTIAIVGRPNVGK;DAIDTHFTDTDGQEFTMIDTAGMR;DAIDTHFTDTDGQEFTMIDTAGMRK;EGITDADEYVAR;EGITDADEYVARK;EQFQYLPYAPIIFVSALTK;FLENQIR;FLENQIRK;FSLIGRPNVGK;GMIIVVNKWDTLEK;HQAEIAMEEADVIVFVVSGK;IFYATQVATKPPTFVIFVNEEELMHFSYLR;IPSAVLNDVIMDAIAINPTPTDK;IYATGEWLNR;NDIYDFYALGLGEPLPISSVHGIGTGDVLDAIVENLPNEYEEENPDVIK;NWEEDIREQFQYLPYAPIIF…			-1	478840	259150	219690	453860	436230	FALSE	TRUE	FALSE	TRUE			3.40537e+06	2.55652e+06	-0.0571584	0.495860165593376	-0.413628	0.119416590701914	415.415	357.402
Q04JI2	SPD_1396	Q04JI2	Q04JI2	Nucleotide-binding protein SPD_1396 OS=Streptococcus pneumoniae serotype 2 (strain D39 / NCTC 7466) OX=373153 GN=SPD_1396 PE=3 SV=1	1	12	67.2	33.764	296	0	185.22	8522100	16	50	FLPNPYYLPELR;FLQLVEIK;IEVMSFGFK;ILFLDAADK;NMSQNVVDTTELTPR;NQTGVDEPVYDYVMNHPESEDFYQHLLALIEPILPSYQK;QLHLVIVTGMGGAGK;SFFSEIQAVLDELENQDGLDFK;SVLTIAMGCTGGQHR;TLAEQFSDQEQAQSFR;TVAIQSFEDLGYFTIDNMPPALLPK;YGIPIDADLVFDVR			-1	420330	216570	203760	462500	444380	FALSE	TRUE	FALSE	TRUE			2.35026e+06	2.23776e+06	-0.0576595	0.494940202391904	-0.070764	0.501367365542388	347.16	331.486
A0A0H2ZN59	mvaD	A0A0H2ZN59	A0A0H2ZN59	Diphosphomevalonate decarboxylase OS=Streptococcus pneumoniae serotype 2 (strain D39 / NCTC 7466) OX=373153 GN=mvaD PE=3 SV=1	1	9	52.7	35.577	317	0	95.638	3267200	17	40	DLEHLSEIFGQR;EMVPATSSISLTLENMYTETTLSPLPANVTADEFYINGQLQNEVEHAK;GEACYFTMDAGPNVK;IDTQNNMPTAAGLSSSSSGLSALVK;LAMIMLVLEDK;LCVETSTTFDDWVR;SFYGPLGAWDK;TASPAFSYLTDASYEAMDFVR;YRPAGEGFVR			-1	163610	79261	84347	197470	189680	FALSE	TRUE	FALSE	TRUE			1.20005e+06	1.07818e+06	-0.0580659	0.494020239190432	-0.154502	0.340929808568824	127.055	137.22
A0A0H2ZR18	SPD_0541	A0A0H2ZR18	A0A0H2ZR18	Nitroreductase family protein OS=Streptococcus pneumoniae serotype 2 (strain D39 / NCTC 7466) OX=373153 GN=SPD_0541 PE=4 SV=1	1	10	71.1	22.657	201	0	268.24	24711000	8	61	FRPELLITVGYTDDK;FRPELLITVGYTDDKLEPSYR;FRPELLITVGYTDDKLEPSYRLPVDEIIEK;LAYGSNFEQVSSAPVTIALFTDTDLAK;LEPSYRLPVDEIIEK;LPVDEIIEK;TAIEIATLAPSAHNSQPWK;VGGANNFSEEQLQYFMK;VNEVLEIEDR;YSEQQVSDYLALNAGLVAMNLVLALTDQGIGSNIILGFDK			-1	2385600	1239900	1145700	1536600	1474300	FALSE	TRUE	FALSE	TRUE			7.97942e+06	7.2082e+06	-0.0597115	0.49310027598896	-0.146644	0.356426618049225	1987.55	1863.88
Q04L94	ezrA	Q04L94	Q04L94	Septation ring formation regulator EzrA OS=Streptococcus pneumoniae serotype 2 (strain D39 / NCTC 7466) OX=373153 GN=ezrA PE=3 SV=1	1	29	78.3	66.52	575	0	323.31	34478000	25	189	ASHQIDQIESQITLIEEDIAAIR;DIEDEQISVSER;EELYNLPVNDEVEAVK;EFDYHASFDK;ENNTLLGEDIAR;FHLLYEAFK;FHLLYEAFKK;IQEAFNEALDIFEK;IQTELESFEAAIVEVTSNQEEPTQAYSVLEENLEDLQTQLK;ISQALEVAEPGVTNR;KEELYNLPVNDEVEAVK;KLIDANYHFVETDIEAR;LFFTASNNTEDLMVELEQK;LIDANYHFVETDIEAR;MINIESVTR;NLPGIPQTFLK;NMHLIGQSQVAFR;QLELDNAEYENGQAQEEINALYDIFTR;QLENIQSEFSQFVTLNSSGDPVEAAVILDNTENHILALSHIVDR;RIQTELESFEAAIVEVTSNQEEPTQAYSVLEENLEDLQTQLK;RN…			-1	655510	341530	313980	760130	729040	FALSE	TRUE	FALSE	TRUE			5.3974e+06	4.95418e+06	-0.0602482	0.492180312787489	-0.123619	0.392889699179581	547.47	510.797
A0A0H2ZMV7	SPD_0740	A0A0H2ZMV7	A0A0H2ZMV7	Sugar ABC transporter, ATP-binding protein OS=Streptococcus pneumoniae serotype 2 (strain D39 / NCTC 7466) OX=373153 GN=SPD_0740 PE=4 SV=1	1	20	51.9	55.063	511	0	226.08	9802400	26	103	AASELVPAAALSGGNQQK;AGEIVGIAGIDGNGQSELIQAITGLR;AGEIVGIAGIDGNGQSELIQAITGLRK;EIDRDPDLLIVSQPTR;GADILIFDEPTAVLTPSEIDELMAIMK;GDSIVGLHPR;GEIHALLGENGAGK;GLDVGAIEYIHK;GLDVGAIEYIHKR;INLHLRK;KGEIHALLGENGAGK;LIEERDNGK;NGILNYSNITSYAK;QGLGVLMAGGNLGK;QITELSVGHVPEDR;SIETVEIAGATNADLAEMMVGR;SIILITHK;STLMNMLAGLLEPTSGEIAVNGQVVNLDSPSK;VFGGFVANDK;YGLAVDPSAK			-1	283370	147250	136120	309170	296520	FALSE	TRUE	FALSE	TRUE			1.82043e+06	1.80996e+06	-0.0602709	0.491260349586017	-0.00831867	0.627164995442115	236.04	221.446
Q04HS5	murC	Q04HS5	Q04HS5	UDP-N-acetylmuramate--L-alanine ligase OS=Streptococcus pneumoniae serotype 2 (strain D39 / NCTC 7466) OX=373153 GN=murC PE=3 SV=1	1	18	62.2	49.873	444	0	300.54	15690000	19	118	DFVSMGVAGAHGK;EIVAVFQPHTFTR;EVDHGDVKVEDLANK;GLFVYGEDAELRK;GQNLGQFHIPTFGR;HQVITVENVSPLLDHDNAVYVFMGAGDIQTYEYSFER;ITSDAPIYYYGFEAEGNDFVASDLLR;IVNDTVIIDDFAHHPTEIIATLDAAR;KHQVITVENVSPLLDHDNAVYVFMGAGDIQTYEYSFER;KITSDAPIYYYGFEAEGNDFVASDLLR;NLDGDMEIIAGNAFRPDNNVEIAYADQNGISYK;NLDGDMEIIAGNAFRPDNNVEIAYADQNGISYKR;RYHEFLGSFMR;TIALLDDFAHALNQADAVYLAQIYGSAR;TSTTGMLSHVLSHITDTSFLIGDGTGR;TYHFIGIK;YFVFESDEYER;YHEFLGSF…			-1	259790	133690	126100	575140	551560	FALSE	TRUE	FALSE	TRUE			3.69182e+06	3.61015e+06	-0.0603953	0.490340386384545	-0.0322702	0.578851412944394	214.304	205.145
A0A0H2ZP24	SPD_2022	A0A0H2ZP24	A0A0H2ZP24	ATP-dependent Clp protease, ATP-binding subunit OS=Streptococcus pneumoniae serotype 2 (strain D39 / NCTC 7466) OX=373153 GN=SPD_2022 PE=3 SV=1	1	30	54.9	90.179	810	0	286.75	13704000	41	158	AHPDIFNVLLQVLDDGVLTDSK;ALAEVLFDDESALIR;ALAEVLFDDESALIRFDMSEYMEK;ALNECIESAYMVAGHFGAR;AYRPEFINR;DIEEDGQVILFIDELHTIMGSGSGIDSTLDAANILKPALAR;DLVTESDILTTLSR;FDMSEYMEK;HLPDSAIDLLDEAAATVQNK;IASGDVPAEMAK;KVDFSNTIIIMTSNLGATALRDDK;LAELLLK;LLANQGYDPEMGARPLRR;LNGAPPGYVGYEEGGELTEK;LQILFDEAEYVASVVHAK;LSGIPVQK;NKPYSVLLFDEVEK;NNPVLVGDAGVGK;QNSMANMMGMPQTPSGGLEDYTHDLTEQAR;RLQILFDEAEYVASVVHAK;RMFEELKK;RPIGSFMFLGPTGV…			-1	189210	96677	92531	430720	412930	FALSE	TRUE	FALSE	TRUE			2.19987e+06	2.20281e+06	-0.0608531	0.489420423183073	0.00193275	0.649042844120328	154.972	150.534
A0A0H2ZMI1	bgaA	A0A0H2ZMI1	A0A0H2ZMI1	Beta-galactosidase OS=Streptococcus pneumoniae serotype 2 (strain D39 / NCTC 7466) OX=373153 GN=bgaA PE=3 SV=1	1	22	20.5	246.78	2228	0	60.522	597750	109	34	AERPVTWSLVDVSKPGIVTVK;AHYQDGTQAVLPADK;AVTNEEVNQMIENR;DGGPLQTYAIQFLEEAPK;DGRENVIAVHAVNK;DLANFNPDLTDYYLESVDGK;FQLHGQGQLVGVDNGEQASR;IADELDAVGFNYSEDNYK;LGETLSDNPNYDENSNQAFASATNDIDK;LWTVLNDKPALYELITR;NPSFVGNEDHVFNDSANWKPVTNLK;NSHDRVDYLNDGDHSENRR;RGTSITEVQIFAK;SGVAMIEMTFLAPSELPQESTQSK;SNPEASVGVLFGDSGILSK;TLSYGAQLPEVTASAENADVTVLQASAANGMR;TTHNPASEQTLQIAAELGLLVQEEAFDTWYGGK;VDFNQNWYFK;VPAVTANVSNNGLATVVPSVR…			-1	3187.3	1821.9	1365.4	28569	27387	FALSE	TRUE	FALSE	TRUE			183304	210935	-0.0609593	0.488500459981601	0.202561	0.855059252506837	2.92049	2.2213
A0A0H2ZNW3	cbf1	A0A0H2ZNW3	A0A0H2ZNW3	Cmp-binding-factor 1 OS=Streptococcus pneumoniae serotype 2 (strain D39 / NCTC 7466) OX=373153 GN=cbf1 PE=4 SV=1	1	14	72.6	36.301	317	0	203.63	9950700	19	70	EIRDYMSQMIFK;EVYNNTPQVNQITLR;GNLLGHIALIDSEITK;HVILSHHGLLEYGSPVRPR;IMEAEIIHMIDNLDASMMMMSTALALVDK;KDELFEGFYLIK;LADAISEVYPQLNK;LPQAGEPNDPADFK;LWDAQPHNIEAFTAGK;NYLAFTFQDDSGEIDGK;SLLYAGIMLHDLAK;TNHHAFETGLAYHTATMVR;TVMELGIDDTKEEVVLLR;VIELTGPDQTEYTVR			-1	358710	187950	170760	450370	431520	FALSE	TRUE	FALSE	TRUE			2.20261e+06	2.14458e+06	-0.0616833	0.487580496780129	-0.0385231	0.568824065633546	301.282	277.8
Q04ML3	rpsM	Q04ML3	Q04ML3	30S ribosomal protein S13 OS=Streptococcus pneumoniae serotype 2 (strain D39 / NCTC 7466) OX=373153 GN=rpsM PE=3 SV=1	1	15	69.4	13.421	121	0	213.09	52232000	7	99	DLTSDQEDAIR;DLTSDQEDAIRR;EVDAIKVEGDLR;EVDAIKVEGDLRR;EVNLNIKR;IAGVDIPNDK;IAGVDIPNDKR;ILAAAGISEDVR;KILAAAGISEDVR;LMEIGSYR;RLMEIGSYR;RVVISLTYVYGIGLATSK;VEGDLRREVNLNIK;VRDLTSDQEDAIR;VRDLTSDQEDAIRR			-1	5747400	2769400	2978000	4604100	4408700	FALSE	TRUE	FALSE	TRUE			1.77011e+07	1.86627e+07	-0.0625659	0.486660533578657	0.0763249	0.755697356426618	4439.32	4844.75
A0A0H2ZNQ8	hsdM	A0A0H2ZNQ8	A0A0H2ZNQ8	Site-specific DNA-methyltransferase (adenine-specific) OS=Streptococcus pneumoniae serotype 2 (strain D39 / NCTC 7466) OX=373153 GN=hsdM PE=3 SV=1	1	21	67.4	56.48	487	0	323.31	10559000	30	95	AATDFIAEVLDPK;AFPHLLAVTNLFLHEIDDPK;DIQNAGNSGEFYTPR;EEEEILNPFELIQNYQAER;ELEITSNMPIRK;EMVWELEEDEYESIIPEELK;FDIIMMNPPFGGSELETIK;IDNVLADILQLLEDK;IEQMSWLLFLK;IVHGNTLEK;KTEETWFYR;KYNTAVFGIEK;LGESMADLACGTGGFLTSTLNR;LPHSVFAPYTGIHTNILFFDK;LVDEFNLHTIIR;QVINVIDEVDFNSPEDR;SAFEDANNYMK;SEHFNPVRDWWENREEILEGK;SFTPSELAELNYNLDQCGFPK;VGVILPDGFLFGEGVK;VLTGDELLDFVNNK			-1	301370	158720	142660	294510	281970	FALSE	TRUE	FALSE	TRUE			1.8186e+06	1.68215e+06	-0.0627749	0.485740570377185	-0.11252	0.417502278942571	254.427	232.086
A0A0H2ZLC6	purR	A0A0H2ZLC6	A0A0H2ZLC6	Pur operon repressor OS=Streptococcus pneumoniae serotype 2 (strain D39 / NCTC 7466) OX=373153 GN=purR PE=3 SV=1	1	17	71.6	30.226	275	0	255.19	14039000	13	97	AFEEIEIGHIQTVTGAGGGVIFTPSISSQDAK;EFDSELAGVAVFADNAQEER;EFDSELAGVAVFADNAQEEREK;GGGTVNGMISLLR;GVPLANAVANVLNVSFVIVR;GVPLANAVANVLNVSFVIVRR;IDAVMTVATK;ILPGGYIYLSDLLSTPAILK;ITEGSTVSVNYVSGSSGDR;ITEGSTVSVNYVSGSSGDRIEK;LSESDRILPGGYIYLSDLLSTPAILK;MVVISNYLINNPYK;NQAIDVEVGNIFDEDK;RAFEEIEIGHIQTVTGAGGGVIFTPSISSQDAK;SSISEDIVIIK;SSISEDIVIIKR;VLIVDDFLK			-1	775070	404340	370730	455230	435700	FALSE	TRUE	FALSE	TRUE			2.88502e+06	2.45095e+06	-0.0632605	0.484820607175713	-0.235244	0.236098450319052	648.154	603.121
A0A0H2ZRG2	yidC	A0A0H2ZRG2	A0A0H2ZRG2	Membrane protein insertase YidC OS=Streptococcus pneumoniae serotype 2 (strain D39 / NCTC 7466) OX=373153 GN=yidC PE=3 SV=1	1	3	8.4	34.021	308	0	26.745	2018700	11	8	DVTPEQPTAITSK;KDVTPEQPTAITSK;LEAQQALFAAQK			-1	183520	87193	96325	341850	327090	FALSE	TRUE	FALSE	TRUE			1.01226e+06	1.12599e+06	-0.0636758	0.483900643974241	0.153614	0.821330902461258	139.77	156.706
Q04J43	stkP	Q04J43	Q04J43	Serine/threonine-protein kinase StkP OS=Streptococcus pneumoniae serotype 2 (strain D39 / NCTC 7466) OX=373153 GN=stkP PE=1 SV=1	1	21	44.2	72.292	659	0	232.8	6535100	33	79	AMADLDHPHIVR;DLILDGEEVAVK;DLKPQNILLTPDGTAK;EANIEVVEVTTAPAGSVEGMVVEQSPR;EHYPLSNEEAVR;IEEEESNESEAGTVLK;IEEEESSESEPGTIMK;ITDIGEEDGQQYLAMEYVAGLDLK;ITDIGEEDGQQYLAMEYVAGLDLKR;KVPENLIK;KVTSVAMPSYIGSSLEFTK;NNLIQIVGIK;NPSQAVTEETYQPQAPK;NPSQAVTEETYQPQAPKK;QSFQISNYVGR;QSFQISNYVGRK;QSLPEGTTYDLSK;QSPGAGTTYDVSKPTQIVLTVAK;SVSEMYVDLSSSLSYNRR;VTDFGIAVAFAETSLTQTNSMLGSVHYLSPEQAR;VTSVAMPSYIGSSLEFTK			-1	153740	78568	75177	240060	229690	FALSE	TRUE	FALSE	TRUE			1.31293e+06	1.27832e+06	-0.063707	0.482980680772769	-0.0385482	0.567912488605287	125.944	122.301
Q04MU9	mnmG	Q04MU9	Q04MU9	tRNA uridine 5-carboxymethylaminomethyl modification enzyme MnmG OS=Streptococcus pneumoniae serotype 2 (strain D39 / NCTC 7466) OX=373153 GN=mnmG PE=3 SV=1	1	22	49.5	71.044	637	0	323.31	14643000	33	117	APMFTGVVK;ASSINYDVTEIQPGDEVPNHFSYTSR;ASSINYDVTEIQPGDEVPNHFSYTSRDEDYVK;DQVPCWLTYTNGTSHEIIQNNLHR;ERHQLFLEPEGR;HQLFLEPEGR;IIELIETEIK;IQGKPELILK;ISGLFTAGQTNGTSGYEEAAGQGIIAGINAALK;ISGVNPADISILMVYLEGK;KISGLFTAGQTNGTSGYEEAAGQGIIAGINAALK;LINPETIGQASR;NTEEVYVQGLSTSLPEDVQR;QTMIDEILVEDGK;RIPANIDWDDIDSIATEAR;RPEVSYQDVVAFIGPAAEELDDK;RSDGYIGVMIDDLVTK;SDGYIGVMIDDLVTK;TGYAIEYDMVLPHQLR;TVENQENLTLR;VEEMGFKPLTDAVTA…			-1	244820	101260	143560	1040800	995210	FALSE	TRUE	FALSE	TRUE			2.10507e+06	3.08799e+06	-0.06462	0.482060717571297	0.552805	0.952597994530538	162.319	233.55
A0A0H2ZM31	SPD_1437	A0A0H2ZM31	A0A0H2ZM31	Acyltransferase domain protein OS=Streptococcus pneumoniae serotype 2 (strain D39 / NCTC 7466) OX=373153 GN=SPD_1437 PE=4 SV=1	1	10	36.9	28.933	249	0	68.767	1128900	17	28	ERVDMNFGNPIDISDIK;ERVDMNFGNPIDISDIKK;IFGWWIR;IPNQDENYILVAPHR;KMNDEGIETVANR;MCGAFPIDRENPSASAIK;MNDEGIETVANR;TWWDPVYMAFATKPK;VDMNFGNPIDISDIKK;YPINVLK			-1	26372	20022	6350	72499	69307	FALSE	TRUE	FALSE	TRUE			447492	426525	-0.06496	0.481140754369825	-0.069231	0.505925250683683	32.0951	10.3305
A0A0H2ZLV7	argR	A0A0H2ZLV7	A0A0H2ZLV7	Arginine repressor OS=Streptococcus pneumoniae serotype 2 (strain D39 / NCTC 7466) OX=373153 GN=argR PE=3 SV=1	1	7	72	16.167	143	0	184.6	7594600	8	39	AQLIETFADK;IFSCLTDDGSILVIAR;IPLRDNTYVYELPK;LVTDYQIGTQEEIVEHLK;MINLQVIPGNTAFVK;SGSLAEEIFEQVK;SLQLAEDNIESAELMDK			-1	693680	353010	340670	387380	370280	FALSE	TRUE	FALSE	TRUE			2.65103e+06	2.15008e+06	-0.0651328	0.480220791168353	-0.302159	0.185961713764813	565.872	554.218
A0A0H2ZMP3	SPD_0030	A0A0H2ZMP3	A0A0H2ZMP3	Uncharacterized protein OS=Streptococcus pneumoniae serotype 2 (strain D39 / NCTC 7466) OX=373153 GN=SPD_0030 PE=4 SV=1	1	4	56.4	18.434	165	0	91.058	3120600	7	27	EELGVDVSDQDFLPFQDIEESVR;EIVVLHHTDCGAQTFENEPFQEYLK;LHVAQALGLALGDAHILR;SYFEQFMQANQAYVALHGQLNLPLKPK			-1	47325	30014	17311	262260	250660	FALSE	TRUE	FALSE	TRUE			1.60303e+06	1.6064e+06	-0.065266	0.479300827966881	0.00303019	0.651777575205105	48.1122	28.1623
A0A0H2ZNF7	dnaB	A0A0H2ZNF7	A0A0H2ZNF7	Replicative DNA helicase OS=Streptococcus pneumoniae serotype 2 (strain D39 / NCTC 7466) OX=373153 GN=dnaB PE=3 SV=1	1	15	57.6	50.203	450	0	150.87	2966100	22	56	DLDHMTTGLHEEELIILAARPAVGK;DVLNLNFGNLEAR;ESGSIEQDADIVAFLYRDDYYER;GGEEEEGIPNNKVEVIIEK;GLIDVSENANR;LAQETGNLGLILIDYLQLITGTGR;MLAAEGLVESHSIR;NIRDVLNLNFGNLEAR;RPVLSDIR;TGQLTDEEWQK;TILDNQGDLQNIGGLSYLVEIVNSVPTSANAEYYAK;TVAIFSLEMGAESLVDR;VPVIALSQLSR;VQPQDILAEQSVLGAIFIDESK;YTIAQGNLANASIYIDDTPGIR			-1	101840	49421	52420	143370	137020	FALSE	TRUE	FALSE	TRUE			723388	783806	-0.0653567	0.478380864765409	0.115727	0.793983591613491	79.2214	85.2793
Q04ML4	infA	Q04ML4	Q04ML4	Translation initiation factor IF-1 OS=Streptococcus pneumoniae serotype 2 (strain D39 / NCTC 7466) OX=373153 GN=infA PE=3 SV=1	1	3	62.5	8.2024	72	0	39.763	5897200	3	17	ILAGDRVTVEMSPYDLTR;VTVEMSPYDLTR;VVDTMPNAMFTVELENGHQILATVSGK			-1	901170	486150	415020	595670	569130	FALSE	TRUE	FALSE	TRUE			2.78735e+06	3.06033e+06	-0.0657551	0.477460901563937	0.134793	0.805834092980857	779.294	675.174
A0A0H2ZMQ5	SPD_1588	A0A0H2ZMQ5	A0A0H2ZMQ5	Uncharacterized protein OS=Streptococcus pneumoniae serotype 2 (strain D39 / NCTC 7466) OX=373153 GN=SPD_1588 PE=4 SV=1	1	5	21.3	21.838	188	0	41.162	6275300	11	28	CQIIQNEITNGLK;ILPSDNIADR;NPTVHVNLR;NPTVHVNLRK;QFFGIER			-1	493030	251880	241160	579430	553580	FALSE	TRUE	FALSE	TRUE			2.86562e+06	2.68018e+06	-0.0658426	0.476540938362466	-0.0965199	0.453053783044667	403.761	392.33
A0A0H2ZN46	SPD_0982	A0A0H2ZN46	A0A0H2ZN46	Pyrophosphokinase family protein OS=Streptococcus pneumoniae serotype 2 (strain D39 / NCTC 7466) OX=373153 GN=SPD_0982 PE=4 SV=1	1	5	28.7	26.182	223	0	40.659	929580	13	19	GITYATLEHDLQDIAGLR;HSPIEFVTGR;LNDGVGNSDDTDEEYR;RGITYATLEHDLQDIAGLR;TLEWEEFLDPYIQAVGELK			-1	41567	17571	23996	94956	90716	FALSE	TRUE	FALSE	TRUE			475382	462090	-0.0659021	0.475620975160994	-0.0409136	0.563354603463993	28.1662	39.0378
A0A0H2ZPS0	ftsY	A0A0H2ZPS0	A0A0H2ZPS0	Signal recognition particle receptor FtsY OS=Streptococcus pneumoniae serotype 2 (strain D39 / NCTC 7466) OX=373153 GN=ftsY PE=3 SV=1	1	13	45.2	47.466	425	0	157.02	8559500	16	76	ADPASVVFDGMER;AGAVAQLAEWGR;AVAEGIDILMIDTAGR;EVEEFPHSEEGNTEFLETIEENNSEVLEPERPQAEETVQEK;GGVVLAIREELNIPVK;IDDIGEFNSENFMK;ITPLTGIVLTK;KEEPKIEEVVK;LNAFFANFR;RVDVPVVTGPEK;RVVPEAPHETFLALDASTGQNALVQAK;VMLVAADTFR;VVPEAPHETFLALDASTGQNALVQAK			-1	341770	163700	178070	407550	389280	FALSE	TRUE	FALSE	TRUE			1.72058e+06	1.84603e+06	-0.0661688	0.474701011959522	0.101537	0.785779398359161	262.41	289.692
A0A0H2ZRK0	SPD_0954	A0A0H2ZRK0	A0A0H2ZRK0	Uncharacterized protein OS=Streptococcus pneumoniae serotype 2 (strain D39 / NCTC 7466) OX=373153 GN=SPD_0954 PE=4 SV=1	1	10	62.8	36.44	344	0	197	8545300	17	64	AGLTVETFAVPSTNEIASTVTVMTSK;DLPVIMAAITDPIGANLVK;GIQDGLAEEGYKDDQVK;IAQELGITIPESVLK;IGVLQFVSHPSLDLIYK;KPGGNVTGVSDHNPAQQQVELIK;KPIYPSATAMVEVGGLASVVIDQHDLGVATGK;QLVANGNDLVVGIATPAAQGLASATK;TIGALYSSSEDNSK;VDAIWVPIDNTIASGFPTVVSSNQSSK			-1	275230	141350	133880	444120	424120	FALSE	TRUE	FALSE	TRUE			2.45897e+06	2.09956e+06	-0.066477	0.47378104875805	-0.227965	0.248860528714676	226.583	217.802
A0A0H2ZN23	SPD_1619	A0A0H2ZN23	A0A0H2ZN23	Capsular polysaccharide biosynthesis protein, putative OS=Streptococcus pneumoniae serotype 2 (strain D39 / NCTC 7466) OX=373153 GN=SPD_1619 PE=3 SV=1	1	22	68.1	45.634	408	0	323.31	17408000	24	102	AGIASNVHYKPLPLLTAYK;ANPVIDDEEMYK;AYAFFENEITLPLHTK;CNMTDIMASLGLVQLDRYPSLLQR;DIVDRYDSGFAGSR;EFQILSLHGQTK;GQPSGSIADFTSFSFHAVK;IVIVSDSAHALGSTYK;LFQVVEK;LSDEEVDYIIETFK;LSLYTQTPK;MQLGSWEYDIVTPAYK;NFTTAEGGSATWK;NLGFDMTNYPK;NLIIQELAK;PNYNIPFSPPDITEAEIAEVADTLR;RLSLYTQTPK;SGWITTGPK;TVCLNSATAALELILR;VIIPVELAGIVCDYDR;VIIPVELAGIVCDYDRLFQVVEK;YPSLLQR			-1	525930	270200	255730	515390	492070	FALSE	TRUE	FALSE	TRUE			3.68651e+06	3.36151e+06	-0.066801	0.472861085556578	-0.133147	0.376481312670921	433.128	416.033
A0A0H2ZP81	SPD_1024	A0A0H2ZP81	A0A0H2ZP81	Lipoate--protein ligase OS=Streptococcus pneumoniae serotype 2 (strain D39 / NCTC 7466) OX=373153 GN=SPD_1024 PE=4 SV=1	1	20	70.5	37.723	329	0	248.2	13056000	18	99	AEFTGRNDLEIDGK;AEFTGRNDLEIDGKK;ARVTNIINELPK;EYPEMTEYVFSEEELAEINR;FGTWDWNYGK;FRDLLLEYMK;FTSGKVEVFANVTESK;HLLDEDQIFLLWINKPSIIVGR;HQNTIEEINRDYVR;IMHHGCLLFDVDLSVLANALK;ISGGGAVYHDLNNLNYTIISK;IYGDFFGIEDVAAVEDVLR;KEYPEMTEYVFSEEELAEINR;KFCGNAQAYINGR;RISGGGAVYHDLNNLNYTIISK;SFSTPVINTLAQLGVK;VEVFANVTESK;VTNIINELPK;VTNIINELPKK;YIINHSNDTAFNIALEEYAFK			-1	458970	223380	235590	424280	405080	FALSE	TRUE	FALSE	TRUE			2.95485e+06	2.68535e+06	-0.0668098	0.471941122355106	-0.137971	0.368277119416591	358.076	383.269
A0A0H2ZML0	SPD_1225	A0A0H2ZML0	A0A0H2ZML0	HTH gntR-type domain-containing protein OS=Streptococcus pneumoniae serotype 2 (strain D39 / NCTC 7466) OX=373153 GN=SPD_1225 PE=3 SV=1	1	3	13.2	49.408	423	0	4.7838	79652	24	5	ANQLVLTSGTQQALFILSQISFPR;ENYLFNYYDNQEGLEDLR;LLIAQGLDYQTIER			-1	1357.7	547.01	810.66	18036	17219	FALSE	TRUE	FALSE	TRUE			84891.7	93654.2	-0.0668781	0.471021159153634	0.141721	0.814038286235187	0.876852	1.31882
Q04JI4	whiA	Q04JI4	Q04JI4	Probable cell division protein WhiA OS=Streptococcus pneumoniae serotype 2 (strain D39 / NCTC 7466) OX=373153 GN=whiA PE=3 SV=1	1	3	24.1	34.091	303	0	25.667	370770	14	12	DIMGLENLPVDLQEVAQLR;IQHPDYSIQQLADSLSTPLTK;VQDLLSDLHLADSFFGLETGIDEAILSDEEAGR			-1	6709.2	4326.2	2383	44170	42152	FALSE	TRUE	FALSE	TRUE			262057	256925	-0.0674657	0.470101195952162	-0.0285347	0.591613491340018	6.93486	3.87677
A0A0H2ZQ46	SPD_1520	A0A0H2ZQ46	A0A0H2ZQ46	Nitroreductase family protein OS=Streptococcus pneumoniae serotype 2 (strain D39 / NCTC 7466) OX=373153 GN=SPD_1520 PE=3 SV=1	1	9	67.1	26.472	237	0	95.07	2732300	8	40	DALYELVPQEAIR;KDALYELVPQEAIR;LAEQFGQAEPSSTR;LAEQFGQAEPSSTRK;LHTDTFQPQGVEGLLISSVDAALAGQNALLAAESLGYGGVIIGLVR;LPLDNVVFEEEYQEQSTEAIQAYDR;NFQSYSVIVVR;QSAVFLLFVGDLNR;SEEVAELFNLPDYTYPVFGMALGVPNQTHDVKPR			-1	198720	105290	93431	143730	137160	FALSE	TRUE	FALSE	TRUE			1.17539e+06	782450	-0.0675014	0.46918123275069	-0.58707	0.0711030082041933	168.779	151.998
A0A0H2ZQA9	pepS	A0A0H2ZQA9	A0A0H2ZQA9	Aminopeptidase PepS OS=Streptococcus pneumoniae serotype 2 (strain D39 / NCTC 7466) OX=373153 GN=pepS PE=3 SV=1	1	20	59.8	45.162	413	0	323.31	25565000	19	128	ADGYVTSTKPLSYNGNIIEGIK;AWEEHAAILK;DGQIVDITAEK;EAYALGAHEVIVQWTDDVINR;EAYALGAHEVIVQWTDDVINREK;ELAHLIVK;EQFSALHYTAPGTDLTLGLPK;FLHAPMER;IAEMNYLLENK;KVFPNAASDEEAVDLLWDQIFK;LDNVPEYK;LLVANGINVQPGHTLALSIDVEQR;NHVWESAGAVNAQGEGFLPNMPTEEVFTAPDFR;NHVWESAGAVNAQGEGFLPNMPTEEVFTAPDFRR;RADGYVTSTKPLSYNGNIIEGIK;SDVHVDFMIGSNQMDIDGIR;SDVHVDFMIGSNQMDIDGIREDGTR;SDVHVDFMIGSNQMDIDGIREDGTRVPLFR;VFPNAASDEEAVDLLWDQIFK;VSWTV…			-1	742680	424100	318580	1109100	1058000	FALSE	TRUE	FALSE	TRUE			6.71861e+06	6.17778e+06	-0.0680498	0.468261269549218	-0.121075	0.402917046490428	679.829	518.281
A0A0H2ZQY4	strH	A0A0H2ZQY4	A0A0H2ZQY4	Beta-N-acetylhexosaminidase OS=Streptococcus pneumoniae serotype 2 (strain D39 / NCTC 7466) OX=373153 GN=strH PE=3 SV=1	1	12	16.1	144.84	1312	0	37.593	711430	74	26	AALQGLKPAATHSGSLDENEVAANVETRPELITR;ANYNALREELAK;ENPLLLK;ENPNLPAGQENIITAGVK;FLLNDMTITANGK;GDESGLAPTTEVKPR;GIGLIPTVNSPGHMDAILNAMK;GTNDYYNDPNGNHLTESQMTDLINYAK;KTEIFNIGLDEYANDATDAK;LEIPSQPAPSTAPAEESK;SNFYSVSTSADGK;TTETVLDSQVTK			-1	7383.3	2751.3	4632.1	89760	85604	FALSE	TRUE	FALSE	TRUE			215448	335041	-0.0683945	0.467341306347746	0.636999	0.962625341841386	4.41031	7.53571
A0A0H2ZP37	SPD_1528	A0A0H2ZP37	A0A0H2ZP37	ABC transporter, ATP-binding protein OS=Streptococcus pneumoniae serotype 2 (strain D39 / NCTC 7466) OX=373153 GN=SPD_1528 PE=4 SV=1	1	13	58.6	33.777	297	0	179.32	4765000	14	60	EELENLPHVK;ELFPILTQGQYIATFDQQAPTIDEIFK;ERGATIIFSDHVMTNVEELCDDILMIR;FLEYQGEIGLDGQDIR;GATIIFSDHVMTNVEELCDDILMIR;IGYLPEER;IQLIITLIHEPDLIILDEPFSGLDPVNTELLK;LILEDESAGR;LTVLEQVR;QVLFGIDFQARPGR;SKEELENLPHVK;TTIFHSILK;VVLHGPVQDVR			-1	171040	95865	75173	167280	159480	FALSE	TRUE	FALSE	TRUE			1.37544e+06	1.34562e+06	-0.0688895	0.466421343146274	-0.0316187	0.582497721057429	153.671	122.295
A0A0H2ZN69	pgdA	A0A0H2ZN69	A0A0H2ZN69	Peptidoglycan GlcNAc deacetylase OS=Streptococcus pneumoniae serotype 2 (strain D39 / NCTC 7466) OX=373153 GN=pgdA PE=4 SV=1	1	10	42.3	54.622	480	0	150.54	5844500	22	50	ATFFVLGK;DNLVFYYTEQEESGLK;DSQIILYPSPVVENLEEIALPVSAFFDVIQSSYLLEK;LMRPPYGAITDDIR;NEASILTEIQHQVANGSIVLMHDIHSPTVNALPR;NQGYTFVTIPEMLNTR;NSLDLSFIMWDVDSLDWK;QITDTEDVLTK;SEGHVVGNHSWSHPILSQLSLDEAK;VVALTFDDGPNPATTPQVLETLAK			-1	168330	83023	85303	336910	321170	FALSE	TRUE	FALSE	TRUE			1.89199e+06	1.89112e+06	-0.0690261	0.465501379944802	-0.000659869	0.640838650865998	133.085	138.775
A0A0H2ZNG8	nrdE	A0A0H2ZNG8	A0A0H2ZNG8	Ribonucleoside-diphosphate reductase OS=Streptococcus pneumoniae serotype 2 (strain D39 / NCTC 7466) OX=373153 GN=nrdE PE=3 SV=1	1	34	58.8	81.591	719	0	323.31	41032000	35	173	EAGAPIK;ENVVPNTMVFDSIK;EYGVPFNYIDITEK;FYNQYALK;GELVSCFLIQVTDDMNSIGR;GITFHNFEK;GYEGAASGVVPVMK;HLEDVTYFR;INYLIEHNYIETAFIK;INYLIEHNYIETAFIKK;IYYPAAGLSTETIPYYTSAYDMDMR;IYYPAAGLSTETIPYYTSAYDMDMRK;KNEEMYLFSPYSVEK;KYRPEFLEELAQFIK;LAVAPNGSISYINDVSASIHPITQR;LFEDSFSYSNQLGQR;LNNEINRPVNGQIMLHK;LNNEINRPVNGQIMLHKDKEALDAFFKENVVPNTMVFDSIK;LQQESGYPYVVNIDTANR;NEEMYLFSPYSVEK;NVFIPGVADWAELR;NVFIPGVADWAELRDK;QGAGVVYL…			-1	839700	449150	390540	985990	939860	FALSE	TRUE	FALSE	TRUE			4.84496e+06	5.21374e+06	-0.0691271	0.46458141674333	0.105833	0.789425706472197	719.984	635.348
A0A0H2ZN36	SPD_0671	A0A0H2ZN36	A0A0H2ZN36	ABC transporter, ATP-binding protein OS=Streptococcus pneumoniae serotype 2 (strain D39 / NCTC 7466) OX=373153 GN=SPD_0671 PE=4 SV=1	1	19	55.6	58.396	513	0	256.56	5661700	25	85	AIFEDVSFR;ALGVMDFGMDTDVTSLSGGQR;ENNVLVLDEPTNHLDVDAK;ENNVLVLDEPTNHLDVDAKDELK;GDYLELGYFEQEVEGGNR;GEHIGLVGANGEGK;GSILMVCHEPDFYEGWIDQIWDFNNLT;HIESQIQVLSGGEQAK;LLLEKPDILLLDEPTNYLDAEHIDWLK;MAEDGADVDALMEEVGELQDR;MAEDGADVDALMEEVGELQDRLESR;MDIIELQSEKPKPSFDFKPAR;QTPLEAVWNAFPALNQAEVR;SLLGIISPIAGEVER;SLLGIISPIAGEVERGDYLELGYFEQEVEGGNR;STFMSIVTGK;TAFDELFK;YSGDYYQFQEVYAMK;YVTAGYLDQHSVLAER			-1	129790	63873	65914	151420	144250	FALSE	TRUE	FALSE	TRUE			962249	1.02553e+06	-0.0699845	0.463661453541858	0.0918827	0.774840474020055	102.388	107.232
Q04K71	guaC	Q04K71	Q04K71	GMP reductase OS=Streptococcus pneumoniae serotype 2 (strain D39 / NCTC 7466) OX=373153 GN=guaC PE=3 SV=1	1	18	69.2	35.883	328	0	323.31	25443000	19	109	ADAPEYITIDIAHGHADSVISMIQHIK;ADAPEYITIDIAHGHADSVISMIQHIKK;AEADTSVTLGNHTFK;ELPDTFVIAGNVGTPEAVR;ELPDTFVIAGNVGTPEAVRELENAGADATK;FDEAGRIPFIK;FGASMIMIGSLFAGHIESPGK;GHLQDTLTEMEQDLQSAISYAGGR;HVDYVIVK;KPIIADGGIR;LPVVPANMQTILDENVAEQLAK;MHDQGLIASISVGVK;MLNEFPIFDYEDIQLIPNK;RILLPAK;RMHDQGLIASISVGVK;SRAEADTSVTLGNHTFK;SRAEADTSVTLGNHTFKLPVVPANMQTILDENVAEQLAK;TGFGTGGWQLAALR			-1	801410	396210	405200	945820	900860	FALSE	TRUE	FALSE	TRUE			6.24071e+06	5.62647e+06	-0.0702627	0.462741490340386	-0.14948	0.350957155879672	635.121	659.198
A0A0H2ZPG4	SPD_0222	A0A0H2ZPG4	A0A0H2ZPG4	Phosphoglycerate mutase family protein OS=Streptococcus pneumoniae serotype 2 (strain D39 / NCTC 7466) OX=373153 GN=SPD_0222 PE=4 SV=1	1	6	43	25.754	230	0	128.05	4079200	9	33	AQGWSDTPLTAEGER;EWCFGSFDGAYDGDLFMGIIPR;GIQELGIGLR;IFNVDHVHQLSYAELAEGLVEVDTAGWAEGWEK;IREWCFGSFDGAYDGDLFMGIIPR;TIQTMGIILEELGLQGK			-1	313390	155850	157530	361500	344270	FALSE	TRUE	FALSE	TRUE			1.74935e+06	1.67286e+06	-0.0704552	0.461821527138914	-0.0644965	0.515952597994531	249.826	256.277
Q04KR0	glyA	Q04KR0	Q04KR0	Serine hydroxymethyltransferase OS=Streptococcus pneumoniae serotype 2 (strain D39 / NCTC 7466) OX=373153 GN=glyA PE=3 SV=1	1	19	56.5	45.256	418	0	323.31	40769000	21	106	AMADVFLQDPDFR;AVMAAQGSILTNK;AYDADLWNAIAK;EEERQQNNIELIASENVVSK;FREIADAVGAK;GGLILTNDEELAK;GGLILTNDEELAKK;IISGGTENHLFLVDVTK;INSAIFPGIQGGPLEHVVAAK;KINSAIFPGIQGGPLEHVVAAK;LIVAGASAYSQIIDFSK;LMVDMAHIAGLVAAGLHPSPVPYAHITTTTTHK;NSENEAVLEEVR;NSIPYETLSPFK;QQNNIELIASENVVSK;RYYGGTDVVDVVETLAIER;VAELIIK;VAQNLLDEVNITLNK;YYGGTDVVDVVETLAIER			-1	1425100	759140	665950	1079800	1028200	FALSE	TRUE	FALSE	TRUE			7.12059e+06	6.12524e+06	-0.0706432	0.460901563937443	-0.217229	0.257976298997265	1216.89	1083.4
Q04JL8	murE	Q04JL8	Q04JL8	UDP-N-acetylmuramoyl-L-alanyl-D-glutamate--L-lysine ligase OS=Streptococcus pneumoniae serotype 2 (strain D39 / NCTC 7466) OX=373153 GN=murE PE=3 SV=1	1	19	59.3	53.827	481	0	323.31	4037500	23	91	AAMAITNHELDAVIIAGK;AMSLIAMEFYGNPQEK;AVIINSDMDHFSVLK;DFGLLLNQHPEIQVFLTADDPNYEDPMAIADEISSYINHPVEK;DYEVDIPVIIVNDIKK;EIIDQGHYHYNYSK;EQVEDQDHDFYGSQFDNQIENSK;EYLLSAITQGLAWYVAEK;GADCYQIIQGK;IALVLGSTGNKGESR;IETVLDILK;IETVLDILKK;KLINVVETHQTGK;LAGDYDIQLIGNFNQENAVAAGLACLR;LGASLEDIKK;LINVVETHQTGK;SALTTPESIDLFDMMNQAVQNDR;VFIDYAHNGDSLK;VFIDYAHNGDSLKK			-1	93861	48329	45532	159580	151940	FALSE	TRUE	FALSE	TRUE			776078	771767	-0.0707781	0.459981600735971	-0.0080351	0.628076572470374	77.471	74.0736
A0A0H2ZM97	rluB	A0A0H2ZM97	A0A0H2ZM97	Pseudouridine synthase OS=Streptococcus pneumoniae serotype 2 (strain D39 / NCTC 7466) OX=373153 GN=rluB PE=3 SV=1	1	12	55.8	27.127	240	0	132.18	7280800	15	62	EISQLHTMAVTK;FGHLDLTGLRPGESR;LDWDTSGVLILTNDGDFTDEMIHPR;MFEAVGLQVDK;QGLVTVNGQVVR;SGDKVEVEGQPIYNEEK;SVVQLTIHEGR;TKPAVYEILK;TRFGHLDLTGLRPGESR;TVVDLLPNVK;VEVEGQPIYNEEK;VYYLLNKPR			-1	318610	155420	163180	304280	289680	FALSE	TRUE	FALSE	TRUE			1.86958e+06	1.7277e+06	-0.0709394	0.459061637534499	-0.113865	0.413855970829535	249.137	265.469
Q04M40	gatC	Q04M40	Q04M40	Aspartyl/glutamyl-tRNA(Asn/Gln) amidotransferase subunit C OS=Streptococcus pneumoniae serotype 2 (strain D39 / NCTC 7466) OX=373153 GN=gatC PE=3 SV=1	1	7	82	11.044	100	0	91.058	9936100	6	49	FSEEETAAFATTLSK;ITQEEVTHVANLSK;IVDMVELLGEVDTTGVAPTTTMADR;IVDMVELLGEVDTTGVAPTTTMADRK;NVPEQDNYYIK;TVLRPDVAEEGTDR;TVLRPDVAEEGTDRDR			-1	848060	400030	448030	745400	709620	FALSE	TRUE	FALSE	TRUE			4.06063e+06	3.85613e+06	-0.0709681	0.458141674333027	-0.0745499	0.494986326344576	641.245	728.876
A0A0H2ZP55	mreC	A0A0H2ZP55	A0A0H2ZP55	Cell shape-determining protein MreC OS=Streptococcus pneumoniae serotype 2 (strain D39 / NCTC 7466) OX=373153 GN=mreC PE=3 SV=1	1	8	52.2	29.738	272	0	139.07	4096100	15	30	GASENMLAIANGGLIGSVSK;IQHGSTTIYGIIIGYDK;ISQLNSNSDISAGDK;LGDGISLVDR;LSADTHNVDVIELVGNS;VEENSTIVNLLTNTENADK;VTTGGLGNFNVADIPVGEVVATTHSTDYLTR;VVQKPFQWFDSVK			-1	176670	90801	85866	302170	287660	FALSE	TRUE	FALSE	TRUE			1.40977e+06	1.35194e+06	-0.0709958	0.457221711131555	-0.0604307	0.525068368277119	145.553	139.691
Q04MM2	rpsH	Q04MM2	Q04MM2	30S ribosomal protein S8 OS=Streptococcus pneumoniae serotype 2 (strain D39 / NCTC 7466) OX=373153 GN=rpsH PE=3 SV=1	1	12	73.5	14.754	132	0	167	104430000	8	163	GIAEILK;GIAEILKR;GIAEILKREGFVK;HEVLEVPASNIK;HEVLEVPASNIKK;KGIAEILK;NVGGEVIAYVW;QGVIRVFLK;RVSKPGLRVYK;VLNGLGIAILSTSEGLLTDK;VMTDPIADFLTR;VMTDPIADFLTRIRNANQAK			-1	10755000	5641100	5114000	8052900	7665900	FALSE	TRUE	FALSE	TRUE			4.24927e+07	3.78426e+07	-0.0710532	0.456301747930083	-0.167203	0.314494074749316	9042.64	8319.69
sp|P00761|TRYP_PIG		sp|P00761|TRYP_PIG;CON__sp|P00761|TRYP_PIG	sp|P00761|TRYP_PIG;CON__sp|P00761|TRYP_PIG	Trypsin OS=Sus scrofa PE=1 SV=1;	2	3	20.8	24.409	231	0	73.699	6988500	12	27	IITHPNFNGNTLDNDIMLIK;LGEHNIDVLEGNEQFINAAK;VATVSLPR		+	-1;-1	195540	108730	86807	621160	591200	FALSE	TRUE	FALSE	TRUE			3.79066e+06	3.16488e+06	-0.0713187	0.455381784728611	-0.260296	0.214220601640839	174.293	141.222
A0A0H2ZP73	SPD_0177	A0A0H2ZP73	A0A0H2ZP73	Peptidase M24 family protein OS=Streptococcus pneumoniae serotype 2 (strain D39 / NCTC 7466) OX=373153 GN=SPD_0177 PE=3 SV=1	1	16	66.9	39.369	353	0	250.49	12247000	16	81	ACSISDQAFR;ACSISDQAFRDALDFIKPGK;DALDFIKPGK;DALDFIKPGKTEIEIANFLDFR;DIIIEAGYGDYFTHGIGHGIGLDIHEEPYFSQTSTETIK;ELDGIIINNLK;IEDDILITETGCELLTLAPK;IGFEDEISVSYYHR;MIKDEAEIAAIRK;MQAAFAGLDLLPQTQFVEGLR;NVYYLTGFWGSNGTVFISR;QETSGFEIVADRDELAVIAGIVK;RVQAFLAK;TEIEIANFLDFR;TGMVLTDEPGIYIEGK;TIYLGHVSDEQAEIYNTVLK			-1	471330	248230	223100	385240	366640	FALSE	TRUE	FALSE	TRUE			3.17664e+06	2.9047e+06	-0.0713933	0.454461821527139	-0.129111	0.386508659981768	397.911	362.949
Q04JW5	alaS	Q04JW5	Q04JW5	Alanine--tRNA ligase OS=Streptococcus pneumoniae serotype 2 (strain D39 / NCTC 7466) OX=373153 GN=alaS PE=3 SV=1	1	35	61.1	96.524	872	0	323.31	47365000	50	184	APNGQALHTVEVLAPLALNQEYTLAIDSNR;APNGQALHTVEVLAPLALNQEYTLAIDSNRR;DEAITWAYELLTSPEWFDFPAEK;DYSDLLVLVAAIGDK;EAFEAYREQEDALK;EMGAMALFGEK;EVPHKVEGLQEQLR;FDFTHFQAVTAEELR;GGSMGMQNETLQNITVESVFNYNTSQLSSK;GHSVEPSVSLVPVNDPTLLWINSGVATLK;GHSVEPSVSLVPVNDPTLLWINSGVATLKK;GQSVIAGQDVFK;IMESYYPEVLEK;IQELLDAVAGKL;IVATVTNVQK;IWEALEVK;LGINEPFLYK;LLAEDIENDRYIEIWNIVLSQFNADPAVPR;LVAVIQGAK;LYDTYGFPVELTEEIAEEAGMTVDR;LYDTYGFPV…			-1	510220	277570	232640	813570	773960	FALSE	TRUE	FALSE	TRUE			6.12064e+06	6.15759e+06	-0.0720075	0.453541858325667	0.00868345	0.662716499544212	444.942	378.469
A0A0H2ZN02	SPD_0402	A0A0H2ZN02	A0A0H2ZN02	Uncharacterized protein OS=Streptococcus pneumoniae serotype 2 (strain D39 / NCTC 7466) OX=373153 GN=SPD_0402 PE=3 SV=1	1	4	66.1	12.869	121	0	214.49	18599000	3	51	AAEDGSIAVDVYTVLSYGTK;DGQIELTDEVIATVVGGAATEIFGVVGMASK;NIQERVAFSLENQLGITAQTVNVYIQNIK;VAFSLENQLGITAQTVNVYIQNIK			-1	2902100	1497300	1404900	1501800	1428500	FALSE	TRUE	FALSE	TRUE			8.812e+06	8.17081e+06	-0.0721917	0.452621895124195	-0.108991	0.424794895168642	2400.16	2285.56
A0A0H2ZQ04	folC	A0A0H2ZQ04	A0A0H2ZQ04	Folylpolyglutamate synthase OS=Streptococcus pneumoniae serotype 2 (strain D39 / NCTC 7466) OX=373153 GN=folC PE=3 SV=1	1	7	33	46.681	418	0	53.16	826600	15	29	ADAQDLLFVTGSLYFISEVR;DYQGMLGYLTENLPQVELK;EQEGYRPQILFGSLK;IRPQIYLDGAHNLPALTR;MQQAVDLLGNPEQSYPIIHVTGTNGK;MTGFDYQGSLDETDVTGYHVIPSYR;VATFTSPHIVSINDR			-1	18343	8700.1	9642.6	42672	40569	FALSE	TRUE	FALSE	TRUE			299562	355059	-0.072912	0.451701931922723	0.245203	0.875113947128532	13.9462	15.687
A0A0H2ZL92	SPD_1333	A0A0H2ZL92	A0A0H2ZL92	Uncharacterized protein OS=Streptococcus pneumoniae serotype 2 (strain D39 / NCTC 7466) OX=373153 GN=SPD_1333 PE=3 SV=1	1	11	61.1	37.756	337	0	244.68	11760000	13	78	ADFDTETGQLSNLELFAAEPSPTYLAFDQHQHLYTVGSQDDK;FLIVVHQDSDNATVFK;FLIVVHQDSDNATVFKR;GGIAAYQTDGTVLNHVVEEGAPHCYVAVDEK;GGIAAYQTDGTVLNHVVEEGAPHCYVAVDEKR;GHDSIAVYTILADGSLELLEIVPTHGQTPR;HIIFHNHYK;IAYLICELNSTIEVLIYDGVGEFER;LAELSNDFHVPEAVCIR;MQVISTLPEAYEGFNGTAAIHLSK;RDLVYAANYHK			-1	83403	32203	51200	430760	409520	FALSE	TRUE	FALSE	TRUE			3.47423e+06	3.69542e+06	-0.0729504	0.450781968721251	0.0890463	0.773017319963537	51.6211	83.2945
A0A0H2ZPB2	SPD_2025	A0A0H2ZPB2	A0A0H2ZPB2	ABC transporter, substrate-binding protein, putative OS=Streptococcus pneumoniae serotype 2 (strain D39 / NCTC 7466) OX=373153 GN=SPD_2025 PE=4 SV=1	1	12	52.5	37.776	335	0	216.44	14534000	15	75	APFAVYFQDYMAK;EAGVDVDLKLPPEESSSDLVINGK;GAGITAVAAIVEHNTSGIISR;GYQYAMEHPEEAADILIK;KVDFILDWTPNTNHTGLYVAK;KYGTWNDPTELAMLK;LPPEESSSDLVINGK;SQGVDANFMYLK;TLVESQGGDFEK;VPNNDSNSITPIANGVFDTAWIYYGWDGILAK;WGQFDAAR;YGTWNDPTELAMLK			-1	592590	319020	273570	657980	625380	FALSE	TRUE	FALSE	TRUE			4.67854e+06	2.62148e+06	-0.0733107	0.449862005519779	-0.83568	0.0373746581586144	511.386	445.056
A0A0H2ZQF8	SPD_0081	A0A0H2ZQF8	A0A0H2ZQF8	DNA-binding response regulator OS=Streptococcus pneumoniae serotype 2 (strain D39 / NCTC 7466) OX=373153 GN=SPD_0081 PE=4 SV=1	1	4	34.9	26.683	232	0	40.406	645450	11	17	EDYVDDTNTLNVHIHALR;KKPIDLIITDVMMPR;MDGYDLISEVQYLSPEQPFLFITAK;YLIQAGYQVLVAHDGLEALELFK			-1	9077.5	4295.8	4781.7	75635	71886	FALSE	TRUE	FALSE	TRUE			419728	337889	-0.0733432	0.448942042318307	-0.312905	0.177757520510483	6.88613	7.77909
A0A0H2ZME2	SPD_2057	A0A0H2ZME2	A0A0H2ZME2	ABC transporter, ATP-binding protein OS=Streptococcus pneumoniae serotype 2 (strain D39 / NCTC 7466) OX=373153 GN=SPD_2057 PE=4 SV=1	1	26	75	60.87	540	0	323.31	32091000	25	130	AAELEGEFAELGGWEAESEASQLLQNLNIPEELHYQNMSELANGEK;AIDVVIMGNEK;AIMGDIDYEGTVK;ALFGKPDVLLLDEPTNGLDIQSITWLEDFLIDFDNTVIVVSHDR;DNSADFAGGESILDWLR;EIGNDLLTVENLTVK;ESIIFASHDHEFIQTLANHIIVLSK;FTEGNTYGLIGANGAGK;IDETYDEFLENAEVQAK;IDGETILDNISFILRPDDK;IELEEIVPSSR;IELEEIVPSSRK;ILAGDIEPTTGHISLGPDER;KYPFINFK;LFDDVNIK;LYVGNYDFWK;MLFSGDEVNKPVNVLSGGEK;MLTVSDVSLR;NGVIDRIDETYDEFLENAEVQAK;QFASKEEDDNTFLR;QLQEFVAR;SNVLVLDDPT…			-1	763600	403020	360580	702450	667610	FALSE	TRUE	FALSE	TRUE			4.62914e+06	4.06086e+06	-0.07339	0.448022079116835	-0.188958	0.284412032816773	646.038	586.608
Q04JM7	glyQ	Q04JM7	Q04JM7	Glycine--tRNA ligase alpha subunit OS=Streptococcus pneumoniae serotype 2 (strain D39 / NCTC 7466) OX=373153 GN=glyQ PE=3 SV=1	1	10	40.7	34.948	305	0	180.36	12586000	14	59	AIGPEPWNAAYVEPSR;AIGPEPWNAAYVEPSRRPADGR;ALEEGLVHPAYDYVLK;CSHTFNLLDAR;LASYIQEVDSIYDIEWADGVK;LGINPLEHDIR;LGYPLLDEETR;RLGYPLLDEETR;YGEIFIQPEYEHSK;YSFEISDQEMLLENFDK			-1	639730	332170	307560	755560	718060	FALSE	TRUE	FALSE	TRUE			4.2031e+06	3.55315e+06	-0.0734419	0.447102115915363	-0.242355	0.228805834092981	532.466	500.353
A0A0H2ZM15	SPD_0351	A0A0H2ZM15	A0A0H2ZM15	Sensor histidine kinase OS=Streptococcus pneumoniae serotype 2 (strain D39 / NCTC 7466) OX=373153 GN=SPD_0351 PE=4 SV=1	1	2	9.4	37.912	331	0	2.7915	522400	15	5	LLAGQEVVQVVDPDLDASFK;SLIEGIQILLK			-1	34826	18888	15938	127170	120770	FALSE	TRUE	FALSE	TRUE			321163	270306	-0.0744962	0.446182152713891	-0.248711	0.224247948951686	30.2773	25.9287
Q04MI9	ruvB	Q04MI9	Q04MI9	Holliday junction ATP-dependent DNA helicase RuvB OS=Streptococcus pneumoniae serotype 2 (strain D39 / NCTC 7466) OX=373153 GN=ruvB PE=3 SV=1	1	12	53.9	37.288	332	0	95.589	4307900	18	54	AGDLVAILNELEPGDVLFIDEIHR;ALTMLDVDHEGLDYVDQK;AYEHLGYEYSEK;DFAQIMGNGVIDDIITDK;DQLQIFIEAAK;ETVEDMYEPYLIQK;MRDEALDHVLLFGPPGLGK;SVHLELPPFTLIGATTR;TADIFEMEITHEAASELALR;TLRPQYLR;TTMAFVIANELGVNLK;VRDFAQIMGNGVIDDIITDK			-1	81385	45208	36177	387250	367600	FALSE	TRUE	FALSE	TRUE			1.47289e+06	1.37796e+06	-0.0751285	0.44526218951242	-0.0961083	0.453965360072926	72.468	58.8544
Q04JI0	engB	Q04JI0	Q04JI0	Probable GTP-binding protein EngB OS=Streptococcus pneumoniae serotype 2 (strain D39 / NCTC 7466) OX=373153 GN=engB PE=3 SV=1	1	13	75.4	22.273	195	0	113.68	5039800	12	51	AGMDEAWDAILEK;AGMDEAWDAILEKL;AVVSLVDLR;FVDVPGYGYAR;HDPSADDVQMYEFLK;KLNFDPSDDFILFSSVSK;LNFDPSDDFILFSSVSK;MELNTHNAEILLSAANK;SHYPQDELPEIALAGR;SSFINTMLNRK;TQLLNFFNIDDK;WGCMIEEYLTTR;YYEIPVIIVATK			-1	289340	165810	123530	354580	336360	FALSE	TRUE	FALSE	TRUE			1.36258e+06	1.23019e+06	-0.076105	0.444342226310948	-0.147457	0.353691886964448	265.792	200.964
Q9ZII4	cps2T	Q9ZII4	Q9ZII4	Cps2T OS=Streptococcus pneumoniae serotype 2 (strain D39 / NCTC 7466) OX=373153 GN=cps2T PE=4 SV=1	1	22	65.7	45.166	394	0	323.31	36060000	21	130	AIAYDIAAVNK;DEAPIFYILACR;DFVLITNVEQNK;DGNIQYYVACIR;ENAFAYFHGHEVGGTNPSLLEALASTR;FSEQLMVK;FVGTVYDQELLK;FVPENNYETMIR;FYDQLLK;GNKDEAPIFYILACR;GVSENGYYLVVGR;IAEAFTWEEIVVDYEEEFEGGK;IGPFISGLK;IGPFISGLKK;LLVNPDGHEWLR;LNLLLDVGFNR;SGFTADTFEYNGAICYNIDVPNIGPAR;TTYIAYGTDTTPSSLK;VIEAVEQFDENAISELDK;VIEAVEQFDENAISELDKK;YGGFETFVEK;YIRENAFAYFHGHEVGGTNPSLLEALASTR			-1	1333300	663550	669780	1324800	1256300	FALSE	TRUE	FALSE	TRUE			6.18612e+06	5.10573e+06	-0.0765936	0.443422263109476	-0.276919	0.201458523245214	1063.67	1089.63
A0A0H2ZLU1	birA	A0A0H2ZLU1	A0A0H2ZLU1	Bifunctional ligase/repressor BirA OS=Streptococcus pneumoniae serotype 2 (strain D39 / NCTC 7466) OX=373153 GN=birA PE=3 SV=1	1	2	13.2	35.242	311	0	12.603	241490	20	6	EAIDLGHEANTLYLASYQTAGR;LMNGDLILPEILEENLPIK			-1	12075	7676.6	4397.9	48190	45684	FALSE	TRUE	FALSE	TRUE			192248	118163	-0.0770448	0.442502299908004	-0.702187	0.0501367365542388	12.3055	7.15471
Q04IY9	trpB	Q04IY9	Q04IY9	Tryptophan synthase beta chain OS=Streptococcus pneumoniae serotype 2 (strain D39 / NCTC 7466) OX=373153 GN=trpB PE=3 SV=1	1	6	32.7	44.258	407	0	53.682	1776900	17	28	ASYVPVTDEEALEGFQLLSR;ESQADPSFQEELNQLLR;FVPETLMTAVLELEK;IIAETGAGQHGVATATAAALFNMECIIYMGEEDVK;SWVANIDDTHYILGSTLGPHPFPEIVR;VEGIIPALESSHAIAFAVK			-1	53581	33845	19736	119410	113180	FALSE	TRUE	FALSE	TRUE			859402	550635	-0.0773046	0.441582336706532	-0.642237	0.0583409298085688	54.2532	32.1074
Q04LL6	miaA	Q04LL6	Q04LL6	tRNA dimethylallyltransferase OS=Streptococcus pneumoniae serotype 2 (strain D39 / NCTC 7466) OX=373153 GN=miaA PE=3 SV=1	1	8	49.3	33.448	294	0	44.202	1675200	15	28	ALEIAHFGQDLENQEILYEPLIICLDDER;ASLEPYSDEELAHLVEQAGLEIPQFNR;ASPEEQAAVPHHLIDVR;EITESYSAFDFVSEAK;FNGEVVSGDSQQVYR;IIVIVGPTAVGK;MQVTFYQIGESGVQDR;WLFDHSPNVQAAK			-1	26217	8393.6	17823	383810	363780	FALSE	TRUE	FALSE	TRUE			393440	1.06918e+06	-0.0773261	0.44066237350506	1.44229	0.988149498632634	13.4549	28.9953
A0A0H2ZQU4	cutC	A0A0H2ZQU4	A0A0H2ZQU4	Copper homeostasis protein CutC OS=Streptococcus pneumoniae serotype 2 (strain D39 / NCTC 7466) OX=373153 GN=cutC PE=3 SV=1	1	9	75.2	23.038	210	0	73.44	1484800	10	35	AAVELAANYDTTIMTMIRPR;GGDFVYNDLEIAIMLEDIR;GKIEILPGGGIDLDNR;GMEIVFHMAFDELSDEDQPEAIDWLSQAGVTR;IELCDNLAVGGTTPSYGVTK;LTAQAGSQGVVFGALTADK;MIYEFCAENVTLLEK;QIFIDQVGVTQLHGTK;RIELCDNLAVGGTTPSYGVTK			-1	52574	20859	31714	100930	95660	FALSE	TRUE	FALSE	TRUE			535039	585712	-0.0773674	0.439742410303588	0.130548	0.804010938924339	33.4368	51.5938
A0A0H2ZMU9	SPD_0995	A0A0H2ZMU9	A0A0H2ZMU9	Membrane protein, putative OS=Streptococcus pneumoniae serotype 2 (strain D39 / NCTC 7466) OX=373153 GN=SPD_0995 PE=4 SV=1	1	2	8.9	31.281	282	0	3.7967	212220	11	8	IDPQAFITITEAHEILGEGFTFEK;IDPQAFITITEAHEILGEGFTFEKE			-1	1826.3	1263.4	562.89	46031	43624	FALSE	TRUE	FALSE	TRUE			156655	124769	-0.0774837	0.438822447102116	-0.328334	0.166818596171376	2.02522	0.915735
A0A0H2ZNJ1	aliB	A0A0H2ZNJ1	A0A0H2ZNJ1	Oligopeptide ABC transporter, oligopeptide-binding protein AliB OS=Streptococcus pneumoniae serotype 2 (strain D39 / NCTC 7466) OX=373153 GN=aliB PE=3 SV=1	1	21	61.8	72.561	652	0	323.31	10653000	30	97	AATSDIVANLVDGLLENDQYGNIIPSLAEDWTVSQDGLTYTYK;ADPSSILYNGPFLMK;ALDDQTVQYTLVKPELYWNSK;AVGLDVYTQMLEEANK;DYDLYHGGWGPDYQDPSTYLDIFNTNSGGFLQNLGLEPGEANDK;EWQGINFADGQDPYYNPEK;GVQFPIHLDK;KSEALYLVQDSVAGLDDYITGK;LFPNSSSYEGIK;LTYYDGSDQESLER;NFTAGAYTTAR;NLVVPPNFVSIK;NNIIYSMQNSTSYFFNFNLDRK;QAINFAFDR;QSIESVLGSDNVVIDIQQLTSDEFDSSGYFAQTAAQK;SEALYLVQDSVAGLDDYITGK;TLATILFPVNADFLK;TVPFAAAYGLTGTK;TYNYVYSSDPSSLNYLAENR;WFT…			-1	252870	135620	117250	281800	267050	FALSE	TRUE	FALSE	TRUE			1.74362e+06	1.46266e+06	-0.0775617	0.437902483900644	-0.253487	0.219690063810392	217.398	190.748
A0A0H2ZMQ4	SPD_0961	A0A0H2ZMQ4	A0A0H2ZMQ4	Glycosyl transferase, group 1 OS=Streptococcus pneumoniae serotype 2 (strain D39 / NCTC 7466) OX=373153 GN=SPD_0961 PE=4 SV=1	1	12	51	50.305	441	0	62.636	2187100	21	39	AADFFISASTSETQGLTYLESLASGTPVIAHGNPYLNNLISDK;DVNRYEDWQIIR;GFLHDVDGVICPSEIVR;IGLFTDTYFPQVSGVATSIR;IPSVPFFAFK;IPVIHTYHTQYEDYVHYIAK;LVVAGDGPYLNDLK;MFGALYYGEHDLAGAILEALIATPDMNEHTLSEK;QGHAVFIFTTTDK;RVIPTGIELAK;TVLYLPQQVVAVPVK;VHEFYLDAIISNNFQK			-1	69302	39685	29617	121040	114590	FALSE	TRUE	FALSE	TRUE			695287	667516	-0.0790027	0.436982520699172	-0.0588071	0.527803099361896	63.6147	48.1823
A0A0H2ZPG3	scrK	A0A0H2ZPG3	A0A0H2ZPG3	Fructokinase OS=Streptococcus pneumoniae serotype 2 (strain D39 / NCTC 7466) OX=373153 GN=scrK PE=4 SV=1	1	8	50.2	31.953	295	0	86.015	3090200	14	44	ALNVPMYFTTDVNSSAYGEMVAR;DYIVTPAVAGNGSATLGNFVLAK;FDNLAGLAVGSFGPIDIDK;FTSLLNGYLPVPDVR;FVCAVGDENFNVVEK;GEFIGGVGHPEMGHYYVAR;IENLVYYTIGTGIGAGVIQR;TQFPTTTPIETIDK			-1	202250	109100	93144	139560	132050	FALSE	TRUE	FALSE	TRUE			916818	856975	-0.0798012	0.4360625574977	-0.0973818	0.450319051959891	174.886	151.531
Q04JB0	ileS	Q04JB0	Q04JB0	Isoleucine--tRNA ligase OS=Streptococcus pneumoniae serotype 2 (strain D39 / NCTC 7466) OX=373153 GN=ileS PE=3 SV=1	1	37	62	105.47	930	0	323.31	63314000	33	237	ALVNFINVDLSAFYLDFAK;AVPQWFASVSK;AWGVPLPIFYAEDGTAIMVAETIEHVAQLFEEHGSSIWWER;DAYADFEFLTIYK;DLLPEGFTHPGSPNGEFK;DLLPEGFTHPGSPNGEFKK;DRGDWVISR;EMDLVEYLK;ETDIMDVWFDSGSSWNGVVVNRPELTYPADLYLEGSDQYR;FGWADVQVLETYR;FLIANTSDFNPAQDTVAYDELR;FRQEILDEIEK;FVVAAELLTSLSEK;GAKPVYWSWSSESALAEAEIEYHDLVSTSLYYANK;GLTVGADIDYVLVQPAGEAR;GLTVGADIDYVLVQPAGEARK;GVLDTDTYIVVWTTTPFTITASR;GWFNSSLITSVANHGVAPYK;ISMDILSQVSETYR;ISMDILSQ…			-1	1169700	616010	553690	1208900	1143700	FALSE	TRUE	FALSE	TRUE			8.62547e+06	7.5724e+06	-0.0799862	0.435142594296228	-0.187853	0.28714676390155	987.459	900.768
A0A0H2ZPY5	gmk	A0A0H2ZPY5	A0A0H2ZPY5	Guanylate kinase OS=Streptococcus pneumoniae serotype 2 (strain D39 / NCTC 7466) OX=373153 GN=gmk PE=3 SV=1	1	12	75.5	23.676	208	0	157.7	7321600	12	55	AKEEIALMR;AQRPGEVDGVDYFFR;CVIEAEHFCVDR;EIFESSENQFQYSVSMTTR;EYDYAIVNDQVSLAAER;GLLIVFSGPSGVGK;KVPDAVFIFLTPPDLDELQDR;QGQMLEYAEYVGNYYGTPLTYVNETLDK;REIFESSENQFQYSVSMTTR;TREEFEELIR;VIGHYQEMLPK;VPDAVFIFLTPPDLDELQDR			-1	293610	175960	117650	467140	441920	FALSE	TRUE	FALSE	TRUE			2.32561e+06	2.01446e+06	-0.0800698	0.434222631094756	-0.207216	0.267092069279854	282.062	191.398
Q04N64	atpC	Q04N64	Q04N64	ATP synthase epsilon chain OS=Streptococcus pneumoniae serotype 2 (strain D39 / NCTC 7466) OX=373153 GN=atpC PE=3 SV=1	1	5	61.9	15.638	139	0	105.87	8322000	6	29	AQLTVQIVTPDGLVYDHHASYVSVR;DHVNWIAVNGGVIEIANDMITIVADSAER;HENMIAVLAVDEVK;INVGNRL;TLDGEMGILPR			-1	263800	132050	131740	1006900	952530	FALSE	TRUE	FALSE	TRUE			4.15258e+06	3.55431e+06	-0.080084	0.433302667893284	-0.224436	0.253418413855971	211.675	214.321
A0A0H2ZNL9	SPD_1741	A0A0H2ZNL9	A0A0H2ZNL9	Transcriptional regulator, putative OS=Streptococcus pneumoniae serotype 2 (strain D39 / NCTC 7466) OX=373153 GN=SPD_1741 PE=3 SV=1	1	12	60.9	37.567	338	0	282.81	9964100	16	64	AHMLEMQNILR;ALSDNMQTNIDLSAK;ALSLNSIGHYQEILK;LNSAYADGGAELAIETIQK;LVDAVGGITVNNILGFPISISDQEEFNTISIGVGEQHIGGEEALVYAR;MMNIHIDR;RSLGQEEVTQLETNAVLFEDLFGR;SDSMILMTVNPK;SLGQEEVTQLETNAVLFEDLFGR;SLGQEEVTQLETNAVLFEDLFGRAPVGDEDN;TIETQQLQGEGEILQGVSYQIVSR;VIEATEPLTILLMGVDTGNVER			-1	456600	258730	197880	413790	391420	FALSE	TRUE	FALSE	TRUE			3.22882e+06	2.60705e+06	-0.0801813	0.432382704691812	-0.308589	0.179580674567001	414.742	321.92
A0A0H2ZQ85	nanA	A0A0H2ZQ85	A0A0H2ZQ85	Sialidase A OS=Streptococcus pneumoniae serotype 2 (strain D39 / NCTC 7466) OX=373153 GN=nanA PE=3 SV=1	1	12	19.6	110.19	997	0	59.951	1399300	52	38	APAFYNLFSVSSATK;APLAQQALPETGNK;AQNTESTVVQLNNGDVK;ASDPSIGSPVNIDMVLVQDPETK;DLENVETVIEK;DMPDVTHVQIGATK;GNQLLGNIYFTTNK;ILIPVYTTNNVSHLNGSQSSR;KDEYFTMAVYNNTATLEGR;KLPEGAALTEK;VTGLAEGAIESMHNLPVSVAGTK;VVVDPVKPAYSDK			-1	24293	13888	10405	118280	111830	FALSE	TRUE	FALSE	TRUE			521645	417455	-0.0808989	0.43146274149034	-0.321447	0.171376481312671	22.2623	16.9273
Q04JT1	nadE	Q04JT1	Q04JT1	NH(3)-dependent NAD(+) synthetase OS=Streptococcus pneumoniae serotype 2 (strain D39 / NCTC 7466) OX=373153 GN=nadE PE=3 SV=1	1	12	83.2	30.135	274	0	170.82	8881500	11	62	ALAFIQPDVSLVVNIK;ESADAMTAAVEATGSPVSDFNK;FGDGGADILPLYR;IPTADLEEDKPGLADEVALGVTYAEIDDYLEGK;LAQLAMEELRAETGDDSYK;LGAEPALYEK;LPYGVQADEADAQK;MIAQYALAGSHSGAVIGTDHAAENITGFFTK;RHLPITVFDDFWE;SLQETIIQELGVKPVIDAQEEIRR;TFVLGISGGQDSTLAGR;TISPEAQATIENWWHK			-1	448880	250670	198220	285750	269680	FALSE	TRUE	FALSE	TRUE			1.93075e+06	1.69674e+06	-0.083505	0.430542778288868	-0.186396	0.292616226071103	401.822	322.473
Q04JQ8	guaA	Q04JQ8	Q04JQ8	GMP synthase [glutamine-hydrolyzing] OS=Streptococcus pneumoniae serotype 2 (strain D39 / NCTC 7466) OX=373153 GN=guaA PE=3 SV=1	1	33	73.8	57.472	520	0	323.31	74595000	29	207	AGLDRDIWQYFTVNTGVR;AIGDQLICIFVDHGLLR;AIGDQLICIFVDHGLLRK;AITSIDGMTADFAK;AKGDWSMDNFIDMQIK;AKGDWSMDNFIDMQIKK;ALGTELGMPDHIVWR;DIWQYFTVNTGVR;EIGVFSELK;ESDAILREEIAK;EYGQSTLTHTPSALFESTPDEQTVLMSHGDAVTEIPADFVR;FGLNIVK;FLAQGTLYTDVIESGTDTAQTIK;GDWSMDNFIDMQIK;GDWSMDNFIDMQIKK;HIYGIQFHPEVR;HSVYGNDILR;IIGNEFVYVFDDEASK;IIVLDYGSQYNQLISR;IPWEVLQK;IREIGVFSELK;IVYDITSKPPATVEWE;KGEADQVMDMLGGK;NFALNICK;QPFPGPGLAIR;RVL…			-1	1661900	880620	781250	2016700	1902900	FALSE	TRUE	FALSE	TRUE			1.19553e+07	1.10496e+07	-0.0837967	0.429622815087397	-0.113655	0.414767547857794	1411.63	1270.97
Q04LW5	trmB	Q04LW5	Q04LW5	tRNA (guanine-N(7)-)-methyltransferase OS=Streptococcus pneumoniae serotype 2 (strain D39 / NCTC 7466) OX=373153 GN=trmB PE=3 SV=1	1	7	45	24.378	211	0	73.48	2455900	12	29	DLFGNDNPIHVEVGSGK;GATELLEANPQYVVLNPLEAK;GLFEYSLVSFSQYGMK;ILPENGEIHFK;LLWVDGSDLTDYFEDGEIDR;TFLDTFKR;WRDLFGNDNPIHVEVGSGK			-1	187430	99740	87687	377210	355860	FALSE	TRUE	FALSE	TRUE			1.13878e+06	1.05285e+06	-0.0840581	0.428702851885925	-0.11319	0.415679124886053	159.882	142.653
A0A0H2ZQG1	SPD_0255	A0A0H2ZQG1	A0A0H2ZQG1	Addiction module antitoxin, RelB/DinJ family protein, putative OS=Streptococcus pneumoniae serotype 2 (strain D39 / NCTC 7466) OX=373153 GN=SPD_0255 PE=3 SV=1	1	2	41.4	10.075	87	0	31.879	281340	4	10	EQAQQVFSNLGMDMTTAINIFLR;QAIQYQGLPFDVR			-1	40027	24635	15392	41925	39551	FALSE	TRUE	FALSE	TRUE			202156	177848	-0.0840966	0.427782888684453	-0.184826	0.293527803099362	39.4897	25.0404
A0A0H2ZLS0	cbpA	A0A0H2ZLS0	A0A0H2ZLS0	Choline binding protein A OS=Streptococcus pneumoniae serotype 2 (strain D39 / NCTC 7466) OX=373153 GN=cbpA PE=4 SV=1	1	11	24.7	79.097	701	0	211.1	14569000	22	48	DGDTWYYLEASGAMK;EKPAEQPQPAPATQPEKPAPKPEKPAEQPK;HTQNVALNIK;KAEATRLENIK;QVVDEYIEK;RGVPGELATPDK;RGVPGELATPDKK;RSEEEYNRLTQQQPPK;SEEEYNRLTQQQPPK;SKDELPSEIK;SSDSSVGEETLPSSSLK;TLDLEIAESDVK;TLELEIAEFDVK;VAEAEKK			-1	496900	259870	237030	1102800	1040000	FALSE	TRUE	FALSE	TRUE			4.68183e+06	4.05194e+06	-0.0845876	0.426862925482981	-0.20846	0.265268915223336	416.569	385.611
A0A0H2ZNG5	smc	A0A0H2ZNG5	A0A0H2ZNG5	Chromosome partition protein Smc OS=Streptococcus pneumoniae serotype 2 (strain D39 / NCTC 7466) OX=373153 GN=smc PE=3 SV=1	1	30	39.8	133.89	1179	0	267.98	3679600	69	92	ATFLPLTTIK;DIHDLFLDTGLGR;DQGSLMDLTSLISDLER;DQGSLMDLTSLISDLERK;EIAADEASLGSEEAALK;ELDNLNIEQEEIQR;ESSLALLEGNLVQNNQK;GTMAAADSIYGVTMQESGVSK;HLQNQLTDQYQISYTEALEK;IQEQGLSLAYQQTSQQVEELETLWK;KPLNYASVVVTLDNHDGFIK;LEAELLAFSDDPDQMIELLR;LESEQVALNQQEAQAR;LNRLEAELLAFSDDPDQMIELLR;LQEEEIDRLSEGDWQADK;LQQTQDNLDRLEDIIYELDNQIKPLEK;NLLATTAIFDTVEHAR;QNLEAEIEEIK;QNNSIFIKPELEQLQK;RFGDYLNRFDK;RYEVADIER;SLGPVNLEAIDQYEEVHNR…			-1	40270	17686	22584	100430	94680	FALSE	TRUE	FALSE	TRUE			492556	681990	-0.0850587	0.425942962281509	0.469461	0.938924339106655	28.3505	36.7407
A0A0H2ZN90	tyrA	A0A0H2ZN90	A0A0H2ZN90	Prephenate dehydrogenase OS=Streptococcus pneumoniae serotype 2 (strain D39 / NCTC 7466) OX=373153 GN=tyrA PE=4 SV=1	1	10	42	41.002	367	0	93.464	3601100	21	41	AEHLITENTDYTVVIK;ATDDFASFAPLADVIILSLPIK;DLLSGLHAR;ERLEAIGQAISK;GDEEQIWNFFNQAR;GGVDSSYDLYVDVPDEEDVILR;RDHPDYEILGYNR;RGGVDSSYDLYVDVPDEEDVILR;STIVDAAEQYLAGK;VTSQISHFPHILASSLMEQTAVYAQEHEMAR			-1	127440	66219	61220	380980	358990	FALSE	TRUE	FALSE	TRUE			1.26745e+06	1.12394e+06	-0.0857716	0.425022999080037	-0.173368	0.305378304466727	106.148	99.5955
Q04LT4	pnp	Q04LT4	Q04LT4	Polyribonucleotide nucleotidyltransferase OS=Streptococcus pneumoniae serotype 2 (strain D39 / NCTC 7466) OX=373153 GN=pnp PE=3 SV=2	1	30	57.3	81.016	737	0	323.31	44398000	36	192	AEVELLHVDAELQAEIIAAYNSDLQK;ALAQVLPSLEEFPYAIR;ALLPRPPKPEHDEK;APVAGIAMGLISDGNNYTVLTDIQGLEDHFGDMDFK;ARFEILDVIEATIPEVRPELAPTAPK;DGITALQMDIK;DVAEILEQMEHAEVR;DVAEILEQMEHAEVRR;ELIAFQEEIVAAVGK;ELIVETGQVAK;ELSEEIMLEALLK;FEILDVIEATIPEVRPELAPTAPK;FGAFVNLFDK;FMHHYNFPQYSVGETGR;FPGGFMK;GQTQALSVLTLAPMGETQIIDGLDPEYK;GQTQALSVLTLAPMGETQIIDGLDPEYKK;IDIDEEGNVSIYSSDQDAINR;IQGITAEILTEALAQAK;KVDEIRPLDAVVDFLPR;LIDRPIRPM…			-1	489340	239530	249820	980400	923790	FALSE	TRUE	FALSE	TRUE			5.86257e+06	5.59311e+06	-0.0858056	0.424103035878565	-0.067882	0.509571558796718	383.965	406.419
A0A0H2ZNN3	SPD_1590	A0A0H2ZNN3	A0A0H2ZNN3	General stress protein 24, putative OS=Streptococcus pneumoniae serotype 2 (strain D39 / NCTC 7466) OX=373153 GN=SPD_1590 PE=3 SV=1	1	13	76.7	21.816	202	0	323.31	222330000	14	260	DATVVAHEIK;DATVVAHEIKGELTYEDK;EQHEADSVSLQDRVSDVAESTGEFTSEQFEK;IIGLSLENVSGLLGIDGGFFSNLK;IVNSDDVTSGVNVEVGK;KDATVVAHEIK;KDATVVAHEIKGELTYEDK;MTDLEIVEINVNVVDIK;NVPALYSEIR;NVPALYSEIREIVSSEVAK;SGLGSGFSTVQEK;TQVAVDLNVIVEYQK;VSDVAESTGEFTSEQFEK			-1	15145000	7786400	7358500	12580000	11845000	FALSE	TRUE	FALSE	TRUE			7.11816e+07	6.41396e+07	-0.0868537	0.423183072677093	-0.15029	0.348222424794895	12481.5	11971.1
Q04MV1	mnmA	Q04MV1	Q04MV1	tRNA-specific 2-thiouridylase MnmA OS=Streptococcus pneumoniae serotype 2 (strain D39 / NCTC 7466) OX=373153 GN=mnmA PE=3 SV=1	1	12	57.1	41.626	373	0	228.73	5381500	21	43	AFLDYAMTLGADYVATGHYAR;AITPGQAVVFYDGEECLGGGLIDNAYR;AITPGQAVVFYDGEECLGGGLIDNAYRDGQVCQYI;DQTYFLSQLSQEQLQK;DVVAVADQIGIPYYSVNFEK;GGLGIGGQHGGDNAPWFVVGK;NFLSNYLPAQPGR;NILYVGQGFYHDSLMSTSLEASQVHFTR;NWDDTDENGVCTATEDYK;TMFPLGHLK;VARDEDGTVHMLR;VVVGMSGGVDSSVTALLLK			-1	175090	75347	99740	292410	275270	FALSE	TRUE	FALSE	TRUE			1.40221e+06	1.4291e+06	-0.0871453	0.422263109475621	0.0274052	0.690063810391978	120.781	162.262
Q04JX6	aroA	Q04JX6	Q04JX6	3-phosphoshikimate 1-carboxyvinyltransferase OS=Streptococcus pneumoniae serotype 2 (strain D39 / NCTC 7466) OX=373153 GN=aroA PE=3 SV=1	1	23	74.7	45.719	427	0	228.48	15447000	24	111	AEAINTSYPSFFDDLESLIHG;AMGGKLEVTEIDPVAK;APQNALNMGNSGTSIR;DGVITIQGVGMAGLK;ETDRIQVVADALNSMGADITPTADGMIIK;GEDVLSTMQVFR;GTEIGGALIPR;IGMMTAIAALLVADGEVELDR;IQVVADALNSMGADITPTADGMIIK;LEVTEIDPVAK;LIDELPIIALLATQAQGVTVIK;LISGVLAGADFEVEMFGDDSLSK;MGVSISGQTER;NLRPIHYELPIASAQVK;QFGGHLSVDGK;QFGGHLSVDGKK;SALMFAALQAK;SIIFGSLAEGETK;SSTLTVESSDLK;TGIIDVIR;VTLPLKK;VVVPGDISSAAFWLVAGLINPNSHLVLQNVGINETR;VYDILRGEDVLSTMQVFR			-1	408170	224610	183560	378470	356140	FALSE	TRUE	FALSE	TRUE			3.99219e+06	3.47486e+06	-0.0877345	0.421343146274149	-0.200228	0.278030993618961	360.048	298.624
Q04KV9	era	Q04KV9	Q04KV9	GTPase Era OS=Streptococcus pneumoniae serotype 2 (strain D39 / NCTC 7466) OX=373153 GN=era PE=3 SV=1	1	15	62.5	34.01	299	0	176.25	7884900	18	69	EEIPHSVAVVVDSMK;EIVPISALQGNNVSR;EQIVFIDTPGIHKPK;EVDTVLFMVPADEAR;FLVSEMVR;KLDLADFGYNER;KLDLADFGYNEREY;LVDILSENLDEGFQYFPSDQITDHPER;SGFVAILGRPNVGK;STFLNHVMGQK;TALGDFMVESAYSTLR;VFLETWVK;VHPDQLLSQIDDFR;VHPDQLLSQIDDFRNQMDFK;VPVILVVNK			-1	243780	119640	124140	420950	395850	FALSE	TRUE	FALSE	TRUE			1.83603e+06	1.72282e+06	-0.088695	0.420423183072677	-0.0918165	0.463992707383774	191.782	201.957
A0A0H2ZLM9	vex3	A0A0H2ZLM9	A0A0H2ZLM9	ABC transporter, transmembrane protein Vexp3 OS=Streptococcus pneumoniae serotype 2 (strain D39 / NCTC 7466) OX=373153 GN=vex3 PE=4 SV=1	1	5	21.4	49.984	459	0	68.288	885330	23	20	AAQASNLGGGAEVDGFSK;AIGNTVLANVTSGVAK;INAIGDLTGYDLIETPETK;LYGYTEDTAIYGDATFFVTADK;SAVTYSQELYENTAITDIHTAAK			-1	24416	13699	10717	89612	84254	FALSE	TRUE	FALSE	TRUE			508566	457446	-0.0889468	0.419503219871205	-0.152835	0.342752962625342	21.9594	17.4349
A0A0H2ZM58	srtA	A0A0H2ZM58	A0A0H2ZM58	Sortase OS=Streptococcus pneumoniae serotype 2 (strain D39 / NCTC 7466) OX=373153 GN=srtA PE=4 SV=1	1	14	58.7	28.133	247	0	237.76	7932000	13	70	AISSEAVLTSQWDAQK;DGVNEITLVTCEDLAATER;DYSQTSDEILTAFNQPYK;EKLEENQDTEGNFDFDSVK;EQVMGEGNYSLASHHIFGVDNANK;GLDNVNLFYGAGTMK;GLDNVNLFYGAGTMKR;LEENQDTEGNFDFDSVK;LPVIGGIAIPELEMNLPIFK;REQVMGEGNYSLASHHIFGVDNANK;RVTPDRVDEVDDR;RVTPDRVDEVDDRDGVNEITLVTCEDLAATER;VDEVDDRDGVNEITLVTCEDLAATER;VTPDRVDEVDDRDGVNEITLVTCEDLAATER			-1	438390	218150	220240	383640	360680	FALSE	TRUE	FALSE	TRUE			1.95479e+06	1.83496e+06	-0.0890337	0.418583256669733	-0.0912646	0.464904284412033	349.693	358.297
Q04HZ7	dltA	Q04HZ7	Q04HZ7	D-alanine--D-alanyl carrier protein ligase OS=Streptococcus pneumoniae serotype 2 (strain D39 / NCTC 7466) OX=373153 GN=dltA PE=3 SV=1	1	15	64.1	57.427	516	0	245.38	7130400	17	65	ADSDSLAAVIDQLGLPEK;ADSPTFIIDEEGNKLPNGEQGEIIVSGPAVSK;FIESAVAVPR;GDDNYYIIFTSGTTGKPK;GLINEVNKR;GVQISHDNLLSFTNWMITDK;IINAYGPTEATVALSAVAVTDEMLATLK;MPGITHFYFDGEELTVK;RLPIGYTK;SGHAYIPIDSHSALER;SNKPIADMIETIEHFAQTQPSYPVYNVLGQEHTYGDLK;SPVVVFGGQEYEMLATFVALTK;TAEAFFEFEDLPAYHTGDVGTMTDEGLLLYGGR;VQNLLAYVILK;VSAILEVAEPSLIIAISAFPLEQVSTPMINLAQVQEAFAQGNNYEITHPVK			-1	184670	97235	87432	238080	223790	FALSE	TRUE	FALSE	TRUE			1.73479e+06	1.55265e+06	-0.0893009	0.417663293468261	-0.160024	0.329990884229717	155.867	142.238
A0A0H2ZQV0	SPD_1286	A0A0H2ZQV0	A0A0H2ZQV0	TrmH family RNA methyltransferase group 3 OS=Streptococcus pneumoniae serotype 2 (strain D39 / NCTC 7466) OX=373153 GN=SPD_1286 PE=4 SV=1	1	13	81.4	26.508	242	0	125.09	3858100	13	46	AVGVTPVVAK;IALIIGNEGK;LKDEGFWTFGTDMNGTPCHK;LYLQEDLR;QEENPLLLILDGLTDPHNLGSILR;QVDEMITIPMNGHVQSLNASVAAAILMYEVFR;SLSEMTEGAVHQGFVLR;TADATNVSGVIIPK;TATGAIEHVPIAR;TNDIVYGVHAVTEALLANTGNK;TRQEENPLLLILDGLTDPHNLGSILR;VSEFAYSELDYILAK;VTNLSQTLDK			-1	169750	81917	87836	192120	180550	FALSE	TRUE	FALSE	TRUE			1.10153e+06	1.10684e+06	-0.0896093	0.416743330266789	0.00694303	0.659070191431176	131.312	142.896
A0A0H2ZLY1	SPD_1080	A0A0H2ZLY1	A0A0H2ZLY1	Site-specific DNA-methyltransferase (adenine-specific) OS=Streptococcus pneumoniae serotype 2 (strain D39 / NCTC 7466) OX=373153 GN=SPD_1080 PE=4 SV=1	1	6	19.6	71.623	623	0	10.794	659740	34	15	DEPIYHYFIDEAYK;DLGPIGVFTIFETLNGIVK;HPEFETFSDLVYPQGIYR;SLTQLDFVFK;TKFEADACIK;YLDLPETFENYNVFVPEANGSGALGEVLSTPLIGEPLIGHTDTFLSIGNFK			-1	16626	8927.6	7698.5	110220	103570	FALSE	TRUE	FALSE	TRUE			361113	409773	-0.0897799	0.415823367065317	0.182376	0.840474020054695	14.3109	12.5243
A0A0H2ZNN6	mfd	A0A0H2ZNN6	A0A0H2ZNN6	Transcription-repair-coupling factor OS=Streptococcus pneumoniae serotype 2 (strain D39 / NCTC 7466) OX=373153 GN=mfd PE=3 SV=1	1	11	16.9	134.8	1169	0	49.541	1464100	67	37	AFSDMQYFSDIEQIYKK;DLSVIETPPTNRYPVQTYVLEK;DYVSVQYQNGDQISIPVEQIHLLSK;ELAQYFTEELQNSK;FQNFAVNVDVLSR;ISVGEEYDQHAFIHQLK;NGQVDILIGTHR;QVVILVPTTVLAQQHYTNFK;SQSGFIDSVGFELYSQLLEEAIAK;VSELQELIPEASIGYVHGR;VTLLDLFSENDQIK			-1	8146.2	4669.1	3477.1	165280	155240	FALSE	TRUE	FALSE	TRUE			561144	617629	-0.0904118	0.414903403863845	0.13837	0.810391978122151	7.48453	5.65671
A0A0H2ZLA6	murM	A0A0H2ZLA6	A0A0H2ZLA6	Serine/alanine-adding enzyme MurM OS=Streptococcus pneumoniae serotype 2 (strain D39 / NCTC 7466) OX=373153 GN=murM PE=3 SV=1	1	5	21.7	47.441	406	0	16.406	333250	20	9	ALEETFTESTR;EHELANVLQSSAWEEVK;GLEIQYGGLELLDSFSELMK;TEFPENLAIIDSLQQMGVR;VVFVTFDPSICLSQSLINQEK			-1	13230	7682.2	5547.6	54394	51078	FALSE	TRUE	FALSE	TRUE			233795	231463	-0.0907455	0.413983440662374	-0.0144628	0.616226071103008	12.3145	9.02509
Q04JD7	thrS	Q04JD7	Q04JD7	Threonine--tRNA ligase OS=Streptococcus pneumoniae serotype 2 (strain D39 / NCTC 7466) OX=373153 GN=thrS PE=3 SV=1	1	33	68	74.764	647	0	323.31	41866000	31	215	AALDEMGVDYFEAEGEAAFYGPK;AITEDGSIEIVTPDHEDALPILR;ALQLIIDVYEDFNLTDYR;EETLSTIQLDFLLPERFDLK;EFESGVTTFEIAQSISNSLAK;ELDLFMISQEVGQGLPFWLPNGATIR;ELVSGYQHVYTPPLASVELYK;EMSLNDGHLFVTPEQIQEEFQR;ENFPSIREEVTK;ENFPSIREEVTKDEAR;ETQTVSVDNFVQAILADIANK;FTAILIENYK;GAFPTWLAPHQVTLIPVSNEK;HSATHLFAQAAR;HVDYAWEVAK;HVDYAWEVAKK;IAEIGMMHR;IPYQLIVGDK;IYGTAWFDK;IYGTAWFDKK;LELIEEHSEDEGGLTIYR;LFPDIHLGVGPAIEDGFYYDTDHTAGQISNEDLPR…			-1	711880	365610	346270	829510	778250	FALSE	TRUE	FALSE	TRUE			6.7517e+06	6.15079e+06	-0.0920257	0.413063477460902	-0.134479	0.373746581586144	586.07	563.328
Q04I50	hisS	Q04I50	Q04I50	Histidine--tRNA ligase OS=Streptococcus pneumoniae serotype 2 (strain D39 / NCTC 7466) OX=373153 GN=hisS PE=3 SV=1	1	17	65	48.625	429	0	323.31	16647000	25	88	EEVQVSLETISQNFSEIFEK;GDRHITLRPEGTAPVVR;GLDYYNHTIFEFITEIEGNDLTVCAGGR;GTQDILPAESAK;HITLRPEGTAPVVR;LFAPEVQKPSK;LHLNTLGNPESR;LLLILEK;QALIDYLTPLK;QFHQIGVECFGSSNPATDVETIAMAAHFLK;QGVALPIENALDVYIAVLGDGANVK;QMLENLGVDYIIDTNMVR;TLITLGESEVESGQVTVK;TPIFEHYEVISR;VAVENAPSILDFLDEESQTHFDAVR;WQYVEGFAR;YDGLVAYFGGPETAGFGFGLGVER			-1	363620	202080	161540	452690	424530	FALSE	TRUE	FALSE	TRUE			3.78369e+06	2.98292e+06	-0.0926569	0.41214351425943	-0.343068	0.153144940747493	323.933	262.801
A0A0H2ZNY2	phtE	A0A0H2ZNY2	A0A0H2ZNY2	Pneumococcal histidine triad protein E OS=Streptococcus pneumoniae serotype 2 (strain D39 / NCTC 7466) OX=373153 GN=phtE PE=4 SV=1	1	18	37.8	114.62	1039	0	240.26	3885400	47	66	ELSSASDGYIFNPK;ENQTDKPSILPQFK;IIAEDESGFIMSHGNHNHYFFK;LENVLFNMDGTIELYLPSGEVIKK;LSETGNSTSNSTLEEVPTVDPVQEK;MASQTIFYPFHAGDTYLR;NMADFTGEAPQGNGENKPSENGK;NMQPSQLSYSSTASDNNTQSVAK;NSTFNNQNFTLANGQK;RVPISGTGSTVSTNAKPNEVVSSLGSLSSNPSSLTTSK;SNQIGQPTLPNNSLATPSPSLPINPGISHEK;TPNGVAIPHGDHYHFIPYSK;TSHNGLDSLSSHEQDYPGNAK;VFDEFHGNAYLENNYK;VFGEGVGNIANFELDQPYLPGQTFK;VYTGEELTNVVNLLK;YSESDGLVFDPAK;YTTNDGYVFNPADIIEDTGNAYIV…			-1	36746	18123	18623	159690	149680	FALSE	TRUE	FALSE	TRUE			820178	780963	-0.0933925	0.411223551057958	-0.0706821	0.502278942570647	29.051	30.2968
A0A0H2ZP49	SPD_0784	A0A0H2ZP49	A0A0H2ZP49	Type I site-specific deoxyribonuclease OS=Streptococcus pneumoniae serotype 2 (strain D39 / NCTC 7466) OX=373153 GN=SPD_0784 PE=3 SV=1	1	31	36.9	129.23	1116	0	157.15	4011200	70	96	ALEQAVHWIYSHDSYLEAPYR;ALSAIGNIPQVFEQAEIIR;ALSAIGNIPQVFEQAEIIRK;ATLSSLVWDDDFRDIVDSELHK;DGYLVAYHSIETK;DIDGSVFNSFVFNK;ELQGLQYQEDQFAR;FLSDENLNAR;HGSGIGYCDYVLYGK;HIGYQPICFITNGLK;HIVSLTQR;HYILDGPNRR;HYQTLIDDFKIEEK;KLESWQNLTAVTSETIQK;LAIRDLLQFLDK;LESWQNLTAVTSETIQK;LIVDYIVENGFLETK;LKLPTDGLHYDDLSEEEK;LLPDLSVCNFLEDK;LPTDGLHYDDLSEEEK;LQDSLPELPDFHEQMAAQSVEVQETYTEK;NTYGFFNLENGVPTYAYDLEEAVK;QDVPFHIDQLSEAETR;QD…			-1	36751	18936	17815	108370	101570	FALSE	TRUE	FALSE	TRUE			822569	646477	-0.0934911	0.410303587856486	-0.347537	0.14767547857794	30.3542	28.9823
A0A0H2ZPX5	SPD_2016	A0A0H2ZPX5	A0A0H2ZPX5	tRNA-dihydrouridine synthase OS=Streptococcus pneumoniae serotype 2 (strain D39 / NCTC 7466) OX=373153 GN=SPD_2016 PE=3 SV=1	1	15	65.7	34.862	318	0	323.31	17876000	21	96	AAEFIQENTK;AAMGNPYLFNQINHYFETGEILPDLTFEDK;ELGAGLVVMEMVSDK;EQMYTGHADLETLYK;GAISQASTLAEIEALLQLEK;IEEVGADAVMIGR;IPFIANGDIR;IYSIINK;LRGAISQASTLAEIEALLQLEK;QRIEEVGADAVMIGR;TDIVDINMGCPVNK;TGWADPSLAVENALAAEAAGVSALAMHGR;TLHMLHIDEGENPVSIQLFGSDEDSLAR;TREQMYTGHADLETLYK;VQSVLDIPLTVK			-1	431940	228290	203640	684090	641000	FALSE	TRUE	FALSE	TRUE			4.32161e+06	3.45865e+06	-0.0938618	0.409383624655014	-0.32136	0.17228805834093	365.947	331.291
A0A0H2ZMH0	eep	A0A0H2ZMH0	A0A0H2ZMH0	Zinc metalloprotease OS=Streptococcus pneumoniae serotype 2 (strain D39 / NCTC 7466) OX=373153 GN=eep PE=3 SV=1	1	13	41.3	45.864	419	0	72.349	6277800	24	46	DVDTNQFHIMPQGALAK;IGSHEVSNWESLIQAVETETK;ILPLGGYVR;IVLNILEAIR;KLDQTALPMQVTQFDFEDK;LGGPVAIFK;MAGWGDDTTEIK;NLIFQPDLNK;TAPTLDVTISEK;TFAVDHDATVVEADGTEVR;TGTPVSLTLADDGK;VGVPETAQITK;YLLGVQPGVK			-1	174370	95957	78409	438090	410490	FALSE	TRUE	FALSE	TRUE			2.02988e+06	1.89998e+06	-0.0938802	0.408463661453542	-0.0954056	0.456700091157703	153.818	127.559
Q04JC5	dtd	Q04JC5	Q04JC5	D-aminoacyl-tRNA deacylase OS=Streptococcus pneumoniae serotype 2 (strain D39 / NCTC 7466) OX=373153 GN=dtd PE=3 SV=1	1	7	78.9	16.214	147	0	81.509	1090400	5	31	AQVSIEGQIQGK;DIEGEILSISQFTLFADTK;DIEGEILSISQFTLFADTKK;GNRPAFTGAAKPDMASDFYDAFNQK;INQGLLLLVGVGPEDQEEDLDYAVR;INQGLLLLVGVGPEDQEEDLDYAVRK;LAQEVPVQTGIFGADMQVELVNNGPVTIILDTK			-1	107050	64636	42414	67167	62932	FALSE	TRUE	FALSE	TRUE			433622	432467	-0.0939588	0.40754369825207	-0.00384823	0.633546034639927	103.611	69.001
A0A0H2ZRV3	sufC	A0A0H2ZRV3	A0A0H2ZRV3	FeS assembly ATPase SufC OS=Streptococcus pneumoniae serotype 2 (strain D39 / NCTC 7466) OX=373153 GN=sufC PE=3 SV=1	1	15	70.7	28.405	256	0	295.36	76206000	15	189	DLHVEIEGK;GEGFGAMIITHYQR;GEVLFDGVNILELEVDER;GVNAMRGEGFGAMIITHYQR;KRNEILQLLMLEPTFALLDEIDSGLDIDALK;LAEELGYDYK;LAEELGYDYKEEL;LLNYITPDVVHVMMEGR;MELLNMK;MGLFLAMQYPSEIPGITNAEFLR;NEILQLLMLEPTFALLDEIDSGLDIDALK;RNEILQLLMLEPTFALLDEIDSGLDIDALK;STLSAAIMGNPNYEVTK;TGEIAAIMGPNGTGK;YLNEGFSGGEK			-1	4240000	2390700	1849300	2677200	2507900	FALSE	TRUE	FALSE	TRUE			1.58771e+07	1.17785e+07	-0.0942451	0.406623735050598	-0.430785	0.108477666362808	3832.27	3008.53
Q04KV3	smpB	Q04KV3	Q04KV3	SsrA-binding protein OS=Streptococcus pneumoniae serotype 2 (strain D39 / NCTC 7466) OX=373153 GN=smpB PE=3 SV=1	1	5	36.8	17.747	155	0	22.393	341600	5	13	ARHDYTIVDTLEAGMVLTGTEIK;HDYTIVDTLEAGMVLTGTEIK;LLLGLAK;NGEVWLSNVHIAPYEEGNIWNQEPER;NGEVWLSNVHIAPYEEGNIWNQEPERR			-1	2667.4	14031	2667.4	41608	38965	FALSE	TRUE	FALSE	TRUE			248271	218125	-0.0946821	0.405703771849126	-0.186758	0.290793072014585	22.4916	4.33945
A0A0H2ZML8	SPD_0160	A0A0H2ZML8	A0A0H2ZML8	Putative NrdI-like protein OS=Streptococcus pneumoniae serotype 2 (strain D39 / NCTC 7466) OX=373153 GN=SPD_0160 PE=4 SV=1	1	4	59	17.668	156	0	67.189	1999100	7	16	FGFPVLADFEMR;HVAAIIADLYELEK;NFYEMDHPYVAFLPTYLEGGNGVDNGDVEILTTPVGDFIAYGNNASK;TISLVYISLSGNTESFVTR			-1	254330	123990	130340	176060	164840	FALSE	TRUE	FALSE	TRUE			921687	863000	-0.0950008	0.404783808647654	-0.0949176	0.458523245214221	198.755	212.043
A0A0H2ZMQ2	accD	A0A0H2ZMQ2	A0A0H2ZMQ2	Acetyl-coenzyme A carboxylase carboxyl transferase subunit beta OS=Streptococcus pneumoniae serotype 2 (strain D39 / NCTC 7466) OX=373153 GN=accD PE=3 SV=1	1	13	56.6	31.786	288	0	148.21	12429000	15	61	AEFLLEHGFVDAIVK;DLPDTIASLVR;DPLHFPGYQK;EKPQAKPEVPDELFSQCPGCK;ELFTGIESKDPLHFPGYQK;ESLPEDFQK;GQTVALGIMDSNFIMASMGTVVGEK;LALTIDMGTFK;LFEYATVEK;LPVVLFTASGGAR;MQEGIMSLMQMAK;RRDLPDTIASLVR;TGLHEAVVTGTALIK			-1	477230	293850	183390	528990	495270	FALSE	TRUE	FALSE	TRUE			3.8352e+06	2.99899e+06	-0.0950252	0.403863845446182	-0.354823	0.143117593436645	471.039	298.347
A0A0H2ZP78	SPD_1385	A0A0H2ZP78	A0A0H2ZP78	ABC transporter, ATP-binding protein OS=Streptococcus pneumoniae serotype 2 (strain D39 / NCTC 7466) OX=373153 GN=SPD_1385 PE=4 SV=1	1	17	43	70.976	623	0	195.62	3754800	30	55	AGLTEYQGNYQDYVR;DISFIIHDLDR;IGIVGDNGVGK;IRPFFGHYTDYLDEK;LGIQDLSTPIGELSGGLR;NDYQIGYLTQDPDFDDRK;QEWASIEGDIETLEK;RVINYLQEVAEEVK;STLLNLIAGSLEPTK;TSGGSTTSIAELLEQFLFPR;TTLLDVLSGVSGFDGDVSPFSAK;TVLDTVLSSELK;TVLFITHDR;VIEFQAVSFAYENKPILQDFNLLVQAK;VMAEMDSLQAWEIESQVK;VSGSSAETDLTMNFETSR;YFLDALSTR			-1	105160	58215	46949	231690	216890	FALSE	TRUE	FALSE	TRUE			963898	997395	-0.0952322	0.40294388224471	0.0492851	0.722880583409298	93.3181	76.3788
A0A0H2ZPN0	SPD_0174	A0A0H2ZPN0	A0A0H2ZPN0	Membrnae protein, putative OS=Streptococcus pneumoniae serotype 2 (strain D39 / NCTC 7466) OX=373153 GN=SPD_0174 PE=4 SV=1	1	5	23.9	26.552	234	0	94.736	6074000	6	32	DGKTDAEIQTIFEEVIPQILEEQSK;KNQEFVHIATQQFIK;NQEFVHIATQQFIK;SLYGAPTHWAHSFTVK;TDAEIQTIFEEVIPQILEEQSK			-1	638520	312090	326420	493920	462300	FALSE	TRUE	FALSE	TRUE			2.41472e+06	2.68829e+06	-0.095448	0.402023919043238	0.154835	0.823154056517776	500.278	531.035
A0A0H2ZN13	pepN	A0A0H2ZN13	A0A0H2ZN13	Aminopeptidase OS=Streptococcus pneumoniae serotype 2 (strain D39 / NCTC 7466) OX=373153 GN=pepN PE=3 SV=1	1	50	74.8	95.349	848	0	323.31	185670000	43	416	AALGGDMSFDSFVILPAHVFK;AAVEAVVLQYGNA;AHPLSNLDFSLDIAVR;ATFDLSLR;ATFDLSLRFDQAEGELALSNMPEIDVENRK;DATDGVQSVHVEVK;DATDGVQSVHVEVKHPDEINTLFDGAIVYAK;DLLALYLDTYTHATDAVFK;DLLALYLDTYTHATDAVFKR;DVAAFMDSWLEQPGYPVLTVK;EAFPCVDEPEAK;EESYLVVSAVSQVISALER;EFFEPQLSDLALSR;ENLAGLPAAIR;EVLSTQFESHFAR;EVYLVVDENSTFASR;FDQAEGELALSNMPEIDVENR;FDQAEGELALSNMPEIDVENRK;FIDEGTDAETAFK;FVVKPQDLSAWYYQFLAHQATQK;GLHAYFEK;GLPDTLETESIEIP…			-1	2597500	1348500	1249000	2730300	2555400	FALSE	TRUE	FALSE	TRUE			1.79598e+07	1.68978e+07	-0.0955103	0.401103955841766	-0.0879337	0.470373746581586	2161.63	2031.93
Q04M97	recU	Q04M97	Q04M97	Holliday junction resolvase RecU OS=Streptococcus pneumoniae serotype 2 (strain D39 / NCTC 7466) OX=373153 GN=recU PE=3 SV=1	1	2	18.2	23.13	198	0	5.6498	95843	10	5	KPTPIQIVQVDYPQR;QASTTDYSGVYNGYYIDFEVK			-1	2369.5	3715.6	2369.5	22823	21356	FALSE	TRUE	FALSE	TRUE			56780.7	118302	-0.095847	0.400183992640294	1.059	0.981768459434822	5.95608	3.85481
Q04JM9	SPD_1303	Q04JM9	Q04JM9	UPF0291 protein SPD_1303 OS=Streptococcus pneumoniae serotype 2 (strain D39 / NCTC 7466) OX=373153 GN=SPD_1303 PE=3 SV=1	1	2	12.9	9.8731	85	0	7.6295	1751600	5	16	LREEYIEGYR;LREEYIEGYRR			-1	96254	66113	30141	232990	217960	FALSE	TRUE	FALSE	TRUE			1.03313e+06	815793	-0.0962046	0.399264029438822	-0.340741	0.157702825888788	105.979	49.0348
A0A0H2ZNE3	SPD_1466	A0A0H2ZNE3	A0A0H2ZNE3	ABC transporter, ATP-binding protein OS=Streptococcus pneumoniae serotype 2 (strain D39 / NCTC 7466) OX=373153 GN=SPD_1466 PE=4 SV=1	1	5	36.1	25.716	233	0	18.442	605540	12	15	ENVELASEIVTDALNSDQVLTDVGLAHR;GATVIIVTHNGALAPIADR;ILLCDEPTGALDYQTGK;NDVGFVFQFYNLVSNLTAK;RNDVGFVFQFYNLVSNLTAK			-1	38176	20481	17695	111850	104620	FALSE	TRUE	FALSE	TRUE			348940	344506	-0.0964066	0.398344066237351	-0.0184516	0.609845031905196	32.8309	28.787
Q04JV9	murB	Q04JV9	Q04JV9	UDP-N-acetylenolpyruvoylglucosamine reductase OS=Streptococcus pneumoniae serotype 2 (strain D39 / NCTC 7466) OX=373153 GN=murB PE=3 SV=1	1	9	51.6	34.538	316	0	69.487	2327200	18	34	DYEDLIQSVIEK;FALAPGTHQVIK;FANQENIPWMVLGNASNIIVR;FKEPLHSYSYTK;HAGFMINVADGTAK;HSLTGFEFACGIPGSVGGAVFMNAGAYGGEIAHILQSCK;LNNVSVDGYTIEAEAGANLIETTR;RPVGHFAGQLISEAGLK;VGGEADYLVFPR			-1	83920	37552	46369	151580	141760	FALSE	TRUE	FALSE	TRUE			747693	750430	-0.0966289	0.397424103035879	0.00527115	0.65542388331814	60.1955	75.4352
A0A0H2ZMS1	SPD_0687	A0A0H2ZMS1	A0A0H2ZMS1	ABC transporter ATP-binding protein OS=Streptococcus pneumoniae serotype 2 (strain D39 / NCTC 7466) OX=373153 GN=SPD_0687 PE=4 SV=1	1	8	65.7	25.742	233	0	92.478	3122700	10	28	ALVNNPSIILADEPTGALDTK;DGVISSDSAQLGKEEN;LNALQNVELPLIYAGVSSSK;NINLEVNEGEFVAIMGPSGSGK;SHHLPSELSGGQK;STLMNTIGMLDTPTSGEYYLEGQEVAGLGEK;TGNQIMQLLVDLNK;TIIMVTHEPEIAAYAK			-1	285840	149510	136330	432960	404850	FALSE	TRUE	FALSE	TRUE			1.28939e+06	1.3307e+06	-0.0968463	0.396504139834407	0.0455	0.714676390154968	239.663	221.788
Q04LF4	clpP	Q04LF4	Q04LF4	ATP-dependent Clp protease proteolytic subunit OS=Streptococcus pneumoniae serotype 2 (strain D39 / NCTC 7466) OX=373153 GN=clpP PE=3 SV=1	1	9	82.7	21.358	196	0	269.27	25578000	8	130	ADVQTIVMGMAASMGTVIASSGAK;DIYLYVNTPGGSVSAGLAIVDTMNFIK;DNWMSAQETLEYGFIDEIMANNSLN;DRIIMLTGPVEDNMANSVIAQLLFLDAQDSTK;FMLPNAEYMIHQPMGGTGGGTQQTDMAIAAEHLLK;IIMLTGPVEDNMANSVIAQLLFLDAQDSTK;MIPVVIEQTSR;RFMLPNAEYMIHQPMGGTGGGTQQTDMAIAAEHLLK;VHADAERDNWMSAQETLEYGFIDEIMANNSLN			-1	1253900	652400	601520	1141100	1066300	FALSE	TRUE	FALSE	TRUE			8.10578e+06	6.54697e+06	-0.0978118	0.395584176632935	-0.308123	0.18049225159526	1045.79	978.58
A0A0H2ZLY4	SPD_1217	A0A0H2ZLY4	A0A0H2ZLY4	Uncharacterized protein OS=Streptococcus pneumoniae serotype 2 (strain D39 / NCTC 7466) OX=373153 GN=SPD_1217 PE=3 SV=1	1	3	24.2	18.8	161	0	51.507	561580	7	7	DKYEFDNLGLR;IEGNIWDLNFK;TFTIYDAAGEQVSQISK			-1	80225	46520	33706	111760	104430	FALSE	TRUE	FALSE	TRUE			383064	296763	-0.0978677	0.394664213431463	-0.368273	0.136736554238833	74.5712	54.8345
A0A0H2ZQ07	aroK	A0A0H2ZQ07	A0A0H2ZQ07	Shikimate kinase OS=Streptococcus pneumoniae serotype 2 (strain D39 / NCTC 7466) OX=373153 GN=aroK PE=3 SV=1	1	3	20.3	17.815	158	0	5.4502	499520	10	11	ADFETLYLR;DNQRPLFLNNSK;LSPEEIIEELR			-1	49952	26979	22973	74025	69141	FALSE	TRUE	FALSE	TRUE			327592	320119	-0.0984711	0.393744250229991	-0.0332959	0.575205104831358	43.2471	37.3735
A0A0H2ZPF7	cps2F	A0A0H2ZPF7;Q9ZII3	A0A0H2ZPF7;Q9ZII3	Glycosyl transferase, group 2 family protein OS=Streptococcus pneumoniae serotype 2 (strain D39 / NCTC 7466) OX=373153 GN=cps2F PE=4 SV=1;Cps2F OS=Streptococcus pneumoniae serotype 2 (strain D39 / NCTC 7466) OX=373153 GN=cps2F PE=4 SV=1	2	19	79.9	36.166	314	0	323.31	36043000	17	105	ALDVDVTELNR;DDLPILVHTDLEVVDDNLNIINDSFFEYR;EFISIPHK;ESEKDDLPILVHTDLEVVDDNLNIINDSFFEYR;ILIQNNITGCTMLWNR;LFIHDDCSNDATFQILQQYQEK;LLGNSHVK;LSFEQAESFLK;QHGGNVVGATQVNTLGFIIK;QHGGNVVGATQVNTLGFIIKR;QIAIMMATYNGAK;QSVVQVIGELMFI;SLNNLLDLNSNAVAMHDWWISLVAASFGK;VITDSSVIGGSSEK;VYQNSLSNEETDIIR;VYQNSLSNEETDIIREFISIPHK;WVTNNHDFSYFMFADQDDFWFPNK;YIGEQIDSILR;YRQHGGNVVGATQVNTLGFIIK			-1;-1	1352600	731700	620940	1579200	1474900	FALSE	TRUE	FALSE	TRUE			6.09261e+06	6.09931e+06	-0.0985768	0.392824287028519	0.00158736	0.648131267092069	1172.91	1010.17
Q04MC7	rsmH	Q04MC7	Q04MC7	Ribosomal RNA small subunit methyltransferase H OS=Streptococcus pneumoniae serotype 2 (strain D39 / NCTC 7466) OX=373153 GN=rsmH PE=3 SV=1	1	9	44.6	36.065	316	0	101.76	4414600	13	50	EAGVQEIDGICYDLGVSSPQLDQR;EVKPIETTTELAEIIK;GHLYAFDQDQNAIDNAQK;GLPFIPDDLKPK;IEVNDELGAADESIQQAMDMLALDGR;ISVITFHSLEDR;LREAGVQEIDGICYDLGVSSPQLDQR;MNQDASLTAYEVVNHYDYHDLVR;RLAPYIEK			-1	182040	97515	84529	291180	271930	FALSE	TRUE	FALSE	TRUE			1.269e+06	1.09421e+06	-0.0986759	0.391904323827047	-0.213803	0.259799453053783	156.316	137.516
Q04KF8	addA	Q04KF8	Q04KF8	ATP-dependent helicase/nuclease subunit A OS=Streptococcus pneumoniae serotype 2 (strain D39 / NCTC 7466) OX=373153 GN=addA PE=3 SV=1	1	18	24.2	140.17	1216	0	148.36	1497200	75	47	ADLKPLADAYNEERK;GLEFPYVFILNMDQDFNK;ILAFFDTVLGQEILANTDHLYR;LGQLSDQIAILDYQER;LIPFLSEEEIQK;LMDQEVGEINYDNK;METGAVEDHYPK;QALWDLESFFR;QFMDILASWR;QLADLPNAAIGTMDSFTQK;QNEEELQLASYSEQMR;RQENAFEFADISHYTIEILENFPQVR;SRNDQILLALSEYGIPVK;SSSEVLSATNDVFER;TAEQIEAIYTSAQNILVSASAGSGK;TDRYDEPSQLVDR;VIHNPLQDYALVALMK;VTGAEIGSATHELMQR			-1	14434	8800.9	5633.3	67554	63087	FALSE	TRUE	FALSE	TRUE			345604	341016	-0.0986984	0.390984360625575	-0.0192795	0.608021877848678	14.1078	9.16451
A0A0H2ZPI5	iga	A0A0H2ZPI5	A0A0H2ZPI5	Immunoglobulin A1 protease OS=Streptococcus pneumoniae serotype 2 (strain D39 / NCTC 7466) OX=373153 GN=iga PE=3 SV=1	1	62	49.4	218.57	1963	0	323.31	27968000	101	261	AINQNPSGTYHLAASLNANEVELGPDER;AKEENTNFTSFSNLVK;ALNDFVEENAR;AYLDQTNDFR;DDQVITDIVSNK;DGAITYTHEMTHDSDQDIYLGGYGR;DGMVPYISNQYEEDAK;DPADGNEVYATNVVK;DPTKPWPSYGTK;DVQSGAIVEPAIQPELPEAVVSDK;DVQSGAIVEPAIQPELPEAVVSDKGEPEVQPTLPEAVVTDK;DVYIPVASITEEK;EENTNFTSFSNLVK;EIVSTSTTAPSPR;ERGLVTDELVLKK;GEPEQVAPLPEYK;GEPEVQPTLPEAVVTDK;GEPEVQPTLPEAVVTDKGETEVQPESPDTVVSDK;GETEVQPESPDTVVSDK;GETEVQPESPDTVVSDKGEPEQVAPLPEYK;GLLQA…			-1	125790	68416	57371	340290	317700	FALSE	TRUE	FALSE	TRUE			2.46073e+06	2.09486e+06	-0.0990997	0.390064397424103	-0.232235	0.242479489516864	109.67	93.3338
A0A0H2ZNG3	SPD_0876	A0A0H2ZNG3	A0A0H2ZNG3	Uncharacterized protein OS=Streptococcus pneumoniae serotype 2 (strain D39 / NCTC 7466) OX=373153 GN=SPD_0876 PE=4 SV=1	1	2	18.3	11.809	104	0	8.3005	1018800	7	10	IQVEPSIHK;SLLTDEMIER			-1	133930	66334	67599	173900	162290	FALSE	TRUE	FALSE	TRUE			549944	567761	-0.0996838	0.389144434222631	0.045999	0.716499544211486	106.333	109.973
Q04MZ3	rpsD	Q04MZ3	Q04MZ3	30S ribosomal protein S4 OS=Streptococcus pneumoniae serotype 2 (strain D39 / NCTC 7466) OX=373153 GN=rpsD PE=3 SV=1	1	18	86.7	23.028	203	0	297.18	141930000	15	129	DEINPEINEALVVEFYNK;ELARRNYVPGQHGPNNRSK;GGILGFNFMLLLER;IKGGILGFNFMLLLER;LEGSLTRLPERDEINPEINEALVVEFYNK;LGLSLTGTGK;LPERDEINPEINEALVVEFYNK;LRFTYGVGEK;LSEYGLQLAEK;NLFVQATK;QFVNHGHILVDGK;QFVNHGHILVDGKR;RLDNVVYR;RLGLSLTGTGK;RVDIPSYR;SRYTGPSWK;VPAILEAVEATLGRPAFVSFDAEK;VTPGQVISVR			-1	4723300	2487700	2235600	9331000	8705500	FALSE	TRUE	FALSE	TRUE			5.25263e+07	4.7924e+07	-0.100105	0.388224471021159	-0.132292	0.379216043755697	3987.76	3636.98
A0A0H2ZMA3	SPD_0064	A0A0H2ZMA3	A0A0H2ZMA3	Transcriptional regulator, GntR family protein OS=Streptococcus pneumoniae serotype 2 (strain D39 / NCTC 7466) OX=373153 GN=SPD_0064 PE=4 SV=1	1	10	63.6	29.021	247	0	258.59	16059000	7	64	ESNGVVYIYHTSYIPEQYINANYPNLEYYSSIYNR;FYTEAELISMYDVSSITVVR;IRESNGVVYIYHTSYIPEQYINANYPNLEYYSSIYNR;LDYHIHMNDEHFEEINEIVFPTPEHAASVLGVDEQFPTVLQTK;LESTGQVLEYSETYK;LESTGQVLEYSETYKR;LGLRGDQFYYK;LVEFSDIELFNAK;VTVLSIER;YQYIKDELK			-1	1711100	896750	814370	1239600	1156500	FALSE	TRUE	FALSE	TRUE			5.61061e+06	5.11806e+06	-0.100109	0.387304507819687	-0.13256	0.378304466727438	1437.48	1324.85
A0A0H2ZQ78	nrdF	A0A0H2ZQ78	A0A0H2ZQ78	Ribonucleoside-diphosphate reductase subunit beta OS=Streptococcus pneumoniae serotype 2 (strain D39 / NCTC 7466) OX=373153 GN=nrdF PE=3 SV=1	1	13	50.9	36.962	320	0	265.29	25580000	12	89	AEIEEIFEWTNTNPYLQK;AEIVNEIYLNGSPLEK;AINWNAIEDVIDK;DESVHGTYIGYK;FQLGFNELPEEEQEK;IPLSNDLDDWRK;KAEIVNEIYLNGSPLEK;LANVAEIIK;LIIRDESVHGTYIGYK;LTEQFWLDTR;SYSSIFSTLNTK;TPHEEAVFNNIQFMESVHAK;VFGGLTLLDTMQSETGVQALR			-1	1509100	781550	727580	1017000	948720	FALSE	TRUE	FALSE	TRUE			6.64988e+06	5.77676e+06	-0.100265	0.386384544618215	-0.203066	0.275296262534184	1252.82	1183.66
A0A0H2ZP28	SPD_0549	A0A0H2ZP28	A0A0H2ZP28	Lipoprotein, putative OS=Streptococcus pneumoniae serotype 2 (strain D39 / NCTC 7466) OX=373153 GN=SPD_0549 PE=1 SV=1	1	7	47.1	26.538	238	0	126.52	6212600	14	41	AAQWLLDHAADYGFVVR;AMQEAGFPISDHYSGFR;EAADRYSARPGYSEHQTGLAFDVIGTDGDLVTEEK;EIAESGLSLEEYYGFEGGDYVD;ETGYMAEEWHLR;YDEIIVANK;YSARPGYSEHQTGLAFDVIGTDGDLVTEEK			-1	160130	95959	64175	293700	273970	FALSE	TRUE	FALSE	TRUE			2.72622e+06	2.512e+06	-0.100325	0.385464581416743	-0.118067	0.409298085688241	153.821	104.403
A0A0H2ZN37	SPD_1085	A0A0H2ZN37	A0A0H2ZN37	DNA-binding response regulator OS=Streptococcus pneumoniae serotype 2 (strain D39 / NCTC 7466) OX=373153 GN=SPD_1085 PE=4 SV=1	1	11	77.4	26.815	234	0	106.92	8266400	11	50	EALEQFEAEQPDIIILDLMLPEIDGLEVAK;EFELLYHLASHTGQVITR;EGYEVVTAFNGR;EHLLETVWGYDYFGDVR;IEDTPSRPEYILTR;ILIVDDEKPISDIIK;KYGEELDLTHR;SQPMPVDGQEADSKPQPIQIGDLEIVPDAYVAK;TSSVPILMLSAK;VIGLELGADDYVTKPFSNR;YGEELDLTHREFELLYHLASHTGQVITR			-1	218400	130590	87810	538150	501960	FALSE	TRUE	FALSE	TRUE			2.80513e+06	1.99445e+06	-0.100436	0.384544618215271	-0.492076	0.0911577028258888	209.335	142.853
A0A0H2ZQE6	SPD_1289	A0A0H2ZQE6	A0A0H2ZQE6	Amino acid ABC transporter, ATP-binding protein OS=Streptococcus pneumoniae serotype 2 (strain D39 / NCTC 7466) OX=373153 GN=SPD_1289 PE=4 SV=1	1	9	62.3	27.367	247	0	164.31	16129000	14	76	ALAMKPDVLLLDEPTSALDPELVGEVEK;GEVVALIGSSGAGK;IIESGTPDEIIHTPK;ITQEEILALR;LSMVFQQFNLFER;SFSGQTVLDHLDLDIQK;SGQTMILVSHDMSFVAQVADK;SLNYLETPDSGSIQIDGFSVDFSK;VGLSDRENHYPR			-1	527530	287460	240070	900210	839550	FALSE	TRUE	FALSE	TRUE			4.83134e+06	4.3627e+06	-0.100645	0.383624655013799	-0.147201	0.354603463992707	460.796	390.557
A0A0H2ZMN3	SPD_0718	A0A0H2ZMN3	A0A0H2ZMN3	Uncharacterized protein OS=Streptococcus pneumoniae serotype 2 (strain D39 / NCTC 7466) OX=373153 GN=SPD_0718 PE=4 SV=1	1	3	51.3	8.8378	76	0	101.65	9281700	4	24	EGVVVAEVAYSHDEENGPIFTLR;IINRLEAMANDGGNLK;LEAMANDGGNLK			-1	1035200	563550	471670	1118600	1043000	FALSE	TRUE	FALSE	TRUE			4.55465e+06	4.8522e+06	-0.100955	0.382704691812328	0.0912993	0.773928896991796	903.366	767.334
A0A0H2ZM63	hsdS	A0A0H2ZM63	A0A0H2ZM63	Type I restriction-modification system, S subunit OS=Streptococcus pneumoniae serotype 2 (strain D39 / NCTC 7466) OX=373153 GN=hsdS PE=4 SV=1	1	12	32.4	59.632	522	0	58.048	2697600	22	33	CNQWSGFSIDLAR;FADGSTQEIDVPYDIPDTWEWVR;FIDPETVHSYQK;IEQFFAHIDALI;LEQLDKEFPDK;LVEQDPNDESVEVLLEK;LVPQNPNDEPASELLK;NPYAWAVADSHVTVIR;SILQYAMQGK;VASILIPLPPLSEQQR;VDEYAESYNRLEQLDK;YSNIPIYPVIAQK			-1	119740	59764	59972	193310	180210	FALSE	TRUE	FALSE	TRUE			817785	971867	-0.101237	0.381784728610856	0.249037	0.87693710118505	95.8012	97.5652
A0A0H2ZN21	potD	A0A0H2ZN21	A0A0H2ZN21	Spermidine/putrescine ABC transporter, spermidine/putrescine-binding protein OS=Streptococcus pneumoniae serotype 2 (strain D39 / NCTC 7466) OX=373153 GN=potD PE=3 SV=1	1	5	30.9	40.981	356	0	24.468	392410	14	12	EVLGLGLNSLGYSLNSK;IEGIENIGPEFLNQSFDPGNK;NQDSAYAFINFMLKPENALQNAEYVGYSTPNLPAK;QGGTTYDIAIPSEYMINK;YVVPTEASNLWFDNMVIPK			-1	27042	16361	10681	50447	47014	FALSE	TRUE	FALSE	TRUE			268174	239368	-0.101678	0.380864765409384	-0.163941	0.322698268003646	26.2265	17.3763
A0A0H2ZMD8	SPD_0776	A0A0H2ZMD8	A0A0H2ZMD8	Aminotransferase, class V OS=Streptococcus pneumoniae serotype 2 (strain D39 / NCTC 7466) OX=373153 GN=SPD_0776 PE=3 SV=1	1	9	37.6	41.763	380	0	149.22	1871400	18	36	HIIVSAIEHPAVK;ILGNPSSLHR;KSDEIFFTSGGTEGDNWLIK;LSLDLENDMSQVEQFLTK;MIYFDNSATTKPYPEALETYMQVASK;QALLNYPDIFVFSDEENFAPHILTFGIK;SDEIFFTSGGTEGDNWLIK;SQGFEVDFAPVDKK;STTENVAGIAATAK			-1	63780	37361	26419	115900	108000	FALSE	TRUE	FALSE	TRUE			620919	538364	-0.101849	0.379944802207912	-0.205824	0.268915223336372	59.8894	42.9796
A0A0H2ZQ39	SPD_0593	A0A0H2ZQ39	A0A0H2ZQ39	Elongation factor Tu family protein OS=Streptococcus pneumoniae serotype 2 (strain D39 / NCTC 7466) OX=373153 GN=SPD_0593 PE=4 SV=1	1	27	58.9	68.183	613	0	323.31	68970000	26	231	AGDLIAVSGMEDIFVGETITPTDAVEALPILHIDEPTLQMTFLVNNSPFAGK;ALEQDLVPIVVVNK;ATTYSIMSIEER;EGYELQVSRPEVIVK;ENDLTVNITK;ERGITILAK;GELHLSILIETMR;GELHLSILIETMRR;GLIGYSTEFLSMTR;GTIFVNPGTEVYEGMIIGENSR;GTIFVNPGTEVYEGMIIGENSRENDLTVNITK;GYGIMNHTFDQYLPLIPGEIGGR;HRGALVSIDAGK;ILTLEESLEFLNDDEYMEVTPESIR;INIMDTPGHADFGGEVER;KGEMLDMISTGNGQTR;LFGFFGLER;LQAELQTDVSLR;LVFLVPAR;MVDGVVLVVDAYEGTMPQTR;NIAIIAHVDHGK;REGYELQVSRPEVIVK…			-1	1881200	965160	916050	2157500	2010400	FALSE	TRUE	FALSE	TRUE			1.12926e+07	1.03762e+07	-0.101878	0.37902483900644	-0.122104	0.399270738377393	1547.14	1490.27
A0A0H2ZPP8	licD1	A0A0H2ZPP8	A0A0H2ZPP8	Phosphotransferase LicD1 OS=Streptococcus pneumoniae serotype 2 (strain D39 / NCTC 7466) OX=373153 GN=licD1 PE=4 SV=1	1	9	44.9	31.906	267	0	19.875	667840	16	18	FDTILTQFYGDYMTLPPEEK;FINIFQK;HEGFIPWDDDIDLSMPR;HNINYIINYGTLIGAVR;NYFNNFIK;QIELEILDYIDTLCK;TIDLPFENLSLPAPEK;TYESGIFIDIFPIDR;TYESGIFIDIFPIDRFDDPK			-1	23856	12016	11840	61340	57127	FALSE	TRUE	FALSE	TRUE			307513	289520	-0.102655	0.378104875804968	-0.0869834	0.473108477666363	19.2615	19.2619
Q04JF3	cmk	Q04JF3	Q04JF3	Cytidylate kinase OS=Streptococcus pneumoniae serotype 2 (strain D39 / NCTC 7466) OX=373153 GN=cmk PE=3 SV=1	1	10	67.3	24.598	223	0	161.08	6046600	11	37	DIGTVVLPQAELK;ENEVTNHVSAIAAIPEVR;GIETDLETLKK;IFLVASVDER;LVSLQQEIAQQGGIVMDGR;NQLGVEEVEALLALLDQHPISFGR;QAEDAVYLDTTGLNIQEVVEK;SETGDQLVFVGDVDITHPIR;SETGDQLVFVGDVDITHPIRENEVTNHVSAIAAIPEVR;TIQIAIDGPASSGK			-1	354840	191380	163460	367780	342420	FALSE	TRUE	FALSE	TRUE			1.93372e+06	1.87878e+06	-0.103076	0.377184912603496	-0.0415876	0.562443026435734	306.781	265.924
A0A0H2ZMW4	hup	A0A0H2ZMW4	A0A0H2ZMW4	DNA-binding protein HU OS=Streptococcus pneumoniae serotype 2 (strain D39 / NCTC 7466) OX=373153 GN=hup PE=3 SV=1	1	4	45.1	9.65	91	0	89.405	149320000	4	67	DSAAAVEAVFAAVADYLAAGEK;KDSAAAVEAVFAAVADYLAAGEK;VQLIGFGNFEVR;VQLIGFGNFEVRERAERK			-1	28355000	13961000	14393000	22807000	21216000	FALSE	TRUE	FALSE	TRUE			7.59519e+07	7.31033e+07	-0.104324	0.376264949402024	-0.0551498	0.53236098450319	22379.4	23415.2
A0A0H2ZNG9	SPD_0128	A0A0H2ZNG9	A0A0H2ZNG9	MutT/nudix family protein OS=Streptococcus pneumoniae serotype 2 (strain D39 / NCTC 7466) OX=373153 GN=SPD_0128 PE=4 SV=1	1	3	25.2	17.323	151	0	7.681	260760	9	8	AQAGQLAFVVENR;LEDIQLVPAFLK;YYTIGGAIQVNEK			-1	28974	11554	17419	34929	32470	FALSE	TRUE	FALSE	TRUE			143040	246662	-0.105318	0.375344986200552	0.786115	0.969006381039198	18.521	28.338
A0A0H2ZP14	SPD_1382	A0A0H2ZP14	A0A0H2ZP14	Glutathione S-transferase family protein OS=Streptococcus pneumoniae serotype 2 (strain D39 / NCTC 7466) OX=373153 GN=SPD_1382 PE=4 SV=1	1	8	39.9	29.481	263	0	64.531	1254900	13	22	FGAFLPSNPVEK;GEQAFQLYSLGTPNGVK;IAIMDGDQFGSDFVK;IPALLDQSGTEDVR;RGLEVTYTEIK;RQLDLLDK;VFESAHILLYLAEK;VTILLEELLEAGFK			-1	95721	48974	46747	80639	74943	FALSE	TRUE	FALSE	TRUE			418836	486813	-0.105684	0.37442502299908	0.216982	0.863263445761167	78.5049	76.0502
A0A0H2ZLE5	pulA	A0A0H2ZLE5	A0A0H2ZLE5	Pullulanase, type I OS=Streptococcus pneumoniae serotype 2 (strain D39 / NCTC 7466) OX=373153 GN=pulA PE=3 SV=1	1	37	79.7	86.516	759	0	323.31	20540000	32	198	AINSASFDHHWGYQGELGCR;AMNSYNAPDSVNQVNWNLINER;AVICEMHIR;DNAYQMPNIGFFNDNQR;DNTIGVWSLDVEEDLVGK;DPYTIATSPDGK;EDNVLNDISLAVLSVL;EDYFGALFSFEHPSSHVIESLNFVVHTGQTSK;EHLLVVVNAK;ELGSYTHPNQVLNYVEAHDNYNLHDLLATLHPDQSSEQIMR;EYDEDGNVTYNWGYDPQNYNAPETSFSTNPDDPAQVIR;FDLMGIHDVK;FNHYPLLTEVWILEGDDR;GTFLGAAQAGTVNQYGQSTAFDYIK;IDLLTYK;IYYSENPAIASPFYK;KLGYNYVQLQPIADR;KVETATAMNLLMQGMAFMEIGQEFGR;LGYNYVQLQPIADR;LVATGENGELTHDDR…			-1	353850	179430	174420	375440	348870	FALSE	TRUE	FALSE	TRUE			2.314e+06	2.05043e+06	-0.105893	0.373505059797608	-0.174466	0.302643573381951	287.625	283.754
A0A0H2ZLR0	SPD_1293	A0A0H2ZLR0	A0A0H2ZLR0	Acetyltransferase, GNAT family protein OS=Streptococcus pneumoniae serotype 2 (strain D39 / NCTC 7466) OX=373153 GN=SPD_1293 PE=4 SV=1	1	5	44.5	18.31	164	0	72.251	3742200	7	31	GVAQTFLEGLIEGFDYLDFR;LAFPNEVDAIMQVMEEAK;LAFPNEVDAIMQVMEEAKK;SPEEAYEAIYEGNWQAGESEYLVFHR;VMQHIFEK			-1	206160	106570	99585	343320	318930	FALSE	TRUE	FALSE	TRUE			1.59574e+06	1.4644e+06	-0.106314	0.372585096596136	-0.123913	0.390154968094804	170.831	162.009
A0A0H2ZLS7	SPD_1572	A0A0H2ZLS7	A0A0H2ZLS7	Ribosomal RNA small subunit methyltransferase E OS=Streptococcus pneumoniae serotype 2 (strain D39 / NCTC 7466) OX=373153 GN=SPD_1572 PE=3 SV=1	1	3	25.5	27.155	247	0	30.945	1173500	15	16	AETAPLYALSALSVLVELEK;KADFLAQLDQFDSIIVAYEESAK;VTELGASQIWAFPADWSVAK			-1	63302	33485	29817	143140	132960	FALSE	TRUE	FALSE	TRUE			678002	643437	-0.106435	0.371665133394664	-0.075491	0.491340018231541	53.6762	48.5077
A0A0H2ZNQ0	dut	A0A0H2ZNQ0	A0A0H2ZNQ0	dUTP diphosphatase OS=Streptococcus pneumoniae serotype 2 (strain D39 / NCTC 7466) OX=373153 GN=dut PE=4 SV=1	1	7	76.9	15.843	147	0	76.159	2339600	8	31	AYMQPTEVLYLYDR;GFELVSSFTDENLLPK;GLVLINSVGVIDGDYYGNPGNEGHIFAQMK;IRGFELVSSFTDENLLPK;IVQAVFATFLIADGDAADGVR;NITDQEVVLEVGER;TVVAPGEIVLVPTGVK			-1	187300	105710	81590	149650	138990	FALSE	TRUE	FALSE	TRUE			1.01253e+06	895499	-0.106611	0.370745170193192	-0.177208	0.298085688240656	169.452	132.734
Q04M42	gatB	Q04M42	Q04M42	Aspartyl/glutamyl-tRNA(Asn/Gln) amidotransferase subunit B OS=Streptococcus pneumoniae serotype 2 (strain D39 / NCTC 7466) OX=373153 GN=gatB PE=3 SV=1	1	21	60.8	53.658	480	0	323.31	24311000	26	121	AALALNMDIHK;AALALNMDIHKK;AGMVQISDPAILIPIIHQVFADNEAAVADFK;AYQISQFDEPIGYNGWIEVELEDGTTK;AYQISQFDEPIGYNGWIEVELEDGTTKK;EVIQYAGISDVK;IFSPTSAHFGNDQNANTNVIDWSFPGVLPVLNK;LLAQELAK;NLNSFSNVR;NLNSFSNVRK;NTHGTDGYSYVDLNR;QGVPLIEIVSEADMR;QGVPLIEIVSEADMRSPEEAYAYLTALK;QVSNWLQGEVAQFLNAEGK;SPEEAYAYLTALK;TELPEFPK;TLEQIELTPENLVEMIAIIEDGTISSK;VDANISLRPYGQEK;VFVHLAK;YFPEPDLPLFEISDEWIEEMR;YVSDLGLSDYDASQLTANK			-1	501610	265080	236530	1051900	976830	FALSE	TRUE	FALSE	TRUE			4.57676e+06	4.19507e+06	-0.106818	0.36982520699172	-0.125634	0.388331814038286	424.921	384.798
A0A0H2ZMN4	pepV	A0A0H2ZMN4	A0A0H2ZMN4	Dipeptidase PepV OS=Streptococcus pneumoniae serotype 2 (strain D39 / NCTC 7466) OX=373153 GN=pepV PE=4 SV=1	1	24	83.5	50.749	466	0	323.31	53281000	20	189	AAAIYAEAIYELIK;ADAQHPFGPGPVK;EDLLADLFSLLEINSERDDSK;ENMVPESATAVVSGDLADLQAK;FDETSADNTIALNIR;FDETSADNTIALNIRYPK;FIVGTDEESGWADMDYYFEHVGLAKPDFGFSPDAEFPIINGEK;FLEIADRDGYPTK;GNITEYLHFAGENTGAAR;GPTTACYYGLK;GVAYGAMFPDSIDTMHQANEFIALDDLFR;IAIDFTAEVEK;ILLNDHEGENLK;LDAFVAEHK;LHSFTGGLR;LHSFTGGLRENMVPESATAVVSGDLADLQAK;MGALSMNAGVFR;MIAIDFTAEVEK;NVDNYAGHFEFGDGEEVLGIFAHMDVVPAGSGWDTDPYTPTIK;QTGLQGHEQVIGGGTFGR;RKEDL…			-1	1360600	726550	634050	903130	838560	FALSE	TRUE	FALSE	TRUE			6.60675e+06	5.61271e+06	-0.10702	0.368905243790248	-0.235243	0.237010027347311	1164.65	1031.5
A0A0H2ZNG0	scrR	A0A0H2ZNG0	A0A0H2ZNG0	Sucrose operon repressor OS=Streptococcus pneumoniae serotype 2 (strain D39 / NCTC 7466) OX=373153 GN=scrR PE=4 SV=1	1	3	16.8	35.184	321	0	19.382	186900	16	10	APIINVSSDFSPVRK;QPLEEIACLTIDLLLQK;TGAQSIIMITGNDNSNSPTGLR			-1	6209.8	3627.8	2582	22293	20692	FALSE	TRUE	FALSE	TRUE			174503	130942	-0.107518	0.367985280588776	-0.414325	0.118505013673655	5.81533	4.20052
Q04N19	purH	Q04N19	Q04N19	Bifunctional purine biosynthesis protein PurH OS=Streptococcus pneumoniae serotype 2 (strain D39 / NCTC 7466) OX=373153 GN=purH PE=3 SV=1	1	4	16.7	56.382	515	0	29.986	437910	24	10	ALPTDYSIASAK;ILALPFNAQEASEVEAEYTGVVGGLLVQNQDVVK;VALDNAGVETIAIDDVTGFPEMMDGR;YGENPQQDADFYQK			-1	11362	9274.5	2088	95012	88133	FALSE	TRUE	FALSE	TRUE			353736	187159	-0.108427	0.367065317387305	-0.91841	0.03281677301732	14.8669	3.39685
A0A0H2ZQC4	purB	A0A0H2ZQC4	A0A0H2ZQC4	Adenylosuccinate lyase OS=Streptococcus pneumoniae serotype 2 (strain D39 / NCTC 7466) OX=373153 GN=purB PE=3 SV=1	1	21	64.1	49.59	432	0	233.52	15504000	30	104	AQEISTQVLPR;AWLEVEILSDEAWAELGEIPK;DLENFTNIIADK;DLHAEYFAVLASIATSIER;EQAYDLVQPK;GHMITAYENVALWHER;IITPDTTILIDYMLNR;ILEIEQETR;ILEIEQETRHDVVAFTR;ISGAVGNFANIPPFVEEYVCNK;NLTVFPENMIR;NMNSTFGLIFSQR;NPIGSENMTGLAR;RDLENFTNIIADK;RNPIGSENMTGLAR;RVDDIFER;SEQREVEEFFAK;TAYSWDNQVDFKPLLEADSEVTSR;THGVHAEPTTFGLK;WVHYGLTSTDVVDTAYGYLYK;YSRPEMANIWSEENK			-1	285830	145710	140110	571610	530210	FALSE	TRUE	FALSE	TRUE			3.2394e+06	2.74093e+06	-0.108467	0.366145354185833	-0.241065	0.22971741112124	233.572	227.937
Q04IB3	tgt	Q04IB3	Q04IB3	Queuine tRNA-ribosyltransferase OS=Streptococcus pneumoniae serotype 2 (strain D39 / NCTC 7466) OX=373153 GN=tgt PE=3 SV=1	1	15	72.4	43.121	380	0	323.31	17636000	17	92	AISIQNNLGSDIMMSFDECPQFYQPYDYVK;EMGSGIILSNTYHLWLRPGDELIAR;FMNWDQPILTDSGGFQVYSLADSR;GVDMFDCVLPTR;LGEIITPHGTFPTPMFMPVGTQATVK;LTSYHNLYFLLNLMK;NAQFAEDFTPLDPECDCYTCNNYTR;NITEEGVTFK;QAIMDDNLLEFREYFVEK;QSAHDLVSMDFSGYSIGGLAVGETHEEMNAVLDFTTQLLPENKPR;RPHDQGLFGIVQGAGFEDLR;RPHDQGLFGIVQGAGFEDLRR;YLMGVGAPDSLIDGVIR			-1	250130	117490	132640	765050	709540	FALSE	TRUE	FALSE	TRUE			4.96124e+06	3.92332e+06	-0.10867	0.365225390984361	-0.338626	0.159525979945305	188.335	215.785
A0A0H2ZMV6	SPD_1558	A0A0H2ZMV6	A0A0H2ZMV6	CRM domain-containing protein OS=Streptococcus pneumoniae serotype 2 (strain D39 / NCTC 7466) OX=373153 GN=SPD_1558 PE=4 SV=1	1	2	45.6	11.704	103	0	189.11	2945300	3	19	AFLNSQAHTLKPIIQIGK;VTLLQNTDENIHEVAEILEEEIGVDTVQK			-1	122790	65001	57785	526170	487880	FALSE	TRUE	FALSE	TRUE			1.31787e+06	1.72896e+06	-0.109003	0.364305427782889	0.3917	0.923427529626253	104.196	94.0073
[truncated: 419 more rows]
